# Supplementary material for: Integrated Analysis of Proteome and Transcriptome Profiling Reveals Pan-Cancer-Associated Pathways and Molecular Biomarkers
Source: Mol Cell Proteomics. 2025 Jan 28;24(3):100919. doi: 10.1016/j.mcpro.2025.100919 (PMC11907456; doi:10.1016/j.mcpro.2025.100919)
Supplement: Supplementary table 1 [file mmc1.xlsx]

## Sheet: Description
Datasets	Datasets used in the article
Cancer type	Abbreviation of tumor type
Description	Full name of tumor type
Data type	Proteomic or transcriptomic data
Source	Source database
Source ID	Accession number in source database
PMID	PubMed ID of the corresponding published article
Publication title	Title of the corresponding published article
Non-tumor	Number of non-tumor samples
Tumor	Number of tumor samples
Note	Notes
BRCA, COAD, ESCC, GBM, HNSC, KIRC, LIHC, LUAD, LUSC, OV, PAAD, STAD, UCEC	The identification and quantification of proteins for each cancer type.
UniProt ID	Accession number of proteins in UniProt database
Gene symbol	Gene symbol
*_Peptides	Number of unique peptides identified in each protein
*_Unique peptides	Number of peptides identified in each protein
*_Sequence coverage [%]	Percentage of the sequence that is covered by the identified peptides of the best protein sequence contained in the group
*_identified	Whether the protein is identified in the mass spectrometry data
*_quantified	Whether the protein is quantifiable in the mass spectrometry data
Experimental groups	The list of samples included in each experimental group for each cancer type
Cancer type	Abbreviation of tumor type
Source	Source database and accession number of proteomic data
Experimental group	A set of mass spectrometry experiments divided based on TMT or iTRAQ labeling technique
Label	TMT or iTRAQ channel containing the sample
Case ID	Unique identifier for the participant/patient
Sample type	Type of sample including Tumor, NAT, Normal or CR
Sample ID	Unique identifier for each sample, derived from case ID with a _Tumor suffix for tumor samples and a _NAT suffix for ANT samples

## Sheet: Datasets
Cancer type	Description	Data type	Source	Source ID	PMID	Publication title	Non-tumor	Tumor	Note
STAD	Stomach adenocarcinoma	Proteomic	CPTAC	PDC000214	30645970	Proteogenomic Characterization of Human EarlyOnset Gastric Cancer	80	80
COAD	Colon adenocarcinoma	Proteomic	CPTAC	PDC000116	31031003	Proteogenomic Analysis of Human Colon Cancer Reveals New Therapeutic Opportunities	100	97
LIHC	Liver hepatocellular carcinoma	Proteomic	CPTAC	PDC000198	31585088	Integrated Proteogenomic Characterization of HBV-Related Hepatocellular Carcinoma	165	165
KIRC	Kidney renal clear cell carcinoma	Proteomic	CPTAC	PDC000127	31675502	Integrated Proteogenomic Characterization of Clear Cell Renal Cell Carcinoma	84	110
UCEC	Uterine Corpus Endometrial Carcinoma	Proteomic	CPTAC	PDC000125	32059776	Proteogenomic Characterization of Endometrial Carcinoma	25	95
OV	Ovarian serous cystadenocarcinoma	Proteomic	CPTAC	PDC000118	32529193	Proteogenomic Characterization of Ovarian HGSC Implicates Mitotic Kinases, Replication Stress in Observed Chromosomal Instability	20	83
LUAD	Lung adenocarcinoma	Proteomic	CPTAC	PDC000153	32649874	Proteogenomic Characterization Reveals Therapeutic Vulnerabilities in Lung Adenocarcinoma	101	110
BRCA	Breast invasive carcinoma	Proteomic	CPTAC	PDC000120	33212010	Proteogenomic Landscape of Breast Cancer Tumorigenesis and Targeted Therapy	18	124
HNSC	Head and Neck squamous cell carcinoma	Proteomic	CPTAC	PDC000221	33417831	Proteogenomic insights into the biology and treatment of HPV-negative head and neck squamous cell carcinoma	67	108
GBM	Glioblastoma multiforme	Proteomic	CPTAC	PDC000204	33577785	Proteogenomic and metabolomic characterization of human glioblastoma	10	99
LUSC	Lung squamous cell carcinoma	Proteomic	CPTAC	PDC000234	34358469	A proteogenomic portrait of lung squamous cell carcinoma	100	108
ESCC	Esophageal squamous cell Carcinoma	Proteomic	PRIDE	PXD021701	34400640	Large-scale and high-resolution mass spectrometry-based proteomics profiling defines molecular subtypes of esophageal cancer for therapeutic targeting	124	124
PAAD	Pancreatic adenocarcinoma	Proteomic	CPTAC	PDC000270	34534465	Proteogenomic characterization of pancreatic ductal adenocarcinoma	67	140
COAD	Colon adenocarcinoma	transcriptomic	CPTAC	PDC000116	31031003	Proteogenomic Analysis of Human Colon Cancer Reveals New Therapeutic Opportunities	0	106
KIRC	Kidney renal clear cell carcinoma	transcriptomic	CPTAC	PDC000127	31675502	Integrated Proteogenomic Characterization of Clear Cell Renal Cell Carcinoma	75	110
OV	Ovarian serous cystadenocarcinoma	transcriptomic	CPTAC	PDC000118	32529193	Proteogenomic Characterization of Ovarian HGSC Implicates Mitotic Kinases, Replication Stress in Observed Chromosomal Instability	0	101
LUAD	Lung adenocarcinoma	transcriptomic	CPTAC	PDC000153	32649874	Proteogenomic Characterization Reveals Therapeutic Vulnerabilities in Lung Adenocarcinoma	102	111
BRCA	Breast invasive carcinoma	transcriptomic	CPTAC	PDC000120	33212010	Proteogenomic Landscape of Breast Cancer Tumorigenesis and Targeted Therapy	0	120
HNSC	Head and Neck squamous cell carcinoma	transcriptomic	CPTAC	PDC000221	33417831	Proteogenomic insights into the biology and treatment of HPV-negative head and neck squamous cell carcinoma	61	110
GBM	Glioblastoma multiforme	transcriptomic	CPTAC	PDC000204	33577785	Proteogenomic and metabolomic characterization of human glioblastoma	9	99
LUSC	Lung squamous cell carcinoma	transcriptomic	CPTAC	PDC000234	34358469	A proteogenomic portrait of lung squamous cell carcinoma	95	108
PAAD	Pancreatic adenocarcinoma	transcriptomic	CPTAC	PDC000270	34534465	Proteogenomic characterization of pancreatic ductal adenocarcinoma	39	140
STAD	Stomach adenocarcinoma	transcriptomic	TCGA	TCGA-STAD	25079317	Comprehensive molecular characterization of gastric adenocarcinoma	413	36
COAD	Colon adenocarcinoma	transcriptomic	TCGA	TCGA-COAD	22810696	Comprehensive molecular characterization of human colon and rectal cancer	41	289
LIHC	Liver hepatocellular carcinoma	transcriptomic	TCGA	TCGA-LIHC	28622513	Comprehensive and Integrative Genomic Characterization of Hepatocellular Carcinoma	50	371
KIRC	Kidney renal clear cell carcinoma	transcriptomic	TCGA	TCGA-KIRC	23792563	Comprehensive molecular characterization of clear cell renal cell carcinoma	72	530
UCEC	Uterine Corpus Endometrial Carcinoma	transcriptomic	TCGA	TCGA-UCEC	23636398	Integrated genomic characterization of endometrial carcinoma	23	181
OV	Ovarian serous cystadenocarcinoma	transcriptomic	TCGA	TCGA-OV	21720365	Integrated genomic analyses of ovarian carcinoma	88	426	Non-tumor samples sourced from GTEx
LUAD	Lung adenocarcinoma	transcriptomic	TCGA	TCGA-LUAD	25079552	Comprehensive molecular profiling of lung adenocarcinoma	59	515
BRCA	Breast invasive carcinoma	transcriptomic	TCGA	TCGA-BRCA	23000897	Comprehensive molecular portraits of human breast tumours	113	1099
HNSC	Head and Neck squamous cell carcinoma	transcriptomic	TCGA	TCGA-HNSC	25631445	Comprehensive genomic characterization of head and neck squamous cell carcinomas	44	520
GBM	Glioblastoma multiforme	transcriptomic	TCGA	TCGA-GBM	26824661	Molecular Profiling Reveals Biologically Discrete Subsets and Pathways of Progression in Diffuse Glioma	211	166	Non-tumor samples sourced from GTEx
LUSC	Lung squamous cell carcinoma	transcriptomic	TCGA	TCGA-LUSC	22960745	Comprehensive genomic characterization of squamous cell lung cancers	50	498
ESCC	Esophageal squamous cell Carcinoma	transcriptomic	TCGA	TCGA-ESCC	28052061	Integrated genomic characterization of oesophageal carcinoma	92	13
PAAD	Pancreatic adenocarcinoma	transcriptomic	TCGA	TCGA-PAAD	28810144	Integrated Genomic Characterization of Pancreatic Ductal Adenocarcinoma	171	179

## Sheet: BRCA
UniProt ID	Gene symbol	BRCA-1_Peptides	BRCA-1_Unique peptides	BRCA-1_Sequence coverage [%]	BRCA-1_identified	BRCA-1_quantified	BRCA-2_Peptides	BRCA-2_Unique peptides	BRCA-2_Sequence coverage [%]	BRCA-2_identified	BRCA-2_quantified	BRCA-3_Peptides	BRCA-3_Unique peptides	BRCA-3_Sequence coverage [%]	BRCA-3_identified	BRCA-3_quantified	BRCA-4_Peptides	BRCA-4_Unique peptides	BRCA-4_Sequence coverage [%]	BRCA-4_identified	BRCA-4_quantified	BRCA-5_Peptides	BRCA-5_Unique peptides	BRCA-5_Sequence coverage [%]	BRCA-5_identified	BRCA-5_quantified	BRCA-6_Peptides	BRCA-6_Unique peptides	BRCA-6_Sequence coverage [%]	BRCA-6_identified	BRCA-6_quantified	BRCA-7_Peptides	BRCA-7_Unique peptides	BRCA-7_Sequence coverage [%]	BRCA-7_identified	BRCA-7_quantified	BRCA-8_Peptides	BRCA-8_Unique peptides	BRCA-8_Sequence coverage [%]	BRCA-8_identified	BRCA-8_quantified	BRCA-9_Peptides	BRCA-9_Unique peptides	BRCA-9_Sequence coverage [%]	BRCA-9_identified	BRCA-9_quantified	BRCA-10_Peptides	BRCA-10_Unique peptides	BRCA-10_Sequence coverage [%]
Q09666	AHNAK	389	387	79.8	Yes	Yes	421	418	81.2	Yes	Yes	349	349	78.5	Yes	Yes	405	403	80.6	Yes	Yes	409	408	80.1	Yes	Yes	386	383	79.5	Yes	Yes	422	420	80.9	Yes	Yes	391	389	78.8	Yes	Yes	426	425	81	Yes	Yes	420	418	80.8
Q15149	PLEC	384	373	73.2	Yes	Yes	417	402	76.3	Yes	Yes	361	349	70	Yes	Yes	402	390	72.9	Yes	Yes	419	406	74.5	Yes	Yes	371	360	73.8	Yes	Yes	358	348	70.9	Yes	Yes	421	407	74.4	Yes	Yes	434	420	74.7	Yes	Yes	431	418	75.4
Q14204	DYNC1H1	297	297	66.9	Yes	Yes	294	294	65.2	Yes	Yes	245	245	58.6	Yes	Yes	296	296	62.8	Yes	Yes	299	299	65.6	Yes	Yes	275	275	63.3	Yes	Yes	280	280	63.6	Yes	Yes	275	275	63.8	Yes	Yes	281	281	61.7	Yes	Yes	293	293	63
Q9UPN3	MACF1	288	281	45.6	Yes	Yes	310	303	49	Yes	Yes	222	219	37.2	Yes	Yes	291	282	42.9	Yes	Yes	290	284	44.7	Yes	Yes	268	263	42.9	Yes	Yes	272	267	44.2	Yes	Yes	267	262	40	Yes	Yes	267	261	41.2	Yes	Yes	271	263	40.5
P78527	PRKDC	231	231	55.9	Yes	Yes	244	244	59.2	Yes	Yes	194	194	50	Yes	Yes	235	235	54.7	Yes	Yes	225	225	54.9	Yes	Yes	226	226	54.7	Yes	Yes	226	226	55.6	Yes	Yes	244	244	58.1	Yes	Yes	233	233	52.8	Yes	Yes	233	233	52.6
Q8WXH0	SYNE2	215	212	36.7	Yes	Yes	214	210	36.2	Yes	Yes	158	156	27.7	Yes	Yes	212	209	34.2	Yes	Yes	166	162	27.7	Yes	Yes	167	163	27.3	Yes	Yes	187	184	32.5	Yes	Yes	142	139	23.4	Yes	Yes	163	161	27.8	Yes	Yes	245	241	39.9
Q63HN8	RNF213	211	210	47.4	Yes	Yes	190	189	42.6	Yes	Yes	159	159	38	Yes	Yes	187	186	40.7	Yes	Yes	187	186	42.7	Yes	Yes	199	198	45.7	Yes	Yes	205	204	45.9	Yes	Yes	182	181	40.6	Yes	Yes	161	160	34.3	Yes	Yes	158	157	35.5
P04114	APOB	204	201	50.7	Yes	Yes	185	185	44.9	Yes	Yes	169	169	43.7	Yes	Yes	192	192	44.9	Yes	Yes	178	175	44.1	Yes	Yes	201	197	49.7	Yes	Yes	191	187	48	Yes	Yes	176	176	43.3	Yes	Yes	183	183	42.6	Yes	Yes	201	201	46.5
Q13813	SPTAN1	201	200	76	Yes	Yes	216	216	78.3	Yes	Yes	175	175	68.8	Yes	Yes	208	207	72	Yes	Yes	198	197	76.1	Yes	Yes	195	195	74	Yes	Yes	202	202	76.9	Yes	Yes	205	204	75.4	Yes	Yes	211	211	74.2	Yes	Yes	221	221	78.7
P15924	DSP	199	199	65.6	Yes	Yes	231	231	72.2	Yes	Yes	186	186	62.7	Yes	Yes	225	225	69.8	Yes	Yes	230	230	70	Yes	Yes	204	204	64.8	Yes	Yes	206	206	65.8	Yes	Yes	231	231	69.4	Yes	Yes	224	224	67.7	Yes	Yes	225	225	66.7
P21333	FLNA	196	178	79.4	Yes	Yes	208	185	77.8	Yes	Yes	182	168	76.1	Yes	Yes	185	166	72.9	Yes	Yes	195	176	78	Yes	Yes	184	165	75.9	Yes	Yes	183	164	75.9	Yes	Yes	188	167	71.9	Yes	Yes	185	164	74.8	Yes	Yes	192	173	74.2
O75369	FLNB	195	177	84.2	Yes	Yes	209	190	84.7	Yes	Yes	185	170	80.1	Yes	Yes	187	170	80.9	Yes	Yes	200	181	83.9	Yes	Yes	186	168	82.3	Yes	Yes	197	179	83.9	Yes	Yes	193	174	83.6	Yes	Yes	202	183	84.7	Yes	Yes	196	179	80.4
P35579	MYH9	192	158	74.3	Yes	Yes	207	171	76.8	Yes	Yes	175	144	71.6	Yes	Yes	207	169	75.2	Yes	Yes	217	179	75.7	Yes	Yes	197	161	74.3	Yes	Yes	190	156	75	Yes	Yes	210	173	76.5	Yes	Yes	224	183	77.9	Yes	Yes	229	189	78.1
P12111	COL6A3	185	185	63.8	Yes	Yes	195	195	67.6	Yes	Yes	170	170	60.7	Yes	Yes	170	170	57.6	Yes	Yes	189	189	62.2	Yes	Yes	188	188	66	Yes	Yes	175	175	57.7	Yes	Yes	187	187	65.3	Yes	Yes	193	193	64.4	Yes	Yes	194	194	65.1
P98160	HSPG2	182	182	61.1	Yes	Yes	197	197	64.1	Yes	Yes	170	170	57.5	Yes	Yes	159	159	52.7	Yes	Yes	188	188	60.7	Yes	Yes	176	176	59.1	Yes	Yes	182	182	63.8	Yes	Yes	178	178	55.3	Yes	Yes	177	177	53.2	Yes	Yes	192	192	58.8
Q01082	SPTBN1	178	160	77.3	Yes	Yes	183	163	76.9	Yes	Yes	159	147	71.7	Yes	Yes	176	157	71	Yes	Yes	175	157	75.1	Yes	Yes	168	151	73.6	Yes	Yes	167	152	74.7	Yes	Yes	180	160	73.7	Yes	Yes	177	157	72.8	Yes	Yes	189	170	74.7
Q9Y490	TLN1	168	147	74.9	Yes	Yes	177	158	79.4	Yes	Yes	151	137	74.2	Yes	Yes	168	145	74.9	Yes	Yes	168	144	75.8	Yes	Yes	167	146	77.3	Yes	Yes	167	149	76.6	Yes	Yes	170	148	76	Yes	Yes	180	155	75.5	Yes	Yes	176	154	77.1
P49792	RANBP2	167	112	62.5	Yes	Yes	182	120	64.6	Yes	Yes	140	97	55.9	Yes	Yes	160	105	54.1	Yes	Yes	166	111	61.1	Yes	Yes	147	97	55	Yes	Yes	155	107	60.9	Yes	Yes	151	102	57.1	Yes	Yes	163	108	60.2	Yes	Yes	153	102	56
Q14789	GOLGB1	165	165	57.1	Yes	Yes	177	177	60.5	Yes	Yes	140	140	51.3	Yes	Yes	176	176	58.8	Yes	Yes	169	169	59	Yes	Yes	174	174	59.8	Yes	Yes	158	158	57.7	Yes	Yes	177	177	59.5	Yes	Yes	163	163	55.7	Yes	Yes	170	170	57.7
P58107	EPPK1	164	156	74.9	Yes	Yes	192	180	80.5	Yes	Yes	137	127	70.1	Yes	Yes	138	129	66.3	Yes	Yes	164	154	76.4	Yes	Yes	182	173	77.4	Yes	Yes	130	122	71.7	Yes	Yes	171	161	75.4	Yes	Yes	140	129	70.5	Yes	Yes	170	160	74.7
Q5T4S7	UBR4	163	163	40.3	Yes	Yes	164	164	39.1	Yes	Yes	138	138	36	Yes	Yes	135	135	31.4	Yes	Yes	124	124	29.8	Yes	Yes	133	133	33.8	Yes	Yes	150	150	36.2	Yes	Yes	124	124	29.7	Yes	Yes	125	125	30	Yes	Yes	132	132	30.6
Q07954	LRP1	155	155	43.7	Yes	Yes	152	148	41.2	Yes	Yes	137	137	38.1	Yes	Yes	134	131	36.9	Yes	Yes	132	132	37.3	Yes	Yes	144	143	39.4	Yes	Yes	126	124	34.7	Yes	Yes	133	133	37.1	Yes	Yes	104	104	29.6	Yes	Yes	145	145	37.4
Q99715	COL12A1	152	151	53.4	Yes	Yes	166	164	58.4	Yes	Yes	142	142	50.3	Yes	Yes	148	148	53.4	Yes	Yes	148	148	53.2	Yes	Yes	157	157	57.4	Yes	Yes	134	133	48.6	Yes	Yes	142	140	50	Yes	Yes	128	127	46	Yes	Yes	136	134	45.6
P49327	FASN	149	149	71.6	Yes	Yes	154	154	72.8	Yes	Yes	130	130	62.3	Yes	Yes	151	151	67.7	Yes	Yes	157	157	70.3	Yes	Yes	153	153	71.7	Yes	Yes	148	148	70.9	Yes	Yes	157	157	71	Yes	Yes	150	150	67.3	Yes	Yes	154	154	70.2
Q14980	NUMA1	149	149	69.7	Yes	Yes	162	161	75.6	Yes	Yes	128	128	64.1	Yes	Yes	163	162	70.6	Yes	Yes	162	161	70.1	Yes	Yes	142	141	68.8	Yes	Yes	140	139	69	Yes	Yes	154	154	68.9	Yes	Yes	175	175	76.2	Yes	Yes	175	175	76.3
Q92616	GCN1	146	146	58.3	Yes	Yes	151	151	60.9	Yes	Yes	127	127	57.3	Yes	Yes	138	138	56.6	Yes	Yes	153	153	61.3	Yes	Yes	139	139	59.3	Yes	Yes	149	149	62.1	Yes	Yes	142	142	58.2	Yes	Yes	136	136	54.1	Yes	Yes	132	132	54.2
P35580	MYH10	146	112	66	Yes	Yes	157	120	65.7	Yes	Yes	128	101	59.6	Yes	Yes	145	109	63.9	Yes	Yes	157	119	65.7	Yes	Yes	148	111	65	Yes	Yes	143	109	66.1	Yes	Yes	151	113	63.1	Yes	Yes	159	119	66.3	Yes	Yes	156	118	63.7
Q99996	AKAP9	144	142	42.3	Yes	Yes	169	168	49.2	Yes	Yes	148	148	45.6	Yes	Yes	169	168	48	Yes	Yes	156	155	43.8	Yes	Yes	153	152	44.5	Yes	Yes	131	130	38.3	Yes	Yes	136	135	41.3	Yes	Yes	157	156	45.1	Yes	Yes	155	155	44.3
P02751	FN1	143	143	62.3	Yes	Yes	156	156	65	Yes	Yes	126	126	60.8	Yes	Yes	138	138	64.1	Yes	Yes	146	146	63.1	Yes	Yes	138	138	63.4	Yes	Yes	124	124	60.1	Yes	Yes	135	135	62.9	Yes	Yes	134	134	59.6	Yes	Yes	144	144	63.9
Q7Z6Z7	HUWE1	142	142	41.2	Yes	Yes	156	156	44	Yes	Yes	125	125	38.6	Yes	Yes	143	143	38.3	Yes	Yes	157	157	44.3	Yes	Yes	144	144	42.7	Yes	Yes	149	149	46	Yes	Yes	149	149	41.4	Yes	Yes	129	129	34.4	Yes	Yes	144	144	39.7
Q709C8	VPS13C	137	135	43.8	Yes	Yes	138	137	44.9	Yes	Yes	110	109	37.4	Yes	Yes	134	133	43.6	Yes	Yes	133	132	43.4	Yes	Yes	136	135	45	Yes	Yes	116	115	37.7	Yes	Yes	110	109	38	Yes	Yes	119	119	37.8	Yes	Yes	134	132	40.4
P01024	C3	134	132	83.6	Yes	Yes	144	143	85.6	Yes	Yes	126	118	82.9	Yes	Yes	136	135	82	Yes	Yes	144	143	85.1	Yes	Yes	137	136	85.2	Yes	Yes	143	142	84.4	Yes	Yes	143	142	85.9	Yes	Yes	148	134	86.1	Yes	Yes	150	149	86.1
P46939	UTRN	134	132	47.4	Yes	Yes	159	156	52.4	Yes	Yes	111	109	40.2	Yes	Yes	133	129	41.5	Yes	Yes	131	126	44.3	Yes	Yes	134	131	44.9	Yes	Yes	130	127	43.3	Yes	Yes	125	121	41.5	Yes	Yes	129	126	41	Yes	Yes	138	135	44.1
Q6P2Q9	PRPF8	131	131	58.8	Yes	Yes	133	133	60.9	Yes	Yes	103	103	51.2	Yes	Yes	126	126	57.5	Yes	Yes	118	118	55.9	Yes	Yes	114	114	55.5	Yes	Yes	123	123	56	Yes	Yes	119	119	50.1	Yes	Yes	114	114	46.9	Yes	Yes	124	124	53.7
O60437	PPL	131	130	71.6	Yes	Yes	121	120	66.2	Yes	Yes	115	115	65.8	Yes	Yes	105	105	59.9	Yes	Yes	118	117	66.8	Yes	Yes	113	111	64.4	Yes	Yes	91	90	51.8	Yes	Yes	124	124	68.1	Yes	Yes	110	110	60.6	Yes	Yes	127	126	66.4
Q7Z406	MYH14	128	113	61.7	Yes	Yes	119	102	59.7	Yes	Yes	98	84	53	Yes	Yes	117	100	57.4	Yes	Yes	128	111	60.9	Yes	Yes	108	92	56.5	Yes	Yes	111	95	60.3	Yes	Yes	117	101	55.4	Yes	Yes	122	105	55.2	Yes	Yes	128	111	60.6
P24821	TNC	126	126	68.8	Yes	Yes	128	128	67.5	Yes	Yes	108	108	63.4	Yes	Yes	111	111	64.8	Yes	Yes	122	122	66.7	Yes	Yes	114	114	65.2	Yes	Yes	101	101	57.5	Yes	Yes	115	115	60.4	Yes	Yes	109	109	57.8	Yes	Yes	122	122	65.1
Q9NZM1	MYOF	123	121	65.5	Yes	Yes	122	118	64	Yes	Yes	96	95	54.7	Yes	Yes	123	117	60.7	Yes	Yes	122	119	64.9	Yes	Yes	126	122	65	Yes	Yes	113	109	63.2	Yes	Yes	121	118	63.3	Yes	Yes	122	119	63	Yes	Yes	123	120	63.3
P46940	IQGAP1	123	117	73.8	Yes	Yes	115	111	70.4	Yes	Yes	103	100	66.6	Yes	Yes	116	112	73	Yes	Yes	123	119	73.8	Yes	Yes	118	113	73.9	Yes	Yes	112	108	69.5	Yes	Yes	114	110	69.8	Yes	Yes	112	108	71.5	Yes	Yes	115	112	69.8
Q9Y4G6	TLN2	119	98	60.4	Yes	Yes	136	117	64.4	Yes	Yes	107	93	58.3	Yes	Yes	118	95	52.3	Yes	Yes	131	107	59.8	Yes	Yes	128	107	56.2	Yes	Yes	127	109	60.5	Yes	Yes	127	105	57.6	Yes	Yes	125	100	55	Yes	Yes	136	114	59.1
P12270	TPR	118	118	48.3	Yes	Yes	124	124	51	Yes	Yes	107	107	47.8	Yes	Yes	120	120	48.4	Yes	Yes	117	117	48.6	Yes	Yes	118	118	49.6	Yes	Yes	118	118	51.7	Yes	Yes	115	115	47.8	Yes	Yes	124	124	49.5	Yes	Yes	138	138	51.9
O75643	SNRNP200	118	117	62.3	Yes	Yes	130	129	66	Yes	Yes	104	104	58.9	Yes	Yes	117	116	57.4	Yes	Yes	124	123	64	Yes	Yes	119	118	59.4	Yes	Yes	126	125	66.3	Yes	Yes	120	119	60.7	Yes	Yes	123	122	61	Yes	Yes	119	119	58
Q13439	GOLGA4	117	116	57	Yes	Yes	124	123	58.1	Yes	Yes	102	101	48.1	Yes	Yes	115	114	55.2	Yes	Yes	101	100	47.6	Yes	Yes	101	100	48.2	Yes	Yes	101	100	49.5	Yes	Yes	98	97	47.3	Yes	Yes	104	103	48.5	Yes	Yes	104	103	48.3
P02549	SPTA1	112	112	56.7	Yes	Yes	111	111	55.2	Yes	Yes	77	77	40.6	Yes	Yes	88	88	41.1	Yes	Yes	80	80	39.9	Yes	Yes	98	98	50.1	Yes	Yes	124	124	60	Yes	Yes	92	92	43.9	Yes	Yes	100	100	48	Yes	Yes	104	104	50.3
P11277	SPTB	112	104	59.8	Yes	Yes	105	96	55.9	Yes	Yes	79	73	47.2	Yes	Yes	93	83	50.4	Yes	Yes	84	76	45.2	Yes	Yes	100	93	54.2	Yes	Yes	112	105	63.7	Yes	Yes	109	101	53.7	Yes	Yes	108	98	55.5	Yes	Yes	103	94	53.4
P50851	LRBA	112	104	50.5	Yes	Yes	112	106	46.4	Yes	Yes	96	90	46.2	Yes	Yes	107	101	46.7	Yes	Yes	106	98	46.4	Yes	Yes	100	93	45.4	Yes	Yes	100	93	45.8	Yes	Yes	104	96	43.6	Yes	Yes	108	101	45.2	Yes	Yes	98	92	39.9
P35749	MYH11	112	83	53.6	Yes	Yes	132	100	60.5	Yes	Yes	123	99	57.5	Yes	Yes	134	102	59.2	Yes	Yes	122	91	55	Yes	Yes	129	98	59.9	Yes	Yes	121	93	58.4	Yes	Yes	127	96	56.4	Yes	Yes	153	117	64.6	Yes	Yes	150	118	62.8
Q8IVF2	AHNAK2	110	108	43.8	Yes	Yes	187	184	60	Yes	Yes	90	90	36	Yes	Yes	148	146	52.3	Yes	Yes	140	138	51.3	Yes	Yes	99	97	38.8	Yes	Yes	70	68	31	Yes	Yes	91	89	34.7	Yes	Yes	122	122	44.5	Yes	Yes	109	108	40.5
Q14152	EIF3A	109	109	62.1	Yes	Yes	119	119	66.8	Yes	Yes	84	84	58	Yes	Yes	120	120	65.4	Yes	Yes	117	117	66.1	Yes	Yes	101	101	60.9	Yes	Yes	103	103	66	Yes	Yes	129	129	66.7	Yes	Yes	126	126	66.4	Yes	Yes	129	129	64.6
Q00610	CLTC	109	88	69.7	Yes	Yes	103	84	64.7	Yes	Yes	89	72	57	Yes	Yes	101	84	60.7	Yes	Yes	108	89	69.6	Yes	Yes	109	89	69	Yes	Yes	104	84	69.1	Yes	Yes	108	88	66.6	Yes	Yes	102	85	62	Yes	Yes	106	89	61.7
P07814	EPRS1	103	102	72.5	Yes	Yes	115	114	76.7	Yes	Yes	97	96	72.5	Yes	Yes	109	108	69.2	Yes	Yes	115	114	76	Yes	Yes	102	101	72.2	Yes	Yes	108	107	74.5	Yes	Yes	104	103	71	Yes	Yes	102	101	68.2	Yes	Yes	103	102	67.3
Q03001	DST	103	97	15.5	Yes	Yes	162	154	24.6	Yes	Yes	94	92	15.6	Yes	Yes	150	141	22.4	Yes	Yes	78	72	12.4	Yes	Yes	101	97	15.8	Yes	Yes	82	77	12.9	Yes	Yes	83	78	12.9	Yes	Yes	73	68	11	Yes	Yes	107	100	16
Q9NR99	MXRA5	102	102	40.3	Yes	Yes	106	106	41.8	Yes	Yes	93	93	39.5	Yes	Yes	92	92	36.4	Yes	Yes	101	101	39.5	Yes	Yes	104	104	40.6	Yes	Yes	96	96	39.3	Yes	Yes	94	94	36.9	Yes	Yes	83	83	32.5	Yes	Yes	102	102	37.2
P35555	FBN1	102	96	45.8	Yes	Yes	116	109	49.6	Yes	Yes	97	93	45.9	Yes	Yes	100	95	46.6	Yes	Yes	101	96	44.4	Yes	Yes	111	104	48.8	Yes	Yes	98	94	44.8	Yes	Yes	96	92	43.7	Yes	Yes	83	83	35	Yes	Yes	108	104	46.4
P0C0L4	C4A	101	4	68.8	Yes	Yes	108	5	68.4	Yes	Yes	89	4	62.9	Yes	Yes	96	3	60.9	Yes	Yes	103	3	67.4	Yes	Yes	98	4	67	Yes	Yes	97	4	62.3	Yes	Yes	95	4	63	Yes	Yes	101	3	65.9	Yes	Yes	110	4	65.1
Q15643	TRIP11	100	100	58.5	Yes	Yes	112	112	61.1	Yes	Yes	90	90	50.2	Yes	Yes	95	95	53.1	Yes	Yes	95	95	53.9	Yes	Yes	95	95	51.4	Yes	Yes	104	104	55.9	Yes	Yes	93	93	52	Yes	Yes	110	110	62.4	Yes	Yes	93	93	49.9
P0C0L5	C4B	100	4	67.8	Yes	Yes	109	6	70.6	Yes	Yes	89	5	62.9	Yes	Yes	97	5	61.6	Yes	Yes	104	5	69.3	Yes	Yes	99	6	69.2	Yes	Yes	97	5	62.3	Yes	Yes	95	5	63	Yes	Yes	101	4	65.7	Yes	Yes	109	4	64.1
Q15075	EEA1	99	99	64.5	Yes	Yes	98	98	63.8	Yes	Yes	77	77	56	Yes	Yes	88	88	59.6	Yes	Yes	92	92	62.7	Yes	Yes	90	90	60.9	Yes	Yes	86	86	62.6	Yes	Yes	94	94	62.7	Yes	Yes	102	102	63.9	Yes	Yes	94	94	62.5
Q93008	USP9X	99	99	44.3	Yes	Yes	101	101	45.9	Yes	Yes	82	82	38.9	Yes	Yes	89	89	36.5	Yes	Yes	90	90	39.7	Yes	Yes	97	97	44.2	Yes	Yes	87	87	40.7	Yes	Yes	88	88	37.9	Yes	Yes	72	72	34.4	Yes	Yes	89	89	38
Q5T5P2	KIAA1217	98	98	55	Yes	Yes	98	98	54.2	Yes	Yes	97	97	52.9	Yes	Yes	93	93	49.9	Yes	Yes	91	91	50.1	Yes	Yes	90	90	47.6	Yes	Yes	83	83	49.6	Yes	Yes	88	88	46.9	Yes	Yes	92	92	47.7	Yes	Yes	91	91	46.9
P22105	TNXB	97	97	36.2	Yes	Yes	108	108	39.5	Yes	Yes	103	103	37.9	Yes	Yes	90	90	34.7	Yes	Yes	114	114	40.5	Yes	Yes	125	125	45.7	Yes	Yes	105	105	40.4	Yes	Yes	98	98	35.8	Yes	Yes	104	104	35.1	Yes	Yes	109	109	38.4
O15020	SPTBN2	96	80	48.2	Yes	Yes	117	101	59.6	Yes	Yes	73	63	39.9	Yes	Yes	104	89	47.2	Yes	Yes	106	91	51	Yes	Yes	85	70	42.5	Yes	Yes	83	70	43.3	Yes	Yes	105	89	51.2	Yes	Yes	81	65	38.8	Yes	Yes	94	79	43.9
P04275	VWF	95	95	48.1	Yes	Yes	87	87	43.3	Yes	Yes	94	94	45.6	Yes	Yes	90	90	40.2	Yes	Yes	91	91	43.7	Yes	Yes	103	103	49.4	Yes	Yes	105	105	50.2	Yes	Yes	87	87	41.3	Yes	Yes	85	85	42.1	Yes	Yes	110	110	53.3
Q13576	IQGAP2	93	90	64.5	Yes	Yes	91	88	63.3	Yes	Yes	83	82	55.4	Yes	Yes	82	79	53.9	Yes	Yes	96	93	65.6	Yes	Yes	83	80	57.3	Yes	Yes	84	81	60.3	Yes	Yes	97	94	66	Yes	Yes	82	79	55	Yes	Yes	81	79	54.7
Q9Y520	PRRC2C	93	90	38.7	Yes	Yes	97	93	38.5	Yes	Yes	80	76	37.4	Yes	Yes	87	84	35.7	Yes	Yes	80	79	34.6	Yes	Yes	88	83	35.1	Yes	Yes	94	90	38.1	Yes	Yes	84	80	33.4	Yes	Yes	90	86	34.6	Yes	Yes	87	84	34.6
P18206	VCL	92	92	79	Yes	Yes	103	103	80.9	Yes	Yes	90	90	76	Yes	Yes	103	103	80.1	Yes	Yes	102	102	79.4	Yes	Yes	98	98	79	Yes	Yes	98	98	79.4	Yes	Yes	101	101	78.7	Yes	Yes	108	108	81.9	Yes	Yes	105	105	78.4
Q14008	CKAP5	92	92	47.5	Yes	Yes	96	96	48.9	Yes	Yes	86	86	45.7	Yes	Yes	104	104	49.5	Yes	Yes	89	89	47.1	Yes	Yes	89	89	44.7	Yes	Yes	97	97	52	Yes	Yes	92	92	46.7	Yes	Yes	87	87	43	Yes	Yes	98	98	46.4
Q86UP2	KTN1	92	92	66.2	Yes	Yes	94	93	73.1	Yes	Yes	75	75	57.6	Yes	Yes	95	94	65.2	Yes	Yes	95	94	68.4	Yes	Yes	89	88	66	Yes	Yes	88	88	67.4	Yes	Yes	92	92	67.1	Yes	Yes	98	98	67.4	Yes	Yes	97	96	70.2
Q9C0C2	TNKS1BP1	92	92	66.2	Yes	Yes	100	100	73.9	Yes	Yes	89	89	67.3	Yes	Yes	97	97	67.4	Yes	Yes	89	89	66.7	Yes	Yes	91	91	69	Yes	Yes	91	91	68.4	Yes	Yes	91	91	67.1	Yes	Yes	97	97	66.2	Yes	Yes	94	94	66.8
P42704	LRPPRC	92	91	73.2	Yes	Yes	102	101	75.3	Yes	Yes	78	78	63.1	Yes	Yes	94	93	66.4	Yes	Yes	97	96	72.2	Yes	Yes	86	85	63.4	Yes	Yes	97	96	70.7	Yes	Yes	91	90	70.9	Yes	Yes	94	93	70.8	Yes	Yes	105	104	74.5
P27708	CAD	92	89	60.7	Yes	Yes	91	89	60.7	Yes	Yes	78	77	52.6	Yes	Yes	91	88	57.6	Yes	Yes	92	89	60	Yes	Yes	87	85	60	Yes	Yes	90	89	62.5	Yes	Yes	76	75	53	Yes	Yes	79	78	48.3	Yes	Yes	92	90	57
Q14839	CHD4	90	66	55.6	Yes	Yes	96	74	57.6	Yes	Yes	89	64	50.1	Yes	Yes	95	71	53.8	Yes	Yes	92	67	52.7	Yes	Yes	88	65	52.8	Yes	Yes	94	71	55.3	Yes	Yes	85	62	49.4	Yes	Yes	91	70	51.7	Yes	Yes	99	75	50.3
Q9P2E9	RRBP1	88	87	73.5	Yes	Yes	87	85	61.6	Yes	Yes	76	76	69.4	Yes	Yes	91	89	70.9	Yes	Yes	89	87	73.2	Yes	Yes	91	89	72.4	Yes	Yes	80	79	69.7	Yes	Yes	96	95	71.5	Yes	Yes	96	95	70.4	Yes	Yes	104	102	75.3
Q14683	SMC1A	87	87	65.5	Yes	Yes	87	87	63.9	Yes	Yes	69	69	55.1	Yes	Yes	93	93	67.3	Yes	Yes	87	87	67	Yes	Yes	81	81	62.2	Yes	Yes	78	78	62.4	Yes	Yes	89	89	66.6	Yes	Yes	102	102	66.8	Yes	Yes	95	95	67.8
P98088	MUC5AC	87	83	29.7	Yes	Yes																18	15	7.3	Yes	Yes											5	1	0.7	Yes	Yes	4	3	1	Yes	Yes
P46821	MAP1B	86	84	48.1	Yes	Yes	108	105	55.7	Yes	Yes	79	78	45.8	Yes	Yes	100	97	52	Yes	Yes	91	89	48.7	Yes	Yes	95	93	50.4	Yes	Yes	101	99	56.3	Yes	Yes	84	83	43.9	Yes	Yes	95	93	50.5	Yes	Yes	104	102	53.5
Q02880	TOP2B	86	70	56.2	Yes	Yes	93	76	54.8	Yes	Yes	84	72	54.6	Yes	Yes	96	79	58.2	Yes	Yes	84	71	53.6	Yes	Yes	83	68	53.1	Yes	Yes	88	72	56.6	Yes	Yes	86	71	54.5	Yes	Yes	91	74	55.2	Yes	Yes	85	67	53.7
P01023	A2M	86	69	72	Yes	Yes	84	69	66.1	Yes	Yes	79	68	68.6	Yes	Yes	72	56	61.8	Yes	Yes	81	66	63.2	Yes	Yes	83	67	71.2	Yes	Yes	86	71	68.2	Yes	Yes	75	60	61.3	Yes	Yes	80	66	65.6	Yes	Yes	81	65	62.6
Q12888	TP53BP1	85	85	58.3	Yes	Yes	86	86	60.1	Yes	Yes	80	80	58.2	Yes	Yes	77	77	54.2	Yes	Yes	76	76	54.2	Yes	Yes	75	75	53.4	Yes	Yes	74	74	51	Yes	Yes	72	72	51.6	Yes	Yes	74	74	54.4	Yes	Yes	74	74	51.4
Q96RW7	HMCN1	85	85	20.1	Yes	Yes	105	105	27.7	Yes	Yes	96	96	24.3	Yes	Yes	36	36	8	Yes	Yes	93	93	22	Yes	Yes	76	76	19	Yes	Yes	33	33	7.3	Yes	Yes	71	71	16.1	Yes	Yes	52	52	12.4	Yes	Yes	91	91	21.7
P24928	POLR2A	84	84	50.3	Yes	Yes	88	88	50.9	Yes	Yes	74	74	49.6	Yes	Yes	79	79	44.5	Yes	Yes	83	83	51.3	Yes	Yes	78	78	45.5	Yes	Yes	83	83	50.2	Yes	Yes	78	78	45.3	Yes	Yes	82	82	45.4	Yes	Yes	85	85	46.3
P53621	COPA	84	84	74.2	Yes	Yes	86	86	70.9	Yes	Yes	67	67	61.3	Yes	Yes	90	90	72	Yes	Yes	89	89	74.7	Yes	Yes	86	86	73.7	Yes	Yes	88	88	74.2	Yes	Yes	91	91	76.5	Yes	Yes	91	91	75.7	Yes	Yes	91	91	70.7
Q02952	AKAP12	84	84	64.1	Yes	Yes	85	85	62.2	Yes	Yes	79	79	59.7	Yes	Yes	73	73	55.2	Yes	Yes	79	79	57.5	Yes	Yes	89	89	64.6	Yes	Yes	78	78	61.3	Yes	Yes	78	78	57.1	Yes	Yes	83	83	59.4	Yes	Yes	96	96	62.6
Q92878	RAD50	84	84	58.6	Yes	Yes	91	91	60.3	Yes	Yes	64	64	48.9	Yes	Yes	85	85	60.6	Yes	Yes	89	89	60.7	Yes	Yes	82	82	57.4	Yes	Yes	86	86	57.6	Yes	Yes	80	80	53.4	Yes	Yes	86	86	54.6	Yes	Yes	85	85	56.2
A5YKK6	CNOT1	83	83	41.5	Yes	Yes	88	88	42.8	Yes	Yes	74	74	40.2	Yes	Yes	74	74	37.9	Yes	Yes	76	76	38.8	Yes	Yes	74	74	35.9	Yes	Yes	71	71	36.2	Yes	Yes	71	71	37.1	Yes	Yes	72	72	34.3	Yes	Yes	76	76	37.5
Q460N5	PARP14	83	83	52.9	Yes	Yes	66	66	44.6	Yes	Yes	63	63	44.8	Yes	Yes	69	69	44.7	Yes	Yes	71	71	44.7	Yes	Yes	66	66	44.7	Yes	Yes	78	78	52.4	Yes	Yes	68	68	43.4	Yes	Yes	52	52	35.3	Yes	Yes	64	64	39.6
Q9UQE7	SMC3	83	83	62.7	Yes	Yes	88	88	66.9	Yes	Yes	72	72	58.1	Yes	Yes	86	86	58.8	Yes	Yes	79	79	60.6	Yes	Yes	80	80	59.7	Yes	Yes	78	78	61.6	Yes	Yes	79	79	59.3	Yes	Yes	92	92	65.2	Yes	Yes	91	91	65.3
P11717	IGF2R	82	82	45.5	Yes	Yes	90	90	49.4	Yes	Yes	58	58	31.8	Yes	Yes	86	86	43.4	Yes	Yes	83	83	43.6	Yes	Yes	87	87	44.5	Yes	Yes	75	75	42.3	Yes	Yes	82	82	44.2	Yes	Yes	68	68	36.7	Yes	Yes	90	90	45.2
P27816	MAP4	82	82	67.9	Yes	Yes	77	77	67.4	Yes	Yes	71	71	66.4	Yes	Yes	73	73	64.8	Yes	Yes	83	83	66.1	Yes	Yes	76	76	64.7	Yes	Yes	84	84	68.2	Yes	Yes	75	75	64.7	Yes	Yes	73	73	65.3	Yes	Yes	79	79	67.4
Q08378	GOLGA3	82	82	63	Yes	Yes	83	83	65.4	Yes	Yes	68	68	56.9	Yes	Yes	75	75	55.9	Yes	Yes	73	73	56.1	Yes	Yes	79	79	58.3	Yes	Yes	69	69	54.3	Yes	Yes	72	72	56.9	Yes	Yes	74	74	58.7	Yes	Yes	78	78	57.5
Q9UM54	MYO6	82	82	64.8	Yes	Yes	93	93	66.8	Yes	Yes	71	71	60.9	Yes	Yes	86	86	63.1	Yes	Yes	83	83	63.7	Yes	Yes	87	86	69.3	Yes	Yes	88	87	68	Yes	Yes	85	85	59	Yes	Yes	81	79	60	Yes	Yes	83	83	58.1
Q5VYK3	ECPAS	81	81	54.1	Yes	Yes	81	81	54.9	Yes	Yes	66	66	46.9	Yes	Yes	81	81	50.7	Yes	Yes	79	79	53.1	Yes	Yes	76	76	52.4	Yes	Yes	81	81	54	Yes	Yes	72	72	47.6	Yes	Yes	66	66	44.8	Yes	Yes	78	78	51.3
Q14315	FLNC	81	62	37.5	Yes	Yes	90	68	37.6	Yes	Yes	65	49	30.9	Yes	Yes	81	62	35.7	Yes	Yes	74	54	32.6	Yes	Yes	98	79	45.5	Yes	Yes	59	40	27.1	Yes	Yes	75	55	34.5	Yes	Yes	67	47	31	Yes	Yes	79	60	35
O15027	SEC16A	80	80	51.5	Yes	Yes	79	79	49.1	Yes	Yes	72	72	48	Yes	Yes	78	78	43.5	Yes	Yes	73	73	43.7	Yes	Yes	71	71	45.4	Yes	Yes	80	80	53.3	Yes	Yes	69	69	37.5	Yes	Yes	74	74	42.9	Yes	Yes	72	72	39.2
Q00341	HDLBP	80	80	63.7	Yes	Yes	83	83	64	Yes	Yes	66	66	58.1	Yes	Yes	78	78	60.3	Yes	Yes	84	84	62.1	Yes	Yes	80	80	60.9	Yes	Yes	78	78	62.6	Yes	Yes	80	80	60.8	Yes	Yes	84	84	64	Yes	Yes	88	88	63.4
P33176	KIF5B	80	59	77.7	Yes	Yes	83	63	77.3	Yes	Yes	68	55	69	Yes	Yes	84	63	73.6	Yes	Yes	77	58	72.7	Yes	Yes	78	65	74	Yes	Yes	75	55	72.9	Yes	Yes	72	56	71.9	Yes	Yes	80	62	75.7	Yes	Yes	83	65	74
Q92614	MYO18A	79	79	45.1	Yes	Yes	104	104	55.9	Yes	Yes	67	67	42.9	Yes	Yes	77	77	41.9	Yes	Yes	81	81	42.6	Yes	Yes	79	79	44.8	Yes	Yes	78	78	44.8	Yes	Yes	77	77	39.5	Yes	Yes	81	81	43.1	Yes	Yes	96	96	47.3
P02545	LMNA	79	77	80.6	Yes	Yes	86	83	84.3	Yes	Yes	74	72	80	Yes	Yes	75	73	77	Yes	Yes	80	78	76.5	Yes	Yes	75	73	80.6	Yes	Yes	76	73	79.5	Yes	Yes	76	74	76.1	Yes	Yes	89	87	84.5	Yes	Yes	87	85	79.7
Q04637	EIF4G1	79	73	49.7	Yes	Yes	81	76	47	Yes	Yes	62	58	40.3	Yes	Yes	80	74	46.3	Yes	Yes	82	76	48.4	Yes	Yes	72	66	45.7	Yes	Yes	77	70	46.2	Yes	Yes	82	77	49.2	Yes	Yes	82	76	50.9	Yes	Yes	86	80	47.2
O43707	ACTN4	79	52	84.1	Yes	Yes	82	54	83.6	Yes	Yes	78	52	84.1	Yes	Yes	78	48	75	Yes	Yes	82	55	78.3	Yes	Yes	80	52	80.7	Yes	Yes	79	54	82.7	Yes	Yes	79	50	76.1	Yes	Yes	90	58	79	Yes	Yes	85	57	77.5
O95425	SVIL	78	78	46	Yes	Yes	92	92	51.5	Yes	Yes	74	74	45.9	Yes	Yes	79	79	41.7	Yes	Yes	68	68	40.2	Yes	Yes	84	84	48.3	Yes	Yes	72	72	41.8	Yes	Yes	79	79	43	Yes	Yes	59	59	31.8	Yes	Yes	77	77	41.7
Q15746	MYLK	78	78	46.2	Yes	Yes	85	85	52.7	Yes	Yes	80	80	46.3	Yes	Yes	78	78	47.6	Yes	Yes	76	76	45.1	Yes	Yes	81	81	50.2	Yes	Yes	71	71	42.5	Yes	Yes	66	66	42.2	Yes	Yes	69	69	42.3	Yes	Yes	76	76	43.3
P46013	MKI67	77	77	33.9	Yes	Yes	52	52	24	Yes	Yes	36	36	18.1	Yes	Yes	33	33	15.4	Yes	Yes	27	27	12	Yes	Yes	45	45	20.2	Yes	Yes	49	49	24.9	Yes	Yes	47	47	20.7	Yes	Yes	47	47	20.1	Yes	Yes	43	43	18.8
Q9P2J5	LARS1	77	77	65.6	Yes	Yes	72	72	65.5	Yes	Yes	59	59	57.6	Yes	Yes	64	64	55.1	Yes	Yes	66	66	57.1	Yes	Yes	66	66	61.1	Yes	Yes	71	71	63.8	Yes	Yes	70	70	61.1	Yes	Yes	66	66	58.2	Yes	Yes	68	68	60.6
O75116	ROCK2	77	68	52.2	Yes	Yes	78	67	55.9	Yes	Yes	59	52	46.8	Yes	Yes	73	64	50.1	Yes	Yes	72	64	51.2	Yes	Yes	78	70	55.7	Yes	Yes	69	61	53.2	Yes	Yes	72	67	49.2	Yes	Yes	64	57	42.9	Yes	Yes	80	69	53
Q14573	ITPR3	77	67	35.1	Yes	Yes	73	63	31.9	Yes	Yes	27	24	12.5	Yes	Yes	65	56	28.3	Yes	Yes	69	58	31.2	Yes	Yes	58	48	26.8	Yes	Yes	60	51	30.1	Yes	Yes	73	64	30.7	Yes	Yes	50	42	22.6	Yes	Yes	57	49	25
P07996	THBS1	77	24	71.3	Yes	Yes	79	24	66.5	Yes	Yes	74	24	67.6	Yes	Yes	73	21	62.8	Yes	Yes	88	27	72.5	Yes	Yes	76	24	68.5	Yes	Yes	71	22	66	Yes	Yes	69	20	64	Yes	Yes	70	22	60.9	Yes	Yes	75	23	62.9
O75165	DNAJC13	76	76	39.7	Yes	Yes	85	85	45.9	Yes	Yes	75	75	39.4	Yes	Yes	74	74	38.2	Yes	Yes	79	79	38.5	Yes	Yes	83	83	42.4	Yes	Yes	78	78	39.1	Yes	Yes	65	65	33.8	Yes	Yes	59	59	31.3	Yes	Yes	88	88	41.8
Q92817	EVPL	76	76	46.2	Yes	Yes	86	86	50.5	Yes	Yes	74	74	47.2	Yes	Yes	80	80	45.5	Yes	Yes	82	82	48.5	Yes	Yes	63	63	36.6	Yes	Yes	54	54	31.6	Yes	Yes	74	74	40.7	Yes	Yes	55	55	31.9	Yes	Yes	73	73	41.8
Q05707	COL14A1	76	75	54.5	Yes	Yes	86	85	61.9	Yes	Yes	83	83	57.9	Yes	Yes	79	78	51.7	Yes	Yes	87	86	59.9	Yes	Yes	87	86	60.3	Yes	Yes	83	82	58	Yes	Yes	78	77	48.7	Yes	Yes	83	82	52.1	Yes	Yes	89	88	54.4
P02787	TF	76	72	80.1	Yes	Yes	76	73	81.1	Yes	Yes	74	70	80.8	Yes	Yes	75	72	78.9	Yes	Yes	77	73	79.2	Yes	Yes	79	76	81.4	Yes	Yes	79	74	82.1	Yes	Yes	74	71	79.8	Yes	Yes	78	74	81.2	Yes	Yes	81	77	82.7
Q13085	ACACA	76	67	43.9	Yes	Yes	95	82	50.9	Yes	Yes	67	60	40.2	Yes	Yes	101	89	50.6	Yes	Yes	81	70	46.8	Yes	Yes	99	87	55.1	Yes	Yes	80	70	44.2	Yes	Yes	96	84	50.5	Yes	Yes	94	83	50.2	Yes	Yes	114	100	55.5
A6NHR9	SMCHD1	75	75	46.9	Yes	Yes	92	92	56.6	Yes	Yes	63	63	41.9	Yes	Yes	78	78	43.8	Yes	Yes	70	70	42.2	Yes	Yes	89	89	52.9	Yes	Yes	83	83	49.2	Yes	Yes	72	72	43.8	Yes	Yes	68	68	42	Yes	Yes	72	72	41.4
P55265	ADAR	75	75	64.4	Yes	Yes	79	79	66.2	Yes	Yes	59	59	53.1	Yes	Yes	70	70	55.1	Yes	Yes	71	71	54.6	Yes	Yes	69	69	60.4	Yes	Yes	77	77	63.5	Yes	Yes	69	69	53	Yes	Yes	72	72	53.2	Yes	Yes	75	75	57.7
Q16363	LAMA4	75	75	45.8	Yes	Yes	77	77	46.8	Yes	Yes	61	61	38.5	Yes	Yes	65	65	38.9	Yes	Yes	73	73	42.2	Yes	Yes	68	68	41	Yes	Yes	69	69	43.5	Yes	Yes	70	70	41.1	Yes	Yes	68	68	39.9	Yes	Yes	72	72	41.8
Q93009	USP7	75	74	74.9	Yes	Yes	75	75	70.5	Yes	Yes	65	65	67.8	Yes	Yes	76	76	70.6	Yes	Yes	74	73	68.2	Yes	Yes	66	66	62.1	Yes	Yes	71	71	71.8	Yes	Yes	74	74	75.3	Yes	Yes	69	69	69.1	Yes	Yes	70	69	64.4
P08670	VIM	75	66	93.8	Yes	Yes	79	67	95.1	Yes	Yes	72	61	92.5	Yes	Yes	70	59	92.7	Yes	Yes	74	66	94	Yes	Yes	73	64	93.6	Yes	Yes	74	65	92.7	Yes	Yes	72	60	92.3	Yes	Yes	87	74	94.4	Yes	Yes	83	69	95.5
Q9NR09	BIRC6	74	74	21	Yes	Yes	67	67	20.1	Yes	Yes	54	54	18.1	Yes	Yes	80	79	22.2	Yes	Yes	64	64	17.6	Yes	Yes	72	72	21	Yes	Yes	64	64	18.1	Yes	Yes	70	70	19	Yes	Yes	53	53	13.8	Yes	Yes	72	72	19.8
Q8IWJ2	GCC2	74	71	47.4	Yes	Yes	76	72	49.9	Yes	Yes	61	57	41.6	Yes	Yes	67	66	42.5	Yes	Yes	72	69	48.3	Yes	Yes	66	63	43.3	Yes	Yes	73	70	48.7	Yes	Yes	64	62	43.8	Yes	Yes	62	59	42.3	Yes	Yes	67	66	42
P16157	ANK1	74	70	52.8	Yes	Yes	70	66	52	Yes	Yes	48	45	38.3	Yes	Yes	51	47	36.4	Yes	Yes	45	41	31.7	Yes	Yes	65	59	43.4	Yes	Yes	78	73	56.9	Yes	Yes	55	51	36.3	Yes	Yes	63	58	43	Yes	Yes	62	57	41
P34932	HSPA4	74	70	80.5	Yes	Yes	77	73	82.3	Yes	Yes	61	58	73.8	Yes	Yes	70	66	77.5	Yes	Yes	75	71	83.5	Yes	Yes	69	65	80.2	Yes	Yes	70	66	79.5	Yes	Yes	73	69	81	Yes	Yes	79	75	83.1	Yes	Yes	69	65	81.8
P12814	ACTN1	74	48	77.7	Yes	Yes	72	42	76.9	Yes	Yes	74	49	80.9	Yes	Yes	71	37	78.6	Yes	Yes	71	44	78.3	Yes	Yes	74	46	78	Yes	Yes	71	47	78.4	Yes	Yes	72	40	79.5	Yes	Yes	73	41	76	Yes	Yes	72	41	77.9
P35573	AGL	73	73	56.3	Yes	Yes	98	98	73	Yes	Yes	75	75	62.3	Yes	Yes	76	76	57.6	Yes	Yes	87	87	67	Yes	Yes	84	84	62.3	Yes	Yes	78	78	63.6	Yes	Yes	70	70	56.1	Yes	Yes	63	63	47.2	Yes	Yes	77	77	56.3
Q5JRA6	MIA3	73	73	43.6	Yes	Yes	81	81	46.5	Yes	Yes	47	47	34.5	Yes	Yes	73	73	43.1	Yes	Yes	55	55	33.2	Yes	Yes	69	69	38.5	Yes	Yes	68	68	43.8	Yes	Yes	49	49	31.8	Yes	Yes	59	59	36.5	Yes	Yes	66	66	39.3
Q8TCU6	PREX1	73	72	57.7	Yes	Yes	76	76	61.1	Yes	Yes	57	57	48.6	Yes	Yes	78	78	58	Yes	Yes	64	64	54.1	Yes	Yes	62	60	48.2	Yes	Yes	70	70	56.6	Yes	Yes	58	57	47	Yes	Yes	68	68	53.4	Yes	Yes	66	66	48.8
P55196	AFDN	72	71	51.6	Yes	Yes	70	70	51	Yes	Yes	65	65	44.1	Yes	Yes	73	72	48.1	Yes	Yes	79	79	56.5	Yes	Yes	77	75	53.6	Yes	Yes	90	89	58.4	Yes	Yes	77	76	51.1	Yes	Yes	76	76	52.9	Yes	Yes	71	70	48.9
P11216	PYGB	72	56	73.8	Yes	Yes	75	57	75.7	Yes	Yes	57	43	61.8	Yes	Yes	69	51	72.1	Yes	Yes	76	56	77.2	Yes	Yes	63	44	70.1	Yes	Yes	67	51	72.7	Yes	Yes	70	51	74	Yes	Yes	74	55	74.7	Yes	Yes	73	56	75.6
P11047	LAMC1	71	71	58.8	Yes	Yes	79	79	61.8	Yes	Yes	71	70	60.2	Yes	Yes	77	77	58.9	Yes	Yes	79	79	60.4	Yes	Yes	73	72	56.4	Yes	Yes	81	81	59.4	Yes	Yes	76	76	59.8	Yes	Yes	76	76	53.9	Yes	Yes	82	82	59.7
O15230	LAMA5	71	70	25.5	Yes	Yes	91	90	32.2	Yes	Yes	77	77	29.9	Yes	Yes	64	64	23.3	Yes	Yes	77	76	27.2	Yes	Yes	76	76	27.8	Yes	Yes	69	69	25.5	Yes	Yes	61	61	21.9	Yes	Yes	70	69	23.7	Yes	Yes	92	91	31.1
P09874	PARP1	70	70	64.6	Yes	Yes	83	83	71.5	Yes	Yes	65	65	58.8	Yes	Yes	73	73	60.7	Yes	Yes	81	81	64.6	Yes	Yes	76	76	64.9	Yes	Yes	79	79	67.7	Yes	Yes	71	71	63.9	Yes	Yes	77	77	61.6	Yes	Yes	80	80	64.9
Q08211	DHX9	70	70	61	Yes	Yes	73	73	60.9	Yes	Yes	64	64	57.4	Yes	Yes	74	74	59.3	Yes	Yes	72	72	59.4	Yes	Yes	65	65	56.7	Yes	Yes	67	67	57	Yes	Yes	67	67	56.5	Yes	Yes	72	72	60.4	Yes	Yes	70	70	57
P10586	PTPRF	70	64	48	Yes	Yes	74	66	51.9	Yes	Yes	65	60	47.2	Yes	Yes	63	56	44.7	Yes	Yes	64	59	47.9	Yes	Yes	63	59	46.5	Yes	Yes	74	68	55.8	Yes	Yes	65	61	45.5	Yes	Yes	68	65	46.5	Yes	Yes	71	65	49.4
P41252	IARS1	69	69	62	Yes	Yes	65	65	57.8	Yes	Yes	58	58	55	Yes	Yes	63	63	56.3	Yes	Yes	63	63	59.5	Yes	Yes	68	68	58.7	Yes	Yes	68	68	60.9	Yes	Yes	69	69	60.2	Yes	Yes	61	61	54.7	Yes	Yes	59	59	55.4
Q14690	PDCD11	69	69	40	Yes	Yes	63	63	39.2	Yes	Yes	56	56	36.2	Yes	Yes	64	64	37.8	Yes	Yes	59	59	35.7	Yes	Yes	50	50	32.1	Yes	Yes	71	71	43	Yes	Yes	62	62	36.5	Yes	Yes	52	52	31.8	Yes	Yes	60	60	34.4
Q9Y4A5	TRRAP	69	69	23.6	Yes	Yes	70	70	21.8	Yes	Yes	54	54	17.9	Yes	Yes	73	73	23.9	Yes	Yes	54	54	17.6	Yes	Yes	67	67	22.4	Yes	Yes	58	58	19.6	Yes	Yes	46	46	14.3	Yes	Yes	45	45	15.3	Yes	Yes	69	69	22
P13639	EEF2	69	68	77.3	Yes	Yes	72	71	77.3	Yes	Yes	63	62	75.1	Yes	Yes	66	65	71.2	Yes	Yes	73	72	79	Yes	Yes	69	68	77.2	Yes	Yes	76	75	80.1	Yes	Yes	71	70	75.5	Yes	Yes	75	73	76.3	Yes	Yes	72	71	72.4
Q7L014	DDX46	69	67	61.1	Yes	Yes	69	67	59.8	Yes	Yes	57	57	52.6	Yes	Yes	66	64	57.6	Yes	Yes	72	70	59.2	Yes	Yes	64	62	56.8	Yes	Yes	67	65	57.1	Yes	Yes	66	64	53.8	Yes	Yes	71	70	58.9	Yes	Yes	69	67	56.1
Q8NF91	SYNE1	69	66	10.1	Yes	Yes	68	64	9.7	Yes	Yes	42	40	6.2	Yes	Yes	37	34	5	Yes	Yes	60	56	8.9	Yes	Yes	70	66	10	Yes	Yes	27	24	3.7	Yes	Yes	38	36	4.8	Yes	Yes	31	29	4.1	Yes	Yes	48	44	6.5
P01031	C5	69	60	42.9	Yes	Yes	71	71	46.8	Yes	Yes	56	56	42.1	Yes	Yes	66	57	44	Yes	Yes	69	69	47.1	Yes	Yes	71	71	45.5	Yes	Yes	71	71	48.5	Yes	Yes	68	68	44.5	Yes	Yes	66	66	39.8	Yes	Yes	70	70	43.2
P26358	DNMT1	68	68	46.9	Yes	Yes	74	74	53.8	Yes	Yes	56	56	43.8	Yes	Yes	69	69	46.8	Yes	Yes	62	62	42.1	Yes	Yes	59	59	40.4	Yes	Yes	66	66	48.5	Yes	Yes	62	62	41.1	Yes	Yes	62	62	44.6	Yes	Yes	72	72	50.1
P55072	VCP	68	68	83.7	Yes	Yes	73	73	84.9	Yes	Yes	68	68	82.6	Yes	Yes	70	70	80.4	Yes	Yes	77	77	85.1	Yes	Yes	67	67	83	Yes	Yes	69	69	83	Yes	Yes	70	70	83.1	Yes	Yes	76	75	85	Yes	Yes	73	73	84.5
Q12802	AKAP13	68	68	36	Yes	Yes	74	73	36.8	Yes	Yes	55	55	31.1	Yes	Yes	72	71	34.1	Yes	Yes	62	62	29.5	Yes	Yes	73	73	37	Yes	Yes	64	64	33.6	Yes	Yes	66	66	33.7	Yes	Yes	52	52	24.6	Yes	Yes	61	61	28.3
Q86VP6	CAND1	68	68	61.6	Yes	Yes	70	67	63.3	Yes	Yes	58	56	55.7	Yes	Yes	73	70	64.5	Yes	Yes	74	71	66	Yes	Yes	69	65	62.2	Yes	Yes	67	62	60.8	Yes	Yes	63	60	56.7	Yes	Yes	68	65	54.7	Yes	Yes	66	62	55.3
P08603	CFH	68	59	60.5	Yes	Yes	68	60	62.3	Yes	Yes	67	61	61.8	Yes	Yes	70	60	62.8	Yes	Yes	68	59	62.7	Yes	Yes	68	60	62.5	Yes	Yes	67	58	62.6	Yes	Yes	65	55	61.4	Yes	Yes	64	56	58.2	Yes	Yes	76	66	64.3
Q9ULV0	MYO5B	68	58	42.7	Yes	Yes	64	55	41.9	Yes	Yes	54	44	32.6	Yes	Yes	59	50	38.4	Yes	Yes	43	33	27.7	Yes	Yes	54	46	35	Yes	Yes	66	56	37.3	Yes	Yes	44	36	25.8	Yes	Yes	52	42	26.1	Yes	Yes	57	46	33.9
A3KMH1	VWA8	67	67	43.4	Yes	Yes	69	69	42.3	Yes	Yes	63	63	41.2	Yes	Yes	58	58	36.4	Yes	Yes	87	87	54	Yes	Yes	57	57	35	Yes	Yes	58	58	37.8	Yes	Yes	64	64	38.7	Yes	Yes	60	60	37.5	Yes	Yes	48	48	31.3
Q12789	GTF3C1	67	67	37.1	Yes	Yes	70	70	42.1	Yes	Yes	52	52	31.9	Yes	Yes	65	65	35	Yes	Yes	60	60	33.5	Yes	Yes	62	62	35.9	Yes	Yes	67	67	36.8	Yes	Yes	65	65	36.6	Yes	Yes	58	58	31.8	Yes	Yes	62	62	35
Q13045	FLII	67	67	58.4	Yes	Yes	64	64	58.5	Yes	Yes	51	51	48.5	Yes	Yes	57	57	54.4	Yes	Yes	65	65	58.4	Yes	Yes	64	64	56.3	Yes	Yes	57	57	54.4	Yes	Yes	62	62	55.3	Yes	Yes	59	59	53.7	Yes	Yes	59	59	49.3
Q14203	DCTN1	67	67	58.8	Yes	Yes	71	71	63.8	Yes	Yes	63	63	59.5	Yes	Yes	68	68	59.2	Yes	Yes	74	74	65.4	Yes	Yes	70	70	62.9	Yes	Yes	71	71	64.7	Yes	Yes	64	64	55.8	Yes	Yes	71	71	61.7	Yes	Yes	72	72	67.1
Q9BZF9	UACA	67	67	51.8	Yes	Yes	63	63	47.3	Yes	Yes	48	48	39.1	Yes	Yes	52	52	36.9	Yes	Yes	66	66	50.6	Yes	Yes	66	66	47.5	Yes	Yes	56	56	42.9	Yes	Yes	54	54	40.2	Yes	Yes	55	55	39.8	Yes	Yes	56	56	38.8
Q07157	TJP1	67	66	48.4	Yes	Yes	70	69	52.3	Yes	Yes	67	66	51.7	Yes	Yes	52	51	35.9	Yes	Yes	60	59	43.8	Yes	Yes	59	58	42.3	Yes	Yes	63	61	47.1	Yes	Yes	63	62	43	Yes	Yes	54	53	38.4	Yes	Yes	62	61	43.6
Q9NYU2	UGGT1	67	65	54.1	Yes	Yes	73	69	55.3	Yes	Yes	63	61	53.3	Yes	Yes	71	68	50.9	Yes	Yes	72	69	56.8	Yes	Yes	65	63	52.7	Yes	Yes	71	69	55.5	Yes	Yes	73	70	58.8	Yes	Yes	71	68	50.7	Yes	Yes	74	72	53.4
Q9HBL0	TNS1	67	63	56.4	Yes	Yes	72	68	63.6	Yes	Yes	67	64	59.7	Yes	Yes	61	57	46	Yes	Yes	62	58	52.5	Yes	Yes	64	60	53.3	Yes	Yes	70	67	62.4	Yes	Yes	60	57	51.5	Yes	Yes	66	62	54.9	Yes	Yes	68	64	58.6
Q9NQT8	KIF13B	67	61	49.4	Yes	Yes	68	62	43.8	Yes	Yes	67	60	47.3	Yes	Yes	64	56	46.3	Yes	Yes	69	59	46.6	Yes	Yes	76	68	50.5	Yes	Yes	82	74	55.4	Yes	Yes	65	58	41.9	Yes	Yes	63	58	39.8	Yes	Yes	72	63	45
P30622	CLIP1	67	60	50	Yes	Yes	66	58	53.4	Yes	Yes	62	57	45.2	Yes	Yes	63	57	46.9	Yes	Yes	73	65	54.2	Yes	Yes	73	66	51.7	Yes	Yes	61	55	46.7	Yes	Yes	75	67	53.6	Yes	Yes	71	62	50.8	Yes	Yes	62	55	46.2
P11388	TOP2A	67	51	46.8	Yes	Yes	70	53	46.4	Yes	Yes	43	31	33.9	Yes	Yes	60	43	39.2	Yes	Yes	54	41	41.8	Yes	Yes	58	43	41.1	Yes	Yes	59	43	41.2	Yes	Yes	56	41	40.3	Yes	Yes	68	51	44.9	Yes	Yes	65	47	41.3
O75533	SF3B1	66	66	58.8	Yes	Yes	69	69	59.6	Yes	Yes	55	55	52.2	Yes	Yes	64	64	57.5	Yes	Yes	70	70	66.5	Yes	Yes	72	72	63	Yes	Yes	71	71	60.6	Yes	Yes	67	67	56.7	Yes	Yes	71	71	61.6	Yes	Yes	73	73	57.7
P22314	UBA1	66	66	77.5	Yes	Yes	71	71	79.8	Yes	Yes	65	65	77.9	Yes	Yes	64	64	72.5	Yes	Yes	68	67	78.7	Yes	Yes	63	63	73.9	Yes	Yes	67	67	76.9	Yes	Yes	65	65	80.9	Yes	Yes	65	65	81.1	Yes	Yes	68	67	77.3
P26640	VARS1	66	66	59.9	Yes	Yes	67	67	60.4	Yes	Yes	59	59	57.4	Yes	Yes	63	63	53.7	Yes	Yes	63	63	55.4	Yes	Yes	63	63	55.5	Yes	Yes	68	68	60.8	Yes	Yes	60	60	52.6	Yes	Yes	61	61	51.7	Yes	Yes	63	63	54.6
Q13459	MYO9B	66	65	41.2	Yes	Yes	62	61	37	Yes	Yes	54	53	33.1	Yes	Yes	65	64	33.2	Yes	Yes	53	53	31.3	Yes	Yes	73	72	42.4	Yes	Yes	56	54	33.1	Yes	Yes	65	64	34.9	Yes	Yes	43	42	21.8	Yes	Yes	60	59	33.3
Q9HC84	MUC5B	66	62	19.1	Yes	Yes	41	41	12.6	Yes	Yes	41	41	13.2	Yes	Yes	47	46	14.5	Yes	Yes	41	38	11.9	Yes	Yes	85	84	23.4	Yes	Yes	40	40	13.2	Yes	Yes	57	53	16.2	Yes	Yes	51	50	14.4	Yes	Yes	22	22	5.7
Q15063	POSTN	66	36	72.4	Yes	Yes	68	36	71.2	Yes	Yes	65	36	71.9	Yes	Yes	62	34	70.5	Yes	Yes	70	36	72.2	Yes	Yes	64	33	71.1	Yes	Yes	64	35	72.1	Yes	Yes	61	33	70.1	Yes	Yes	65	34	71.4	Yes	Yes	67	67	71.1
O60716	CTNND1	65	65	75	Yes	Yes	65	65	72.5	Yes	Yes	52	52	60	Yes	Yes	59	59	62.7	Yes	Yes	61	61	67.5	Yes	Yes	58	58	66.6	Yes	Yes	57	57	67.4	Yes	Yes	56	56	64.9	Yes	Yes	65	65	67.4	Yes	Yes	63	63	67.9
Q9BTC0	DIDO1	65	65	39.9	Yes	Yes	64	63	37.1	Yes	Yes	57	57	37.6	Yes	Yes	63	63	37	Yes	Yes	61	60	36.7	Yes	Yes	62	61	37.9	Yes	Yes	50	50	30.7	Yes	Yes	55	54	29.4	Yes	Yes	58	58	34.2	Yes	Yes	59	57	34.2
P49750	YLPM1	65	64	36.9	Yes	Yes	80	79	43.8	Yes	Yes	58	58	33.8	Yes	Yes	79	78	40.8	Yes	Yes	69	68	39.4	Yes	Yes	76	75	42.6	Yes	Yes	71	71	38.4	Yes	Yes	66	65	35.6	Yes	Yes	82	81	43	Yes	Yes	65	64	35
Q9H2G2	SLK	65	63	60.3	Yes	Yes	62	60	59.7	Yes	Yes	59	57	53.4	Yes	Yes	62	61	55.5	Yes	Yes	59	57	60.1	Yes	Yes	65	63	60.7	Yes	Yes	58	56	54.7	Yes	Yes	58	56	53.8	Yes	Yes	56	54	53	Yes	Yes	56	54	53.5
O60264	SMARCA5	65	50	62.5	Yes	Yes	61	46	58.5	Yes	Yes	55	42	56.5	Yes	Yes	59	41	52	Yes	Yes	62	45	57.2	Yes	Yes	56	41	53.8	Yes	Yes	59	43	53.8	Yes	Yes	65	46	60.1	Yes	Yes	63	46	58.5	Yes	Yes	65	48	60.6
Q9Y6D6	ARFGEF1	65	45	41.8	Yes	Yes	66	45	41.9	Yes	Yes	56	43	37.6	Yes	Yes	68	49	42.3	Yes	Yes	71	49	43.2	Yes	Yes	65	45	41.8	Yes	Yes	66	47	43.2	Yes	Yes	62	45	41.4	Yes	Yes	59	40	35.8	Yes	Yes	63	45	42.2
P07942	LAMB1	64	64	51.1	Yes	Yes	64	64	50.4	Yes	Yes	63	63	52.5	Yes	Yes	68	68	49.9	Yes	Yes	69	69	46.8	Yes	Yes	66	66	49	Yes	Yes	65	65	49.7	Yes	Yes	60	60	41.9	Yes	Yes	65	65	44.5	Yes	Yes	72	72	48.5
P42345	MTOR	64	64	32.8	Yes	Yes	58	58	30.4	Yes	Yes	52	52	28	Yes	Yes	66	66	33.9	Yes	Yes	50	50	27.5	Yes	Yes	62	62	32.8	Yes	Yes	65	65	35.4	Yes	Yes	62	62	31.3	Yes	Yes	41	41	21.1	Yes	Yes	53	53	26.3
P55268	LAMB2	64	64	52.5	Yes	Yes	78	78	59.1	Yes	Yes	68	68	52.8	Yes	Yes	63	63	48.4	Yes	Yes	65	65	48.2	Yes	Yes	67	67	50.7	Yes	Yes	79	79	62.8	Yes	Yes	57	56	44.3	Yes	Yes	68	68	50.6	Yes	Yes	78	77	56.5
Q6KC79	NIPBL	64	64	24.8	Yes	Yes	57	57	23	Yes	Yes	53	53	22.2	Yes	Yes	54	54	21.6	Yes	Yes	60	60	22.1	Yes	Yes	57	57	23	Yes	Yes	62	61	27.2	Yes	Yes	53	52	20.8	Yes	Yes	45	45	18.8	Yes	Yes	55	55	22.3
O00159	MYO1C	64	63	65.8	Yes	Yes	73	72	67.5	Yes	Yes	54	54	55	Yes	Yes	64	61	63.3	Yes	Yes	72	70	64.6	Yes	Yes	65	64	62	Yes	Yes	63	62	63.3	Yes	Yes	67	64	64	Yes	Yes	78	73	64.6	Yes	Yes	67	65	58.1
O43491	EPB41L2	64	60	64.6	Yes	Yes	71	67	72.1	Yes	Yes	56	55	68.1	Yes	Yes	70	64	66.3	Yes	Yes	70	66	67.2	Yes	Yes	69	65	69.9	Yes	Yes	64	61	68.7	Yes	Yes	65	62	65.4	Yes	Yes	69	63	69.1	Yes	Yes	68	62	65.4
Q9Y5S2	CDC42BPB	64	57	41	Yes	Yes	72	61	44.6	Yes	Yes	57	49	38.1	Yes	Yes	63	53	38.3	Yes	Yes	64	55	38.7	Yes	Yes	63	52	37.5	Yes	Yes	53	45	34.5	Yes	Yes	61	52	36.5	Yes	Yes	61	53	36.8	Yes	Yes	60	51	36.7
P07900	HSP90AA1	64	41	70.2	Yes	Yes	66	45	70.8	Yes	Yes	59	43	67.9	Yes	Yes	65	41	66.9	Yes	Yes	70	46	75	Yes	Yes	61	40	69.8	Yes	Yes	69	44	73	Yes	Yes	71	45	76.1	Yes	Yes	72	46	73.1	Yes	Yes	79	47	76.8
P53396	ACLY	63	63	59.7	Yes	Yes	68	68	63.6	Yes	Yes	59	59	59.9	Yes	Yes	65	65	58.9	Yes	Yes	64	64	60.9	Yes	Yes	67	67	65.4	Yes	Yes	62	62	58.8	Yes	Yes	67	67	60.9	Yes	Yes	67	67	61	Yes	Yes	69	69	62.9
P78347	GTF2I	63	63	65	Yes	Yes	63	63	64.7	Yes	Yes	56	54	59.7	Yes	Yes	66	66	62.1	Yes	Yes	59	59	60.5	Yes	Yes	58	58	62.9	Yes	Yes	60	60	63.7	Yes	Yes	65	65	63.3	Yes	Yes	74	74	70.6	Yes	Yes	66	66	63.2
P08238	HSP90AB1	63	38	73.9	Yes	Yes	72	44	73.1	Yes	Yes	53	33	70.3	Yes	Yes	73	44	71.3	Yes	Yes	67	39	82.2	Yes	Yes	64	35	72.4	Yes	Yes	69	39	74.3	Yes	Yes	69	40	80.5	Yes	Yes	74	43	76.5	Yes	Yes	74	45	76.8
A0AVT1	UBA6	62	62	71.9	Yes	Yes	64	64	73.2	Yes	Yes	57	57	68.8	Yes	Yes	59	59	71.4	Yes	Yes	56	56	64.7	Yes	Yes	58	57	68.1	Yes	Yes	64	64	74.5	Yes	Yes	60	60	63.5	Yes	Yes	54	54	61.8	Yes	Yes	56	56	61.6
A2RRP1	NBAS	62	62	32.3	Yes	Yes	70	70	36.4	Yes	Yes	61	61	33.8	Yes	Yes	51	51	24.2	Yes	Yes	59	59	31.7	Yes	Yes	57	57	28	Yes	Yes	55	55	30.5	Yes	Yes	55	55	26.9	Yes	Yes	43	43	22.1	Yes	Yes	44	44	21.7
Q7KZ85	SUPT6H	62	62	44.9	Yes	Yes	74	74	55	Yes	Yes	59	59	46	Yes	Yes	66	66	46.8	Yes	Yes	68	68	51.7	Yes	Yes	69	69	47.9	Yes	Yes	65	65	50.4	Yes	Yes	47	47	36.2	Yes	Yes	60	60	43.3	Yes	Yes	61	61	44.7
Q7KZF4	SND1	62	62	71.5	Yes	Yes	68	68	75.9	Yes	Yes	55	55	65.1	Yes	Yes	65	65	67.6	Yes	Yes	64	64	74	Yes	Yes	59	59	73.5	Yes	Yes	63	63	75.4	Yes	Yes	65	65	66	Yes	Yes	65	65	68.9	Yes	Yes	66	66	68.6
P52272	HNRNPM	62	61	85.3	Yes	Yes	67	66	86.7	Yes	Yes	49	48	75.8	Yes	Yes	61	60	84.7	Yes	Yes	61	60	84.4	Yes	Yes	63	62	86.4	Yes	Yes	61	60	84.8	Yes	Yes	66	65	85.8	Yes	Yes	66	65	87.3	Yes	Yes	68	67	86.6
Q13464	ROCK1	62	53	43.9	Yes	Yes	78	67	51.4	Yes	Yes	61	53	41.7	Yes	Yes	79	70	53	Yes	Yes	64	56	47.4	Yes	Yes	68	60	47.9	Yes	Yes	68	60	49.9	Yes	Yes	80	75	54.4	Yes	Yes	70	63	47.4	Yes	Yes	81	70	52.8
P08133	ANXA6	61	61	79.5	Yes	Yes	66	66	81.9	Yes	Yes	52	51	75	Yes	Yes	64	64	78.3	Yes	Yes	65	65	79.9	Yes	Yes	66	65	82	Yes	Yes	60	59	78.9	Yes	Yes	65	65	81.4	Yes	Yes	63	63	81.6	Yes	Yes	63	63	82.5
Q96Q06	PLIN4	61	61	78.3	Yes	Yes	66	66	85.2	Yes	Yes	56	56	69.6	Yes	Yes	59	59	75.4	Yes	Yes	55	55	73.7	Yes	Yes	62	62	77.2	Yes	Yes	63	63	81.7	Yes	Yes	58	58	74.5	Yes	Yes	57	57	73.2	Yes	Yes	67	67	82.5
Q9UHF7	TRPS1	61	61	60.2	Yes	Yes	59	59	56.6	Yes	Yes	52	52	56.3	Yes	Yes	56	56	53.3	Yes	Yes	54	54	53.1	Yes	Yes	50	50	50.1	Yes	Yes	53	53	53.6	Yes	Yes	59	59	54.1	Yes	Yes	62	62	58.7	Yes	Yes	60	60	58.6
Q9NTI5	PDS5B	61	59	45.8	Yes	Yes	57	54	40.6	Yes	Yes	48	46	35.5	Yes	Yes	65	59	46.1	Yes	Yes	59	54	42.4	Yes	Yes	59	56	39.7	Yes	Yes	63	58	49.1	Yes	Yes	55	50	41.2	Yes	Yes	57	54	39.3	Yes	Yes	59	54	40.3
O60841	EIF5B	60	60	46.2	Yes	Yes	69	69	51.9	Yes	Yes	55	55	47.6	Yes	Yes	67	67	50	Yes	Yes	72	71	54.3	Yes	Yes	64	64	50.6	Yes	Yes	61	61	46.6	Yes	Yes	67	67	50.8	Yes	Yes	72	71	51.6	Yes	Yes	69	68	49.2
P35658	NUP214	60	60	44.3	Yes	Yes	58	58	41.9	Yes	Yes	52	52	40.4	Yes	Yes	51	51	39.2	Yes	Yes	55	55	38.9	Yes	Yes	52	52	34.9	Yes	Yes	58	58	43.1	Yes	Yes	50	50	35	Yes	Yes	50	50	33.4	Yes	Yes	52	51	36.3
P42858	HTT	60	60	25.4	Yes	Yes	78	78	32.2	Yes	Yes	58	58	26.1	Yes	Yes	54	54	21.6	Yes	Yes	56	56	23.3	Yes	Yes	71	71	29	Yes	Yes	61	61	25.3	Yes	Yes	49	49	20.1	Yes	Yes	41	41	15.6	Yes	Yes	58	58	24.5
P48681	NES	60	60	46	Yes	Yes	74	74	49.9	Yes	Yes	57	57	47.1	Yes	Yes	74	74	52.1	Yes	Yes	69	69	48.6	Yes	Yes	73	73	52.2	Yes	Yes	65	65	48.6	Yes	Yes	79	79	54.2	Yes	Yes	74	74	55.3	Yes	Yes	73	73	46.7
P52948	NUP98	60	60	42.7	Yes	Yes	62	62	39.5	Yes	Yes	57	57	39.5	Yes	Yes	60	60	37.3	Yes	Yes	51	51	37.9	Yes	Yes	60	60	40.3	Yes	Yes	58	58	44.6	Yes	Yes	57	57	37	Yes	Yes	58	58	37.5	Yes	Yes	59	59	40.1
Q8WUM4	PDCD6IP	60	60	69.1	Yes	Yes	67	67	69.6	Yes	Yes	62	62	69.1	Yes	Yes	67	67	71	Yes	Yes	66	66	71.5	Yes	Yes	65	65	77.5	Yes	Yes	66	66	76.5	Yes	Yes	70	70	73.6	Yes	Yes	69	69	70.3	Yes	Yes	65	65	67.4
Q9P0K7	RAI14	60	60	63.1	Yes	Yes	57	57	63.4	Yes	Yes	51	51	60.1	Yes	Yes	51	51	51.2	Yes	Yes	51	51	51.7	Yes	Yes	51	51	56	Yes	Yes	52	52	63	Yes	Yes	47	47	49	Yes	Yes	50	49	53.8	Yes	Yes	50	50	55.7
Q9Y5B9	SUPT16H	60	60	59.2	Yes	Yes	62	61	56.3	Yes	Yes	47	47	47.3	Yes	Yes	58	58	54.1	Yes	Yes	59	58	55.9	Yes	Yes	60	59	53.8	Yes	Yes	61	61	60.4	Yes	Yes	61	61	53.8	Yes	Yes	57	57	50	Yes	Yes	66	65	58.1
Q9Y6K5	OAS3	60	60	61.7	Yes	Yes	47	47	51	Yes	Yes	38	38	39	Yes	Yes	43	43	44.1	Yes	Yes	44	44	45.9	Yes	Yes	49	49	47	Yes	Yes	48	48	50.4	Yes	Yes	41	41	40	Yes	Yes	44	44	45	Yes	Yes	42	42	47.2
O15031	PLXNB2	60	59	44.5	Yes	Yes	58	57	41.9	Yes	Yes	42	42	31.5	Yes	Yes	61	59	39.1	Yes	Yes	51	51	37.4	Yes	Yes	59	57	44	Yes	Yes	56	54	42.3	Yes	Yes	52	51	36.7	Yes	Yes	57	56	36.6	Yes	Yes	57	56	36.4
P00747	PLG	60	59	76.2	Yes	Yes	64	57	77.7	Yes	Yes	57	50	73.7	Yes	Yes	59	58	69.3	Yes	Yes	56	49	69.9	Yes	Yes	62	54	77.7	Yes	Yes	62	61	77.3	Yes	Yes	61	60	72.7	Yes	Yes	67	61	73.5	Yes	Yes	68	67	77.7
P14625	HSP90B1	60	59	67.6	Yes	Yes	68	56	71.2	Yes	Yes	57	56	66.6	Yes	Yes	69	67	67	Yes	Yes	65	52	69.1	Yes	Yes	66	64	71	Yes	Yes	67	65	68.9	Yes	Yes	67	55	71.5	Yes	Yes	71	57	70.6	Yes	Yes	65	64	68.4
Q29RF7	PDS5A	60	58	50.1	Yes	Yes	63	60	52.1	Yes	Yes	46	44	41.7	Yes	Yes	55	49	45	Yes	Yes	58	53	45.5	Yes	Yes	51	48	42.8	Yes	Yes	53	48	46.3	Yes	Yes	58	53	44.6	Yes	Yes	55	52	42.8	Yes	Yes	66	61	48.8
Q8NFC6	BOD1L1	60	58	23.8	Yes	Yes	70	66	27.4	Yes	Yes	55	52	22.4	Yes	Yes	59	56	21.1	Yes	Yes	54	51	19.8	Yes	Yes	49	46	19.6	Yes	Yes	58	56	23.5	Yes	Yes	60	56	23.5	Yes	Yes	69	65	26	Yes	Yes	58	55	22.2
P02452	COL1A1	60	57	50.9	Yes	Yes	73	67	56.1	Yes	Yes	58	56	52.4	Yes	Yes	56	52	44.5	Yes	Yes	59	56	50.3	Yes	Yes	54	49	43.7	Yes	Yes	46	42	35.7	Yes	Yes	51	48	40.8	Yes	Yes	57	51	44.9	Yes	Yes	64	59	49.8
O60271	SPAG9	60	54	54.9	Yes	Yes	58	52	57	Yes	Yes	47	42	42.5	Yes	Yes	60	53	50.3	Yes	Yes	57	52	53.8	Yes	Yes	53	47	47.9	Yes	Yes	54	48	48.4	Yes	Yes	50	43	44.8	Yes	Yes	55	49	46.4	Yes	Yes	58	52	50.6
P26038	MSN	60	44	77.3	Yes	Yes	65	49	80.8	Yes	Yes	52	37	70.9	Yes	Yes	60	44	76.4	Yes	Yes	64	47	78.3	Yes	Yes	62	47	77.8	Yes	Yes	66	51	79.9	Yes	Yes	64	48	79.9	Yes	Yes	64	48	78.5	Yes	Yes	66	50	81.3
Q9Y6D5	ARFGEF2	60	40	38.7	Yes	Yes	65	44	40.8	Yes	Yes	43	30	29.9	Yes	Yes	57	38	35.5	Yes	Yes	56	34	33.9	Yes	Yes	58	38	39.4	Yes	Yes	55	36	36	Yes	Yes	57	40	36.1	Yes	Yes	52	33	32.5	Yes	Yes	49	31	29.7
O00468	AGRN	59	59	42	Yes	Yes	64	64	44.3	Yes	Yes	62	62	42.9	Yes	Yes	63	63	40.9	Yes	Yes	67	67	44.5	Yes	Yes	66	66	44.6	Yes	Yes	63	63	45	Yes	Yes	58	58	37.1	Yes	Yes	61	61	40.1	Yes	Yes	72	72	47.1
P49790	NUP153	59	59	51.9	Yes	Yes	70	70	55.7	Yes	Yes	60	60	54.6	Yes	Yes	60	60	51.2	Yes	Yes	58	58	47.4	Yes	Yes	62	62	51.2	Yes	Yes	67	67	59.4	Yes	Yes	60	60	51.3	Yes	Yes	67	67	53.8	Yes	Yes	58	58	51.6
Q02218	OGDH	59	59	65	Yes	Yes	67	67	67.7	Yes	Yes	54	54	59.1	Yes	Yes	58	47	58.8	Yes	Yes	67	55	66.2	Yes	Yes	62	62	63.8	Yes	Yes	58	48	64.1	Yes	Yes	60	60	60.8	Yes	Yes	63	52	60.9	Yes	Yes	56	56	52.8
Q6PGP7	TTC37	59	59	49.9	Yes	Yes	65	65	48	Yes	Yes	51	51	43.4	Yes	Yes	49	49	39.3	Yes	Yes	53	53	42.6	Yes	Yes	57	57	45.1	Yes	Yes	53	53	41.2	Yes	Yes	50	50	38.7	Yes	Yes	51	51	35.8	Yes	Yes	59	59	41.6
Q86U86	PBRM1	59	59	40.5	Yes	Yes	74	74	48.4	Yes	Yes	53	53	40.2	Yes	Yes	55	55	39.3	Yes	Yes	64	64	40	Yes	Yes	58	58	39.2	Yes	Yes	57	57	38.8	Yes	Yes	58	58	39.7	Yes	Yes	49	49	33.2	Yes	Yes	63	63	38.2
Q8WWI1	LMO7	59	59	46.2	Yes	Yes	63	63	45	Yes	Yes	54	54	44	Yes	Yes	60	60	39.5	Yes	Yes	62	62	44.5	Yes	Yes	60	60	41.4	Yes	Yes	55	55	40.8	Yes	Yes	52	52	37.2	Yes	Yes	55	55	37.7	Yes	Yes	53	53	36.4
Q92576	PHF3	59	59	36	Yes	Yes	67	67	42.8	Yes	Yes	41	41	29.4	Yes	Yes	48	48	31.1	Yes	Yes	51	51	32	Yes	Yes	54	54	32.2	Yes	Yes	58	58	36.9	Yes	Yes	44	44	29.4	Yes	Yes	45	45	28.2	Yes	Yes	52	52	35.1
Q16531	DDB1	59	58	60	Yes	Yes	65	65	59.2	Yes	Yes	50	50	50.1	Yes	Yes	65	65	57.5	Yes	Yes	56	56	52.5	Yes	Yes	62	62	55.2	Yes	Yes	61	61	56.6	Yes	Yes	63	62	59.1	Yes	Yes	61	61	52.6	Yes	Yes	61	61	52.3
Q9H3S7	PTPN23	59	58	38.9	Yes	Yes	60	60	40.3	Yes	Yes	49	48	37.4	Yes	Yes	56	56	38.6	Yes	Yes	49	49	33.5	Yes	Yes	52	51	35.8	Yes	Yes	55	55	39	Yes	Yes	48	48	33.4	Yes	Yes	48	47	32.7	Yes	Yes	58	58	36.9
P02788	LTF	59	56	79.6	Yes	Yes	61	58	79.4	Yes	Yes	50	48	76.1	Yes	Yes	55	52	77.9	Yes	Yes	47	45	70.1	Yes	Yes	56	54	75.8	Yes	Yes	60	57	79.3	Yes	Yes	61	58	79.6	Yes	Yes	65	62	80.6	Yes	Yes	63	60	80
Q9Y618	NCOR2	59	56	31.3	Yes	Yes	61	58	31.2	Yes	Yes	46	43	27.4	Yes	Yes	48	46	24.9	Yes	Yes	57	54	27.7	Yes	Yes	51	50	27.2	Yes	Yes	63	59	31.6	Yes	Yes	49	46	25	Yes	Yes	45	43	21.7	Yes	Yes	46	43	21.4
Q9Y678	COPG1	59	54	80.1	Yes	Yes	65	60	80.5	Yes	Yes	54	50	77.2	Yes	Yes	61	56	78.5	Yes	Yes	58	54	75.4	Yes	Yes	59	54	79.7	Yes	Yes	58	53	79.3	Yes	Yes	62	57	74.6	Yes	Yes	63	59	78.1	Yes	Yes	59	55	73.2
Q03252	LMNB2	59	53	74.5	Yes	Yes	66	60	73.7	Yes	Yes	57	52	66.5	Yes	Yes	59	54	68.2	Yes	Yes	65	61	72.6	Yes	Yes	54	49	68.2	Yes	Yes	57	52	70.5	Yes	Yes	66	60	74.5	Yes	Yes	68	63	74	Yes	Yes	72	65	73.1
P18583	SON	58	58	34.9	Yes	Yes	65	65	39.7	Yes	Yes	47	47	26.8	Yes	Yes	52	52	27.8	Yes	Yes	60	60	33.9	Yes	Yes	57	57	34.9	Yes	Yes	56	56	35.5	Yes	Yes	50	50	29.8	Yes	Yes	54	54	28.5	Yes	Yes	58	58	31.5
P29144	TPP2	58	58	60.1	Yes	Yes	62	62	62.4	Yes	Yes	55	55	53.2	Yes	Yes	71	71	67.3	Yes	Yes	61	59	60.1	Yes	Yes	60	60	62.4	Yes	Yes	60	60	60.6	Yes	Yes	60	60	56.6	Yes	Yes	60	60	55.6	Yes	Yes	63	63	59.3
P30876	POLR2B	58	58	53	Yes	Yes	59	59	56.3	Yes	Yes	53	53	49.6	Yes	Yes	52	52	48.4	Yes	Yes	59	59	53.1	Yes	Yes	52	52	49.9	Yes	Yes	61	61	56.3	Yes	Yes	53	53	50.6	Yes	Yes	53	53	51.1	Yes	Yes	53	53	51.4
P35221	CTNNA1	58	58	74.9	Yes	Yes	62	62	74.3	Yes	Yes	48	48	67.7	Yes	Yes	58	44	63.5	Yes	Yes	59	57	71.5	Yes	Yes	55	41	70.5	Yes	Yes	56	56	71.9	Yes	Yes	55	41	67.4	Yes	Yes	62	62	70.9	Yes	Yes	58	44	71.6
Q14966	ZNF638	58	58	36.7	Yes	Yes	68	68	42.1	Yes	Yes	51	51	31.4	Yes	Yes	64	64	36.3	Yes	Yes	53	53	34	Yes	Yes	57	57	36.5	Yes	Yes	58	58	38.2	Yes	Yes	51	51	30	Yes	Yes	60	60	34.6	Yes	Yes	54	54	32.7
Q15154	PCM1	58	58	33.7	Yes	Yes	65	65	35.1	Yes	Yes	56	56	37.3	Yes	Yes	65	65	34.5	Yes	Yes	57	57	33.3	Yes	Yes	46	46	26.6	Yes	Yes	60	60	33.1	Yes	Yes	71	71	36.2	Yes	Yes	54	54	31.8	Yes	Yes	62	62	35.5
Q15276	RABEP1	58	58	72.6	Yes	Yes	60	60	73.3	Yes	Yes	51	51	61.9	Yes	Yes	56	56	62.5	Yes	Yes	57	57	66.8	Yes	Yes	55	55	69.7	Yes	Yes	56	56	69.3	Yes	Yes	49	49	57.4	Yes	Yes	53	53	55	Yes	Yes	51	51	58.2
Q96JH7	VCPIP1	58	58	60.6	Yes	Yes	56	56	57	Yes	Yes	49	49	59.8	Yes	Yes	48	48	45.3	Yes	Yes	51	51	49.7	Yes	Yes	48	48	53	Yes	Yes	50	50	56.3	Yes	Yes	46	46	44.6	Yes	Yes	48	48	50.1	Yes	Yes	52	52	50.5
Q9BYK8	HELZ2	58	58	31.5	Yes	Yes	35	35	17.9	Yes	Yes	17	17	9.7	Yes	Yes	25	25	11.5	Yes	Yes	16	16	8	Yes	Yes	27	27	12.6	Yes	Yes	32	32	16.4	Yes	Yes	28	28	14.6	Yes	Yes	17	17	8.3	Yes	Yes	20	20	9.8
Q9UQ35	SRRM2	58	58	27	Yes	Yes	64	64	28.2	Yes	Yes	57	57	29.6	Yes	Yes	62	62	28.3	Yes	Yes	51	51	23.4	Yes	Yes	61	61	27.7	Yes	Yes	60	60	27.3	Yes	Yes	55	55	24.8	Yes	Yes	60	60	27.6	Yes	Yes	64	64	28.6
Q9Y4K1	CRYBG1	58	58	49.2	Yes	Yes	52	52	43.5	Yes	Yes	48	48	43.2	Yes	Yes	45	45	35.9	Yes	Yes	41	41	33.6	Yes	Yes	50	50	41.4	Yes	Yes	57	57	47.5	Yes	Yes	50	50	41.4	Yes	Yes	43	43	33.8	Yes	Yes	69	69	51.4
Q9Y6R7	FCGBP	58	58	24.7	Yes	Yes	52	52	22.2	Yes	Yes	67	67	29.9	Yes	Yes	45	45	19.1	Yes	Yes	38	38	18.2	Yes	Yes	42	42	17.5	Yes	Yes	55	55	24.3	Yes	Yes	34	34	15.7	Yes	Yes	49	49	21.4	Yes	Yes	49	49	20.7
P08123	COL1A2	58	57	50.1	Yes	Yes	61	60	49.3	Yes	Yes	55	55	54.2	Yes	Yes	45	45	35.4	Yes	Yes	47	47	36.2	Yes	Yes	47	47	38.8	Yes	Yes	38	37	29.4	Yes	Yes	43	42	35.1	Yes	Yes	48	47	37.2	Yes	Yes	46	45	37.9
P11586	MTHFD1	58	57	73.2	Yes	Yes	57	56	73.6	Yes	Yes	49	49	67.7	Yes	Yes	56	55	66.4	Yes	Yes	55	54	66.7	Yes	Yes	59	58	73.7	Yes	Yes	58	57	73.3	Yes	Yes	56	54	65.8	Yes	Yes	58	56	67.8	Yes	Yes	62	60	73.3
Q92608	DOCK2	58	57	41.6	Yes	Yes	36	35	24.3	Yes	Yes	43	42	27.3	Yes	Yes	45	44	28.3	Yes	Yes	41	40	28.5	Yes	Yes	49	48	33.7	Yes	Yes	54	53	36.5	Yes	Yes	43	42	31.5	Yes	Yes	32	32	22.2	Yes	Yes	53	52	35.4
Q9UHB6	LIMA1	58	57	74.7	Yes	Yes	58	57	69.6	Yes	Yes	48	48	65.3	Yes	Yes	63	62	76.7	Yes	Yes	54	53	73.5	Yes	Yes	54	53	71	Yes	Yes	57	56	74.3	Yes	Yes	51	50	67.2	Yes	Yes	59	59	75.2	Yes	Yes	50	50	67.9
Q92598	HSPH1	58	53	72.3	Yes	Yes	57	52	72.5	Yes	Yes	52	49	65.6	Yes	Yes	57	52	66.3	Yes	Yes	59	54	70.5	Yes	Yes	55	50	69.3	Yes	Yes	58	53	72.8	Yes	Yes	49	45	66.9	Yes	Yes	61	56	72.5	Yes	Yes	60	55	71.4
Q14571	ITPR2	58	44	26.2	Yes	Yes	73	59	32.6	Yes	Yes	27	22	12.7	Yes	Yes	56	48	24.1	Yes	Yes	55	42	24.1	Yes	Yes	71	58	30.8	Yes	Yes	70	57	31.8	Yes	Yes	55	42	24.4	Yes	Yes	67	54	29.8	Yes	Yes	43	32	18.5
O60610	DIAPH1	57	57	47.2	Yes	Yes	60	60	52.3	Yes	Yes	51	51	46.1	Yes	Yes	64	64	50.2	Yes	Yes	65	65	55.2	Yes	Yes	62	62	54.4	Yes	Yes	59	59	48.5	Yes	Yes	62	62	49.8	Yes	Yes	59	59	47.2	Yes	Yes	62	62	48.6
O94906	PRPF6	57	57	61.4	Yes	Yes	57	57	59.6	Yes	Yes	38	38	46.8	Yes	Yes	57	57	64.1	Yes	Yes	65	65	67.1	Yes	Yes	51	51	58.4	Yes	Yes	55	55	59.3	Yes	Yes	59	59	63.3	Yes	Yes	59	59	61.8	Yes	Yes	64	64	58.8
P53618	COPB1	57	57	63.5	Yes	Yes	58	58	62.9	Yes	Yes	57	57	64.5	Yes	Yes	59	59	63.1	Yes	Yes	59	59	65.1	Yes	Yes	58	58	64.5	Yes	Yes	61	61	66.4	Yes	Yes	58	58	66	Yes	Yes	54	54	61.3	Yes	Yes	53	53	58.1
Q14697	GANAB	57	57	68.6	Yes	Yes	62	62	70.3	Yes	Yes	54	54	65.3	Yes	Yes	59	59	61.4	Yes	Yes	62	62	67.8	Yes	Yes	57	57	68.8	Yes	Yes	56	56	67.9	Yes	Yes	58	58	64.1	Yes	Yes	57	57	64.5	Yes	Yes	59	59	60.1
Q14764	MVP	57	57	71.2	Yes	Yes	61	61	72.6	Yes	Yes	51	51	66.6	Yes	Yes	53	53	70.4	Yes	Yes	52	52	70.2	Yes	Yes	49	49	67.9	Yes	Yes	53	53	67.1	Yes	Yes	61	61	73.3	Yes	Yes	61	61	77.5	Yes	Yes	58	58	75.1
Q8N3C0	ASCC3	57	57	28.2	Yes	Yes	49	49	28	Yes	Yes	42	42	22.5	Yes	Yes	54	54	29.5	Yes	Yes	43	43	22.9	Yes	Yes	55	55	31	Yes	Yes	51	51	27.7	Yes	Yes	43	43	23.2	Yes	Yes	41	41	22.5	Yes	Yes	52	52	26.8
Q92900	UPF1	57	57	64.2	Yes	Yes	65	65	67.5	Yes	Yes	54	54	60.4	Yes	Yes	56	56	58.2	Yes	Yes	59	59	63.6	Yes	Yes	60	60	65.4	Yes	Yes	66	66	67.8	Yes	Yes	57	57	64.7	Yes	Yes	54	54	54.9	Yes	Yes	58	58	61.1
O95071	UBR5	57	56	27.1	Yes	Yes	68	67	30.8	Yes	Yes	58	58	28.9	Yes	Yes	62	62	27.3	Yes	Yes	53	53	24	Yes	Yes	61	60	28.8	Yes	Yes	56	56	26.2	Yes	Yes	63	62	30.2	Yes	Yes	54	54	24.4	Yes	Yes	56	56	25.8
P08069	IGF1R	57	53	49.5	Yes	Yes	29	26	24.9	Yes	Yes	11	9	11.4	Yes	Yes	22	21	18.9	Yes	Yes	15	13	10.8	Yes	Yes	20	18	15.5	Yes	Yes	25	23	21.7	Yes	Yes	21	20	18.9	Yes	Yes	14	12	11.5	Yes	Yes	12	8	9.8
P19367	HK1	57	53	59.7	Yes	Yes	64	56	61.8	Yes	Yes	43	40	47.9	Yes	Yes	61	52	62.1	Yes	Yes	64	60	62.4	Yes	Yes	59	52	62.6	Yes	Yes	57	53	58.2	Yes	Yes	63	59	61.4	Yes	Yes	61	56	57.9	Yes	Yes	68	63	61.9
P20700	LMNB1	57	51	75.8	Yes	Yes	64	58	82.8	Yes	Yes	52	47	70.8	Yes	Yes	58	53	74.9	Yes	Yes	61	57	76.1	Yes	Yes	54	49	72.7	Yes	Yes	61	56	83.1	Yes	Yes	62	56	76.1	Yes	Yes	65	60	76.8	Yes	Yes	70	63	78
P20810	CAST	56	56	71.6	Yes	Yes	53	53	71.9	Yes	Yes	45	45	64.5	Yes	Yes	48	48	70.9	Yes	Yes	56	56	74.7	Yes	Yes	47	47	66	Yes	Yes	53	53	72.3	Yes	Yes	52	52	72	Yes	Yes	56	56	72.2	Yes	Yes	57	57	75.3
Q08J23	NSUN2	56	56	82.7	Yes	Yes	57	57	82.4	Yes	Yes	43	43	70.5	Yes	Yes	54	54	74.3	Yes	Yes	53	53	76.8	Yes	Yes	58	58	82.3	Yes	Yes	51	51	77.7	Yes	Yes	53	53	81.4	Yes	Yes	52	52	75.6	Yes	Yes	45	45	69.2
Q4ZHG4	FNDC1	56	56	35.6	Yes	Yes	50	50	31	Yes	Yes	47	47	32.4	Yes	Yes	26	26	16.6	Yes	Yes	49	49	30.8	Yes	Yes	47	47	29.8	Yes	Yes	33	33	22.1	Yes	Yes	35	35	21.6	Yes	Yes	25	25	14.7	Yes	Yes	37	37	22.1
Q8N163	CCAR2	56	56	68	Yes	Yes	47	47	61.8	Yes	Yes	49	49	62.1	Yes	Yes	52	52	58.5	Yes	Yes	48	48	62.3	Yes	Yes	49	49	59.7	Yes	Yes	49	49	59.7	Yes	Yes	44	44	58.3	Yes	Yes	55	55	69	Yes	Yes	58	58	65.8
Q9UIG0	BAZ1B	56	56	39.6	Yes	Yes	54	54	39.6	Yes	Yes	45	45	37.2	Yes	Yes	52	52	40.1	Yes	Yes	40	40	29.4	Yes	Yes	57	57	43.2	Yes	Yes	58	58	43	Yes	Yes	57	57	39.7	Yes	Yes	48	48	37.6	Yes	Yes	57	57	41.1
P46459	NSF	56	55	75.3	Yes	Yes	52	51	74.3	Yes	Yes	44	44	62.1	Yes	Yes	51	50	65.7	Yes	Yes	52	51	71.5	Yes	Yes	53	52	74.7	Yes	Yes	53	52	72.3	Yes	Yes	52	51	68.7	Yes	Yes	50	50	66.3	Yes	Yes	51	50	66.8
Q15029	EFTUD2	56	55	74.4	Yes	Yes	54	53	72.2	Yes	Yes	46	45	61.8	Yes	Yes	56	55	70.2	Yes	Yes	57	56	73.9	Yes	Yes	56	55	73.4	Yes	Yes	58	57	74.9	Yes	Yes	55	54	68.7	Yes	Yes	56	54	72.5	Yes	Yes	53	52	67.1
Q7LBC6	KDM3B	56	55	48.5	Yes	Yes	59	57	47	Yes	Yes	54	53	44.3	Yes	Yes	59	57	44.7	Yes	Yes	52	50	41.8	Yes	Yes	56	55	47.2	Yes	Yes	55	53	46.3	Yes	Yes	44	42	29.9	Yes	Yes	46	45	32.9	Yes	Yes	53	51	40.9
O14974	PPP1R12A	56	54	51.8	Yes	Yes	57	55	54.6	Yes	Yes	48	47	49.8	Yes	Yes	56	54	44.4	Yes	Yes	57	55	51.4	Yes	Yes	54	51	56	Yes	Yes	49	48	44.4	Yes	Yes	52	50	46.8	Yes	Yes	57	56	50.1	Yes	Yes	56	55	46.6
O94832	MYO1D	56	52	58	Yes	Yes	58	55	55.9	Yes	Yes	51	48	56.2	Yes	Yes	61	57	58.3	Yes	Yes	63	59	61.8	Yes	Yes	55	51	56.7	Yes	Yes	53	49	52.6	Yes	Yes	53	52	52	Yes	Yes	54	50	54.6	Yes	Yes	60	57	57.4
O43432	EIF4G3	56	48	38.6	Yes	Yes	65	58	43.3	Yes	Yes	43	38	30.3	Yes	Yes	55	48	35.5	Yes	Yes	56	49	38.3	Yes	Yes	49	42	35.5	Yes	Yes	48	41	33.6	Yes	Yes	41	34	29.4	Yes	Yes	44	37	29.6	Yes	Yes	49	42	33.8
Q8TAQ2	SMARCC2	56	45	49.2	Yes	Yes	60	48	51.1	Yes	Yes	48	39	40.2	Yes	Yes	55	46	45.4	Yes	Yes	61	49	50.4	Yes	Yes	59	46	44.2	Yes	Yes	61	50	49.8	Yes	Yes	52	43	43.7	Yes	Yes	59	46	42.2	Yes	Yes	56	45	42.8
Q7L576	CYFIP1	56	34	48.7	Yes	Yes	57	34	46.6	Yes	Yes	47	30	42.9	Yes	Yes	54	31	45.8	Yes	Yes	55	32	48.3	Yes	Yes	55	34	46.8	Yes	Yes	54	31	47	Yes	Yes	53	33	41.3	Yes	Yes	46	27	39.6	Yes	Yes	49	29	39.8
P05060	CHGB	55	55	73.4	Yes	Yes	51	51	74.4	Yes	Yes	49	49	71.2	Yes	Yes	55	55	73.4	Yes	Yes	45	45	65.7	Yes	Yes	47	47	73	Yes	Yes	65	65	78.3	Yes	Yes	47	47	71.3	Yes	Yes	67	67	78.6	Yes	Yes	52	52	73.9
P13010	XRCC5	55	55	80.5	Yes	Yes	53	53	73.1	Yes	Yes	47	47	69.5	Yes	Yes	54	54	73.8	Yes	Yes	56	56	77.3	Yes	Yes	53	53	75.1	Yes	Yes	56	56	77.6	Yes	Yes	55	55	82.5	Yes	Yes	60	60	83.3	Yes	Yes	57	57	76.9
Q13200	PSMD2	55	55	70.3	Yes	Yes	56	56	70.2	Yes	Yes	51	51	68.2	Yes	Yes	54	54	64.6	Yes	Yes	57	57	72.7	Yes	Yes	56	56	69.4	Yes	Yes	61	61	73.5	Yes	Yes	57	57	71.9	Yes	Yes	54	54	67.8	Yes	Yes	60	60	66
Q13428	TCOF1	55	55	39	Yes	Yes	56	56	38.9	Yes	Yes	47	47	32.5	Yes	Yes	61	61	39.5	Yes	Yes	54	54	38.8	Yes	Yes	54	54	38.2	Yes	Yes	52	52	35.8	Yes	Yes	49	49	33.1	Yes	Yes	54	54	36.4	Yes	Yes	50	50	33.5
Q13435	SF3B2	55	55	59.4	Yes	Yes	56	56	58.3	Yes	Yes	46	46	53.1	Yes	Yes	52	52	56.6	Yes	Yes	55	55	61.7	Yes	Yes	54	54	60.9	Yes	Yes	53	53	63.5	Yes	Yes	54	54	55.4	Yes	Yes	58	58	58.3	Yes	Yes	58	58	55.9
Q92621	NUP205	55	55	34.9	Yes	Yes	57	57	37.6	Yes	Yes	42	42	27.5	Yes	Yes	52	52	33.3	Yes	Yes	54	54	36	Yes	Yes	52	52	34.2	Yes	Yes	55	55	35.8	Yes	Yes	45	45	29.4	Yes	Yes	38	38	23.9	Yes	Yes	48	48	30.6
Q9H0D6	XRN2	55	55	70.7	Yes	Yes	60	60	70.1	Yes	Yes	44	44	55.7	Yes	Yes	58	58	62.8	Yes	Yes	57	57	66.2	Yes	Yes	59	59	73.2	Yes	Yes	55	55	66.9	Yes	Yes	54	54	63.8	Yes	Yes	52	52	59.8	Yes	Yes	57	57	61.8
Q9Y4L1	HYOU1	55	55	64.9	Yes	Yes	64	63	67.4	Yes	Yes	46	46	58	Yes	Yes	65	64	64.7	Yes	Yes	62	62	65.8	Yes	Yes	59	58	66.4	Yes	Yes	57	56	64.4	Yes	Yes	60	60	65	Yes	Yes	58	58	60	Yes	Yes	54	54	59.3
P14618	PKM	55	54	81.2	Yes	Yes	51	50	81	Yes	Yes	53	51	78	Yes	Yes	53	52	81.5	Yes	Yes	53	52	81.2	Yes	Yes	52	51	79.8	Yes	Yes	54	53	82.9	Yes	Yes	53	52	81	Yes	Yes	55	54	83.4	Yes	Yes	58	57	84.6
P51610	HCFC1	55	54	40.1	Yes	Yes	63	62	44.7	Yes	Yes	53	52	38.7	Yes	Yes	57	56	40.1	Yes	Yes	52	51	39.9	Yes	Yes	56	55	39.8	Yes	Yes	53	52	39.2	Yes	Yes	54	53	38.4	Yes	Yes	53	52	36.9	Yes	Yes	54	53	37.8
Q9P2M7	CGN	55	54	49.3	Yes	Yes	63	62	55.1	Yes	Yes	47	47	43.3	Yes	Yes	64	63	54.6	Yes	Yes	73	71	55.3	Yes	Yes	54	53	46.5	Yes	Yes	63	61	54.6	Yes	Yes	64	61	47.9	Yes	Yes	62	60	50.5	Yes	Yes	59	57	46.1
P00450	CP	55	48	60.9	Yes	Yes	53	45	60.7	Yes	Yes	51	46	59.3	Yes	Yes	49	41	50.3	Yes	Yes	56	56	60.4	Yes	Yes	51	45	62.2	Yes	Yes	51	45	57.3	Yes	Yes	54	47	63.6	Yes	Yes	54	47	60.6	Yes	Yes	53	47	57.8
P06737	PYGL	55	42	67.8	Yes	Yes	59	45	68	Yes	Yes	48	40	55.3	Yes	Yes	59	47	64	Yes	Yes	63	49	67.1	Yes	Yes	58	44	66.8	Yes	Yes	56	44	63.2	Yes	Yes	64	51	68.7	Yes	Yes	64	51	71.9	Yes	Yes	56	44	64.3
Q15424	SAFB	55	38	46.7	Yes	Yes	58	38	54.2	Yes	Yes	47	32	46	Yes	Yes	58	41	47	Yes	Yes	60	42	55.7	Yes	Yes	52	34	52.2	Yes	Yes	54	34	52.7	Yes	Yes	57	38	47.4	Yes	Yes	60	41	52.1	Yes	Yes	64	45	58.9
O43149	ZZEF1	54	54	25.7	Yes	Yes	53	53	22.5	Yes	Yes	44	44	20.9	Yes	Yes	51	51	22.5	Yes	Yes	48	48	21.1	Yes	Yes	53	53	23.6	Yes	Yes	49	49	21.3	Yes	Yes	41	41	19	Yes	Yes	48	48	21.9	Yes	Yes	48	48	20.6
O60313	OPA1	54	54	57.3	Yes	Yes	57	57	56.7	Yes	Yes	48	48	57.6	Yes	Yes	56	56	59.4	Yes	Yes	58	58	61.9	Yes	Yes	51	51	50.7	Yes	Yes	50	50	52.6	Yes	Yes	52	52	55.5	Yes	Yes	59	59	56.7	Yes	Yes	59	59	56.9
O75534	CSDE1	54	54	70.3	Yes	Yes	54	54	69.7	Yes	Yes	39	39	56.5	Yes	Yes	53	53	67.2	Yes	Yes	52	52	69.9	Yes	Yes	53	53	65.7	Yes	Yes	49	49	67.3	Yes	Yes	51	51	70.1	Yes	Yes	52	52	64.5	Yes	Yes	50	50	65.2
O75592	MYCBP2	54	54	15	Yes	Yes	61	61	17.1	Yes	Yes	59	59	18.3	Yes	Yes	82	82	23.5	Yes	Yes	51	51	11.8	Yes	Yes	62	62	16.3	Yes	Yes	58	58	15.9	Yes	Yes	60	60	14.6	Yes	Yes	55	55	14	Yes	Yes	64	64	16.3
O94979	SEC31A	54	54	59.7	Yes	Yes	55	55	60.3	Yes	Yes	47	47	50.6	Yes	Yes	48	48	47.7	Yes	Yes	49	49	53.5	Yes	Yes	52	52	52.4	Yes	Yes	51	51	55.5	Yes	Yes	49	49	50.2	Yes	Yes	50	50	55.5	Yes	Yes	53	53	56.2
P35606	COPB2	54	54	64	Yes	Yes	62	62	74.4	Yes	Yes	51	51	63.5	Yes	Yes	59	59	69.4	Yes	Yes	60	59	69.6	Yes	Yes	55	54	65.1	Yes	Yes	51	51	66.4	Yes	Yes	60	60	70.2	Yes	Yes	55	55	62.3	Yes	Yes	61	60	76.5
P46100	ATRX	54	54	26.1	Yes	Yes	67	67	30.5	Yes	Yes	43	43	20.3	Yes	Yes	55	55	25	Yes	Yes	48	48	23.1	Yes	Yes	51	51	23.4	Yes	Yes	48	48	23	Yes	Yes	51	51	23.3	Yes	Yes	46	46	21.4	Yes	Yes	56	56	25
P49916	LIG3	54	54	59.1	Yes	Yes	53	53	59.6	Yes	Yes	41	41	49	Yes	Yes	48	48	50.7	Yes	Yes	50	50	53.1	Yes	Yes	42	42	50.8	Yes	Yes	46	46	53.3	Yes	Yes	44	44	46.5	Yes	Yes	48	48	48.3	Yes	Yes	47	47	47
Q10570	CPSF1	54	54	44.1	Yes	Yes	55	55	46.1	Yes	Yes	48	48	43	Yes	Yes	49	49	40	Yes	Yes	54	54	43.3	Yes	Yes	56	56	41.6	Yes	Yes	54	54	44.5	Yes	Yes	47	47	35.6	Yes	Yes	49	49	38.5	Yes	Yes	50	50	41.3
Q5T1M5	FKBP15	54	54	50	Yes	Yes	51	51	45.9	Yes	Yes	49	49	47.6	Yes	Yes	50	50	46.6	Yes	Yes	47	47	44.2	Yes	Yes	46	46	44.2	Yes	Yes	50	50	47.3	Yes	Yes	50	50	48.2	Yes	Yes	47	47	46.8	Yes	Yes	52	52	47.3
Q5UIP0	RIF1	54	54	29.5	Yes	Yes	35	35	19.3	Yes	Yes	35	35	21.5	Yes	Yes	34	34	16.5	Yes	Yes	34	34	16.8	Yes	Yes	32	32	16.4	Yes	Yes	42	42	25.1	Yes	Yes	49	49	23.6	Yes	Yes	33	33	16.4	Yes	Yes	35	35	17.7
Q6ZRV2	FAM83H	54	54	58.8	Yes	Yes	53	53	54.5	Yes	Yes	41	41	49.5	Yes	Yes	34	34	40.3	Yes	Yes	40	40	42	Yes	Yes	39	39	44.4	Yes	Yes	41	41	48.2	Yes	Yes	29	29	31.9	Yes	Yes	43	43	43.9	Yes	Yes	47	47	46.5
Q9BQS8	FYCO1	54	54	46.3	Yes	Yes	60	60	50.3	Yes	Yes	54	54	46.7	Yes	Yes	54	54	43.2	Yes	Yes	56	56	45.7	Yes	Yes	57	57	46.5	Yes	Yes	55	55	43.2	Yes	Yes	59	59	44.2	Yes	Yes	55	55	43.6	Yes	Yes	63	63	49.9
Q9UHD8	SEPTIN9	54	54	83.1	Yes	Yes	48	48	73.2	Yes	Yes	47	47	74.6	Yes	Yes	49	49	76.5	Yes	Yes	48	48	70.5	Yes	Yes	47	47	75.8	Yes	Yes	52	52	78.5	Yes	Yes	55	55	81.4	Yes	Yes	55	55	82.6	Yes	Yes	59	59	82.4
Q9Y3Z3	SAMHD1	54	54	76.2	Yes	Yes	53	53	74.9	Yes	Yes	49	49	76.7	Yes	Yes	46	46	67.7	Yes	Yes	54	54	76.8	Yes	Yes	51	51	75.7	Yes	Yes	50	50	77.8	Yes	Yes	49	49	70.4	Yes	Yes	53	53	69	Yes	Yes	52	52	71.9
Q6WCQ1	MPRIP	54	53	57.4	Yes	Yes	61	60	65.1	Yes	Yes	49	48	59.7	Yes	Yes	56	55	59.2	Yes	Yes	58	57	64.4	Yes	Yes	57	56	56.8	Yes	Yes	52	52	60	Yes	Yes	50	49	55.3	Yes	Yes	42	41	48.4	Yes	Yes	55	54	56.5
Q7Z2W4	ZC3HAV1	54	53	71.3	Yes	Yes	51	51	64.6	Yes	Yes	44	44	60	Yes	Yes	52	52	64.4	Yes	Yes	55	54	71.8	Yes	Yes	55	55	70.7	Yes	Yes	55	55	70.3	Yes	Yes	56	55	71.2	Yes	Yes	56	55	71	Yes	Yes	52	51	66.3
Q14160	SCRIB	54	51	49	Yes	Yes	55	53	48.3	Yes	Yes	41	39	41.3	Yes	Yes	53	51	44.2	Yes	Yes	48	46	43.9	Yes	Yes	46	43	40.8	Yes	Yes	50	47	45.5	Yes	Yes	45	43	37.3	Yes	Yes	54	52	42.1	Yes	Yes	47	44	40.9
O75962	TRIO	54	49	22.7	Yes	Yes	57	51	27	Yes	Yes	39	35	16.8	Yes	Yes	59	53	24.2	Yes	Yes	43	41	17.1	Yes	Yes	64	55	24.9	Yes	Yes	46	40	18.7	Yes	Yes	39	35	14.6	Yes	Yes	34	31	14.4	Yes	Yes	49	44	17.5
Q6PKG0	LARP1	54	49	60.2	Yes	Yes	56	50	61.3	Yes	Yes	47	43	52.2	Yes	Yes	54	50	62.2	Yes	Yes	51	48	56.4	Yes	Yes	53	49	56.4	Yes	Yes	55	50	56.5	Yes	Yes	54	49	48.6	Yes	Yes	50	46	50.6	Yes	Yes	52	48	52.6
Q96N67	DOCK7	54	48	29.4	Yes	Yes	59	53	34.7	Yes	Yes	51	46	30.2	Yes	Yes	60	52	32.7	Yes	Yes	49	45	27.9	Yes	Yes	57	49	31.2	Yes	Yes	50	43	28	Yes	Yes	54	47	29.7	Yes	Yes	51	46	30.5	Yes	Yes	51	42	27.4
O00203	AP3B1	54	45	54.3	Yes	Yes	54	43	54.8	Yes	Yes	42	35	43.9	Yes	Yes	51	42	50.5	Yes	Yes	52	52	51.4	Yes	Yes	51	42	49.4	Yes	Yes	52	43	50.8	Yes	Yes	51	42	54.4	Yes	Yes	43	36	39.9	Yes	Yes	48	39	46.1
Q9Y4I1	MYO5A	54	43	30	Yes	Yes	51	41	31.1	Yes	Yes	45	34	26.4	Yes	Yes	53	45	28	Yes	Yes	51	39	28.4	Yes	Yes	55	45	30.6	Yes	Yes	52	41	32.4	Yes	Yes	47	37	29.1	Yes	Yes	46	36	27.8	Yes	Yes	55	44	32.5
P15311	EZR	54	38	67.4	Yes	Yes	56	42	71.3	Yes	Yes	46	32	61.6	Yes	Yes	53	38	67.6	Yes	Yes	62	46	71.5	Yes	Yes	57	42	71.2	Yes	Yes	54	39	68.1	Yes	Yes	56	41	70.1	Yes	Yes	65	50	72.7	Yes	Yes	63	48	73.7
Q8IWZ3	ANKHD1	54	38	30.7	Yes	Yes	60	42	32.8	Yes	Yes	49	37	28.2	Yes	Yes	61	42	30.4	Yes	Yes	47	32	24.9	Yes	Yes	54	36	28.2	Yes	Yes	53	39	30.9	Yes	Yes	44	29	22.9	Yes	Yes	44	32	23.9	Yes	Yes	45	27	25.5
Q10567	AP1B1	54	29	51.4	Yes	Yes	54	28	54.1	Yes	Yes	47	23	50.4	Yes	Yes	59	33	54.1	Yes	Yes	55	28	51.7	Yes	Yes	52	26	51.9	Yes	Yes	53	29	51.1	Yes	Yes	54	28	52.8	Yes	Yes	57	30	55.7	Yes	Yes	54	27	52.5
O75339	CILP	53	53	49.8	Yes	Yes	58	58	51.1	Yes	Yes	54	54	47.9	Yes	Yes	51	51	44.3	Yes	Yes	57	57	47.7	Yes	Yes	61	61	51.4	Yes	Yes	47	47	44.4	Yes	Yes	52	52	48	Yes	Yes	58	58	48.6	Yes	Yes	61	61	50.2
P13611	VCAN	53	53	16.3	Yes	Yes	55	55	17.2	Yes	Yes	48	48	17	Yes	Yes	46	46	13.5	Yes	Yes	57	57	15.8	Yes	Yes	54	54	17.5	Yes	Yes	46	46	14.3	Yes	Yes	55	55	15.2	Yes	Yes	53	53	14.8	Yes	Yes	59	59	17.8
P22102	GART	53	53	60.9	Yes	Yes	54	54	64.5	Yes	Yes	47	47	62.1	Yes	Yes	49	49	58.9	Yes	Yes	54	54	66.1	Yes	Yes	57	57	68.6	Yes	Yes	56	56	66.8	Yes	Yes	51	51	57.6	Yes	Yes	49	49	57	Yes	Yes	41	41	46.9
Q05682	CALD1	53	53	52.2	Yes	Yes	61	61	51.6	Yes	Yes	51	51	51.6	Yes	Yes	63	63	53.3	Yes	Yes	62	62	53	Yes	Yes	56	56	49.2	Yes	Yes	51	51	47.5	Yes	Yes	60	60	52.7	Yes	Yes	72	72	60.5	Yes	Yes	64	63	54.5
Q12882	DPYD	53	53	59.3	Yes	Yes	47	47	52.1	Yes	Yes	41	41	50.7	Yes	Yes	40	40	46	Yes	Yes	37	37	44.5	Yes	Yes	43	43	49.2	Yes	Yes	44	44	50.2	Yes	Yes	39	39	47.5	Yes	Yes	43	42	48.3	Yes	Yes	45	45	51.5
Q15020	SART3	53	53	59.9	Yes	Yes	50	50	52.6	Yes	Yes	38	38	46.7	Yes	Yes	44	44	48.2	Yes	Yes	45	45	53.4	Yes	Yes	45	45	54.3	Yes	Yes	46	46	54	Yes	Yes	48	48	56.6	Yes	Yes	49	49	53.3	Yes	Yes	44	44	52.4
Q15393	SF3B3	53	53	57.5	Yes	Yes	54	54	56	Yes	Yes	42	42	42	Yes	Yes	53	53	53.1	Yes	Yes	54	54	56.2	Yes	Yes	52	52	57.7	Yes	Yes	55	55	58.2	Yes	Yes	50	50	52.3	Yes	Yes	50	50	51	Yes	Yes	53	53	52.3
Q8N1F7	NUP93	53	53	68.1	Yes	Yes	53	53	65.6	Yes	Yes	46	46	60.4	Yes	Yes	50	50	59.3	Yes	Yes	49	49	60	Yes	Yes	46	46	62.6	Yes	Yes	47	47	60.4	Yes	Yes	49	49	57.9	Yes	Yes	48	48	57.9	Yes	Yes	50	50	62.3
Q96KR1	ZFR	53	53	52.9	Yes	Yes	48	48	56.6	Yes	Yes	39	39	48	Yes	Yes	46	46	47.1	Yes	Yes	46	46	49.4	Yes	Yes	49	48	53	Yes	Yes	44	44	50.9	Yes	Yes	43	43	46.8	Yes	Yes	50	50	53.4	Yes	Yes	45	45	44.3
Q9BQG0	MYBBP1A	53	53	43.7	Yes	Yes	54	54	42.3	Yes	Yes	43	43	37	Yes	Yes	49	49	40.6	Yes	Yes	46	46	38	Yes	Yes	44	44	36.4	Yes	Yes	52	52	42.8	Yes	Yes	49	49	41	Yes	Yes	43	43	33.6	Yes	Yes	37	37	29.1
Q9NRY4	ARHGAP35	53	53	50	Yes	Yes	61	61	52.1	Yes	Yes	43	43	39.9	Yes	Yes	55	55	47.8	Yes	Yes	45	45	38.2	Yes	Yes	51	51	41.7	Yes	Yes	40	40	37.1	Yes	Yes	46	46	41.4	Yes	Yes	53	53	47	Yes	Yes	44	44	34.7
Q9UKV3	ACIN1	53	53	43.2	Yes	Yes	53	53	42.1	Yes	Yes	41	41	36.6	Yes	Yes	52	52	43.6	Yes	Yes	50	50	39.6	Yes	Yes	47	47	38.2	Yes	Yes	58	58	47.6	Yes	Yes	47	47	36.6	Yes	Yes	48	48	37.8	Yes	Yes	55	55	40.5
Q9NZB2	FAM120A	53	51	62.1	Yes	Yes	56	54	63.7	Yes	Yes	50	48	60.7	Yes	Yes	55	53	62.3	Yes	Yes	54	52	60.7	Yes	Yes	54	52	62.5	Yes	Yes	54	52	63.5	Yes	Yes	47	45	52.4	Yes	Yes	52	50	59.7	Yes	Yes	51	49	56.4
O14497	ARID1A	53	50	34.5	Yes	Yes	53	50	35.8	Yes	Yes	52	49	35.4	Yes	Yes	48	45	29.4	Yes	Yes	41	38	27.8	Yes	Yes	45	42	27.6	Yes	Yes	42	39	27.9	Yes	Yes	41	38	25.6	Yes	Yes	40	38	26	Yes	Yes	45	42	29.1
Q8IY21	DDX60	53	47	38.2	Yes	Yes	36	33	23.4	Yes	Yes	28	23	20.3	Yes	Yes	32	30	20.9	Yes	Yes	43	37	30.2	Yes	Yes	45	40	30.1	Yes	Yes	42	37	29	Yes	Yes	42	38	26.2	Yes	Yes	24	21	16.1	Yes	Yes	34	31	21.8
P13796	LCP1	53	44	83.4	Yes	Yes	51	42	78.9	Yes	Yes	49	40	80.2	Yes	Yes	53	44	77.4	Yes	Yes	56	47	84.2	Yes	Yes	57	49	87.2	Yes	Yes	53	45	83.4	Yes	Yes	54	45	84.1	Yes	Yes	58	49	86.8	Yes	Yes	55	46	85.3
O75179	ANKRD17	53	36	26.4	Yes	Yes	60	42	33.2	Yes	Yes	50	37	26.9	Yes	Yes	53	34	25.8	Yes	Yes	51	36	26.9	Yes	Yes	53	35	29.8	Yes	Yes	45	31	25.4	Yes	Yes	47	32	22.5	Yes	Yes	36	23	18.6	Yes	Yes	55	37	24.6
P50570	DNM2	53	33	64.4	Yes	Yes	58	38	67.6	Yes	Yes	45	31	55.2	Yes	Yes	55	35	57.8	Yes	Yes	58	39	67.2	Yes	Yes	55	36	63.2	Yes	Yes	54	34	61.7	Yes	Yes	52	35	56.6	Yes	Yes	52	34	59	Yes	Yes	54	33	56.7
P07384	CAPN1	52	52	75.4	Yes	Yes	48	48	74.1	Yes	Yes	45	45	70.6	Yes	Yes	53	53	68.1	Yes	Yes	55	54	77.2	Yes	Yes	54	54	75.9	Yes	Yes	49	49	70.7	Yes	Yes	49	49	75.6	Yes	Yes	47	47	70.3	Yes	Yes	52	51	73.5
P55786	NPEPPS	52	52	62.5	Yes	Yes	52	52	58.8	Yes	Yes	46	46	54.4	Yes	Yes	54	54	55.6	Yes	Yes	51	51	57.7	Yes	Yes	49	49	59.3	Yes	Yes	49	49	58.2	Yes	Yes	52	52	66.2	Yes	Yes	49	49	56.1	Yes	Yes	52	52	53.6
Q00839	HNRNPU	52	52	58.7	Yes	Yes	53	53	57.8	Yes	Yes	41	41	52.7	Yes	Yes	51	51	56.1	Yes	Yes	51	51	57.2	Yes	Yes	52	52	59	Yes	Yes	56	56	61	Yes	Yes	49	49	57.2	Yes	Yes	57	57	59.8	Yes	Yes	60	60	59.3
Q5JRX3	PITRM1	52	52	63	Yes	Yes	58	58	65.9	Yes	Yes	40	40	51.2	Yes	Yes	50	50	55.4	Yes	Yes	50	50	58.1	Yes	Yes	50	50	57.8	Yes	Yes	50	50	65.1	Yes	Yes	46	46	52.3	Yes	Yes	54	54	55.3	Yes	Yes	52	52	49
Q5SW79	CEP170	52	52	41.9	Yes	Yes	57	54	49.6	Yes	Yes	51	49	43.1	Yes	Yes	48	46	37.7	Yes	Yes	50	50	40.9	Yes	Yes	51	49	38.3	Yes	Yes	48	48	40	Yes	Yes	56	54	41.2	Yes	Yes	47	46	36.9	Yes	Yes	53	52	36.9
Q8WX93	PALLD	52	52	43.8	Yes	Yes	57	57	51	Yes	Yes	53	53	47.1	Yes	Yes	48	47	40.9	Yes	Yes	54	53	44	Yes	Yes	49	48	44.4	Yes	Yes	56	56	49.5	Yes	Yes	45	44	33.9	Yes	Yes	48	48	37.7	Yes	Yes	52	52	42.3
Q96K76	USP47	52	52	46.4	Yes	Yes	51	51	44.9	Yes	Yes	40	40	39.5	Yes	Yes	48	48	40.4	Yes	Yes	40	40	38.4	Yes	Yes	55	55	46.4	Yes	Yes	47	47	42.8	Yes	Yes	52	52	45.4	Yes	Yes	46	46	37.8	Yes	Yes	47	47	39.3
Q9NU22	MDN1	52	52	12.7	Yes	Yes	56	55	12.8	Yes	Yes	45	45	11.5	Yes	Yes	45	45	10.3	Yes	Yes	37	37	8.1	Yes	Yes	46	46	10.4	Yes	Yes	55	55	12.6	Yes	Yes	31	31	7.6	Yes	Yes	27	27	6.6	Yes	Yes	53	53	12
Q14112	NID2	52	51	49.2	Yes	Yes	59	58	52.8	Yes	Yes	52	51	51.1	Yes	Yes	52	51	48.2	Yes	Yes	55	54	51.2	Yes	Yes	49	48	47.3	Yes	Yes	53	52	48.6	Yes	Yes	48	47	43.9	Yes	Yes	56	55	48.2	Yes	Yes	58	57	50.8
Q9P265	DIP2B	52	47	46.4	Yes	Yes	44	39	37.3	Yes	Yes	37	33	31.6	Yes	Yes	35	31	25.4	Yes	Yes	42	39	34.9	Yes	Yes	42	39	34.3	Yes	Yes	45	41	37	Yes	Yes	36	34	28.6	Yes	Yes	37	34	30.8	Yes	Yes	40	36	31.9
Q12965	MYO1E	52	45	49.9	Yes	Yes	47	41	43.2	Yes	Yes	39	34	40.7	Yes	Yes	43	36	40.1	Yes	Yes	48	41	50.5	Yes	Yes	45	38	48.1	Yes	Yes	41	34	45.5	Yes	Yes	40	33	38.3	Yes	Yes	36	30	37.8	Yes	Yes	43	36	41.3
P51532	SMARCA4	52	30	32.1	Yes	Yes	46	25	29.4	Yes	Yes	38	19	24	Yes	Yes	46	28	28.3	Yes	Yes	41	23	26.3	Yes	Yes	45	29	27.7	Yes	Yes	46	25	29	Yes	Yes	43	24	25.6	Yes	Yes	46	27	27.4	Yes	Yes	45	23	27
P63010	AP2B1	52	27	59.1	Yes	Yes	54	28	57.5	Yes	Yes	49	25	52.9	Yes	Yes	56	30	58.4	Yes	Yes	56	29	60.4	Yes	Yes	53	27	57.6	Yes	Yes	47	23	55.6	Yes	Yes	50	24	48.5	Yes	Yes	53	26	58	Yes	Yes	56	29	59.6
P08727	KRT19	52	2	98.8	Yes	Yes	55	1	97.8	Yes	Yes	50	2	95.8	Yes	Yes	50	1	97.2	Yes	Yes	56	2	97.8	Yes	Yes	52	2	95.8	Yes	Yes	48	1	97	Yes		52	1	97.2	Yes		59	1	98.8	Yes	Yes	58	2	99.2
O14980	XPO1	51	51	54.4	Yes	Yes	50	50	54.2	Yes	Yes	46	46	51.3	Yes	Yes	48	48	50.6	Yes	Yes	50	50	51.2	Yes	Yes	48	48	50.8	Yes	Yes	51	51	57.8	Yes	Yes	51	51	53.2	Yes	Yes	49	49	51.8	Yes	Yes	50	50	53.5
P11413	G6PD	51	51	92.6	Yes	Yes	51	51	90.5	Yes	Yes	39	39	77.1	Yes	Yes	45	45	80.4	Yes	Yes	46	46	85	Yes	Yes	47	47	87	Yes	Yes	42	42	85	Yes	Yes	55	55	92.8	Yes	Yes	43	43	80.6	Yes	Yes	45	45	82.3
P49588	AARS1	51	51	68.7	Yes	Yes	54	54	72.5	Yes	Yes	46	46	60.6	Yes	Yes	54	54	67	Yes	Yes	50	50	61.6	Yes	Yes	53	53	67.8	Yes	Yes	56	56	69.5	Yes	Yes	51	51	67.4	Yes	Yes	52	52	63.1	Yes	Yes	58	58	71.8
P52701	MSH6	51	51	48.8	Yes	Yes	56	56	53.2	Yes	Yes	49	49	47.6	Yes	Yes	51	51	46.6	Yes	Yes	52	52	49.8	Yes	Yes	44	44	43.5	Yes	Yes	54	54	52.4	Yes	Yes	39	39	38.2	Yes	Yes	46	46	44.1	Yes	Yes	51	51	47.7
Q12830	BPTF	51	51	20.7	Yes	Yes	49	49	20.7	Yes	Yes	40	40	16.4	Yes	Yes	59	59	22.9	Yes	Yes	39	39	15.7	Yes	Yes	43	43	16.9	Yes	Yes	43	43	17.4	Yes	Yes	40	40	16.4	Yes	Yes	36	36	15	Yes	Yes	50	50	18.8
Q27J81	INF2	51	51	52.2	Yes	Yes	61	61	60.2	Yes	Yes	49	49	51.6	Yes	Yes	48	48	46.3	Yes	Yes	49	49	52.6	Yes	Yes	46	46	43.7	Yes	Yes	41	41	43.3	Yes	Yes	51	51	49.1	Yes	Yes	46	46	45.8	Yes	Yes	52	52	50.9
Q92538	GBF1	51	51	34.6	Yes	Yes	52	52	35.8	Yes	Yes	46	46	33.7	Yes	Yes	46	46	28.6	Yes	Yes	45	45	29.7	Yes	Yes	50	50	36.4	Yes	Yes	44	44	32.3	Yes	Yes	43	43	28.6	Yes	Yes	50	50	30.4	Yes	Yes	46	46	29
Q9BSJ8	ESYT1	51	51	52.9	Yes	Yes	49	49	51.2	Yes	Yes	42	42	45.6	Yes	Yes	50	50	49.2	Yes	Yes	52	52	50.7	Yes	Yes	50	50	52.6	Yes	Yes	45	45	50.5	Yes	Yes	45	45	45	Yes	Yes	42	42	38.3	Yes	Yes	48	48	50.1
Q9BXP5	SRRT	51	51	48.6	Yes	Yes	50	50	46.8	Yes	Yes	45	45	42.9	Yes	Yes	55	55	51.1	Yes	Yes	49	49	46.2	Yes	Yes	50	50	45.9	Yes	Yes	49	49	44.9	Yes	Yes	46	46	46	Yes	Yes	61	61	50.6	Yes	Yes	59	59	52.6
Q9ULT8	HECTD1	51	51	25.8	Yes	Yes	64	64	31.1	Yes	Yes	57	57	30.7	Yes	Yes	58	58	27.5	Yes	Yes	50	50	25.2	Yes	Yes	68	68	32.8	Yes	Yes	46	46	24	Yes	Yes	57	57	27.1	Yes	Yes	42	42	21.1	Yes	Yes	66	66	30.5
O95602	POLR1A	51	50	39.1	Yes	Yes	37	37	31.3	Yes	Yes	35	34	30.8	Yes	Yes	36	35	28.9	Yes	Yes	30	30	26	Yes	Yes	40	39	32.4	Yes	Yes	47	46	39.8	Yes	Yes	47	46	38.3	Yes	Yes	46	45	37.3	Yes	Yes	34	33	25.3
P47897	QARS1	51	50	67.7	Yes	Yes	52	51	69.9	Yes	Yes	43	42	63.2	Yes	Yes	54	53	66.1	Yes	Yes	56	55	65.3	Yes	Yes	48	47	68.3	Yes	Yes	55	54	76.4	Yes	Yes	53	52	65.8	Yes	Yes	51	50	61.9	Yes	Yes	49	48	61
P11021	HSPA5	51	49	65.7	Yes	Yes	56	54	68	Yes	Yes	46	45	60.9	Yes	Yes	57	55	69.6	Yes	Yes	53	51	68.3	Yes	Yes	57	55	70	Yes	Yes	55	53	68.7	Yes	Yes	55	53	69.7	Yes	Yes	57	55	67	Yes	Yes	61	59	67.4
Q7Z478	DHX29	51	49	42.6	Yes	Yes	60	58	49.1	Yes	Yes	35	34	31.6	Yes	Yes	42	40	35.5	Yes	Yes	53	51	45.8	Yes	Yes	47	45	41.2	Yes	Yes	47	45	39.6	Yes	Yes	47	45	36.1	Yes	Yes	46	44	36.5	Yes	Yes	45	44	31
O95782	AP2A1	51	42	61.2	Yes	Yes	53	41	63.7	Yes	Yes	40	32	52.9	Yes	Yes	51	40	59.7	Yes	Yes	47	38	60.9	Yes	Yes	51	41	64.6	Yes	Yes	51	37	57.7	Yes	Yes	49	38	58.4	Yes	Yes	46	34	58.2	Yes	Yes	52	38	64.3
P35241	RDX	51	32	68.6	Yes	Yes	56	36	71.4	Yes	Yes	41	25	62.8	Yes	Yes	53	33	67.6	Yes	Yes	52	31	69.6	Yes	Yes	49	30	64.3	Yes	Yes	54	35	65.4	Yes	Yes	52	32	69.3	Yes	Yes	54	34	70.3	Yes	Yes	55	35	69.5
P06396	GSN	51	19	64.5	Yes	Yes	50	21	64.3	Yes	Yes	44	17	60.6	Yes	Yes											46	19	64.3	Yes	Yes																56	20	65.3
O75694	NUP155	50	50	51.1	Yes	Yes	51	51	52.2	Yes	Yes	44	44	46.9	Yes	Yes	53	53	52.1	Yes	Yes	49	49	49.8	Yes	Yes	47	47	49.5	Yes	Yes	50	50	52.2	Yes	Yes	45	45	46	Yes	Yes	42	42	41	Yes	Yes	47	47	47.9
O95347	SMC2	50	50	41.3	Yes	Yes	54	54	51.1	Yes	Yes	41	41	37.1	Yes	Yes	50	50	42.9	Yes	Yes	48	48	47	Yes	Yes	47	47	43.6	Yes	Yes	51	51	46.5	Yes	Yes	58	58	47.8	Yes	Yes	54	54	44.7	Yes	Yes	56	56	47.3
O95786	DDX58	50	50	58.4	Yes	Yes	45	44	52.9	Yes	Yes	35	35	45	Yes	Yes	42	42	45.8	Yes	Yes	45	45	52.9	Yes	Yes	52	52	53	Yes	Yes	50	49	52.9	Yes	Yes	51	51	62.4	Yes	Yes	45	45	47.5	Yes	Yes	45	45	51.1
P07237	P4HB	50	50	85.2	Yes	Yes	51	51	87	Yes	Yes	43	43	80.5	Yes	Yes	50	50	83.3	Yes	Yes	51	51	86.4	Yes	Yes	49	49	80.9	Yes	Yes	52	52	85.6	Yes	Yes	57	57	88.4	Yes	Yes	53	53	85	Yes	Yes	55	55	81.9
P10809	HSPD1	50	50	79.8	Yes	Yes	54	54	79.8	Yes	Yes	47	47	77.3	Yes	Yes	55	55	81.2	Yes	Yes	54	54	81.2	Yes	Yes	50	50	79.8	Yes	Yes	55	55	81.3	Yes	Yes	52	52	81	Yes	Yes	52	52	81.7	Yes	Yes	57	57	82.2
P11498	PC	50	50	57	Yes	Yes	55	55	61.8	Yes	Yes	47	47	54	Yes	Yes	45	45	45.3	Yes	Yes	55	55	56.9	Yes	Yes	48	48	53	Yes	Yes	59	59	64.3	Yes	Yes	47	46	52	Yes	Yes	48	47	53.3	Yes	Yes	50	50	51.4
P12956	XRCC6	50	50	68	Yes	Yes	53	53	71.4	Yes	Yes	40	40	64.2	Yes	Yes	53	53	70.9	Yes	Yes	55	55	70.9	Yes	Yes	51	51	69.1	Yes	Yes	50	50	70.1	Yes	Yes	52	52	69.6	Yes	Yes	56	55	71.1	Yes	Yes	54	54	70.4
P42285	MTREX	50	50	52.8	Yes	Yes	46	46	52.6	Yes	Yes	40	40	45.6	Yes	Yes	48	48	48.5	Yes	Yes	53	52	52.5	Yes	Yes	49	49	52.1	Yes	Yes	44	44	45.6	Yes	Yes	45	45	45.9	Yes	Yes	46	46	44.8	Yes	Yes	49	49	50.7
P43304	GPD2	50	50	77.3	Yes	Yes	52	52	71.1	Yes	Yes	42	42	73.3	Yes	Yes	49	49	67.5	Yes	Yes	52	52	73.3	Yes	Yes	47	47	76.3	Yes	Yes	48	48	70	Yes	Yes	51	51	72.6	Yes	Yes	50	50	65.7	Yes	Yes	50	50	73.6
P50990	CCT8	50	50	79.6	Yes	Yes	47	47	81	Yes	Yes	42	42	74.8	Yes	Yes	48	48	79.6	Yes	Yes	50	50	79.6	Yes	Yes	47	47	77.9	Yes	Yes	49	49	82.3	Yes	Yes	49	49	79.6	Yes	Yes	49	49	79.6	Yes	Yes	47	47	78.3
P55060	CSE1L	50	50	57.7	Yes	Yes	49	49	53.2	Yes	Yes	41	41	48.9	Yes	Yes	43	43	41.8	Yes	Yes	45	45	53	Yes	Yes	43	43	44.7	Yes	Yes	51	51	58.9	Yes	Yes	50	50	55.7	Yes	Yes	40	40	43.9	Yes	Yes	47	47	50.5
P78344	EIF4G2	50	50	63.1	Yes	Yes	48	48	54.8	Yes	Yes	46	46	58.8	Yes	Yes	45	45	51.4	Yes	Yes	48	48	52.7	Yes	Yes	53	53	63.1	Yes	Yes	51	51	58.9	Yes	Yes	51	51	57.6	Yes	Yes	51	51	53.8	Yes	Yes	49	49	56.2
Q08379	GOLGA2	50	50	62.1	Yes	Yes	55	55	63.7	Yes	Yes	44	44	54.7	Yes	Yes	48	48	59.2	Yes	Yes	46	46	58.9	Yes	Yes	50	50	59.6	Yes	Yes	48	48	61.8	Yes	Yes	47	47	55.9	Yes	Yes	50	50	59.5	Yes	Yes	47	47	59.1
Q13315	ATM	50	50	20.4	Yes	Yes	42	42	16.3	Yes	Yes	37	37	15.6	Yes	Yes	44	44	17.2	Yes	Yes	43	43	17	Yes	Yes	51	51	21.1	Yes	Yes	49	49	18.8	Yes	Yes	36	36	13.7	Yes	Yes	33	33	13.8	Yes	Yes	38	38	14.2
Q92499	DDX1	50	50	69.7	Yes	Yes	51	51	69.6	Yes	Yes	42	42	57.4	Yes	Yes	45	45	62.3	Yes	Yes	48	48	66.8	Yes	Yes	49	49	70.1	Yes	Yes	52	52	71.9	Yes	Yes	49	49	66.8	Yes	Yes	51	51	68	Yes	Yes	49	49	65.3
Q92626	PXDN	50	50	49.4	Yes	Yes	57	57	51.7	Yes	Yes	46	46	44.8	Yes	Yes	44	44	39.1	Yes	Yes	47	47	44.6	Yes	Yes	59	59	55.3	Yes	Yes	52	52	52.2	Yes	Yes	50	50	47.2	Yes	Yes	44	44	43.3	Yes	Yes	60	60	53.9
Q9H2M9	RAB3GAP2	50	50	47.5	Yes	Yes	50	49	42.2	Yes	Yes	43	42	39.8	Yes	Yes	56	55	45	Yes	Yes	54	53	44.8	Yes	Yes	53	52	45.9	Yes	Yes	50	49	44.3	Yes	Yes	46	46	38.5	Yes	Yes	44	43	36.7	Yes	Yes	51	50	42.8
Q9H583	HEATR1	50	50	27.7	Yes	Yes	41	41	21.2	Yes	Yes	40	40	22.9	Yes	Yes	41	41	20.2	Yes	Yes	43	43	22	Yes	Yes	40	40	19.8	Yes	Yes	46	46	24.2	Yes	Yes	40	39	21.9	Yes	Yes	32	32	16.5	Yes	Yes	41	41	20.1
Q9NY15	STAB1	50	50	27.1	Yes	Yes	55	55	30	Yes	Yes	45	45	26.7	Yes	Yes	37	37	18.8	Yes	Yes	39	39	20.7	Yes	Yes	47	47	25.5	Yes	Yes	50	50	27.2	Yes	Yes	29	29	14.3	Yes	Yes	34	34	16.8	Yes	Yes	51	51	26.3
O00571	DDX3X	50	49	79.6	Yes	Yes	55	54	81.9	Yes	Yes	44	15	73.4	Yes	Yes	54	53	75.2	Yes	Yes	55	54	81.6	Yes	Yes	49	48	81.9	Yes	Yes	50	49	80.8	Yes	Yes	51	19	69.5	Yes	Yes	59	58	75.7	Yes	Yes	56	55	76
O15523	DDX3Y	50	49	79.6	Yes	Yes	55	54	81.9	Yes	Yes						54	53	75.2	Yes	Yes	55	54	81.6	Yes	Yes	49	48	81.9	Yes	Yes	50	49	80.8	Yes	Yes	33	1	50.9	Yes		59	58	75.7	Yes	Yes	56	55	76
P13667	PDIA4	50	49	65.3	Yes	Yes	58	57	64.3	Yes	Yes	49	48	65.6	Yes	Yes	57	56	65	Yes	Yes	53	52	61.1	Yes	Yes	55	54	65.7	Yes	Yes	58	57	66.7	Yes	Yes	52	51	64.2	Yes	Yes	56	55	67.1	Yes	Yes	58	57	67.3
O00410	IPO5	50	47	61.9	Yes	Yes	47	44	65.1	Yes	Yes	42	40	60.9	Yes	Yes	49	46	60.9	Yes	Yes	55	52	70.8	Yes	Yes	47	45	59.3	Yes	Yes	44	42	60.6	Yes	Yes	50	47	61.4	Yes	Yes	45	42	57.9	Yes	Yes	45	42	55.3
P35442	THBS2	50	46	50.2	Yes	Yes	50	47	48.8	Yes	Yes	51	49	55.9	Yes	Yes	47	44	47.5	Yes	Yes	49	46	49.2	Yes	Yes	48	45	50.4	Yes	Yes	44	41	48.5	Yes	Yes	44	41	46.8	Yes	Yes	44	41	48	Yes	Yes	45	42	42.8
Q9UBF2	COPG2	50	45	77.7	Yes	Yes	50	45	79.6	Yes	Yes	34	30	51.2	Yes	Yes	44	39	63.6	Yes	Yes	46	42	68.1	Yes	Yes	48	43	75.8	Yes	Yes	44	39	69.7	Yes	Yes	41	36	62.7	Yes	Yes	39	35	61.4	Yes	Yes	42	38	63.7
Q9BXJ9	NAA15	50	43	63.5	Yes	Yes	54	45	63.7	Yes	Yes	38	31	50.8	Yes	Yes	58	49	63	Yes	Yes	51	42	60.4	Yes	Yes	51	43	61.5	Yes	Yes	50	43	64.5	Yes	Yes	58	49	65.7	Yes	Yes	58	49	61.9	Yes	Yes	55	46	60.9
Q8IUD2	ERC1	50	41	48.1	Yes	Yes	56	56	52.5	Yes	Yes	51	44	53.4	Yes	Yes	53	53	44.3	Yes	Yes	51	42	45.9	Yes	Yes	49	39	45.3	Yes	Yes	52	44	47.3	Yes	Yes	48	39	43.6	Yes	Yes	50	41	43.3	Yes	Yes	58	58	48.8
Q12955	ANK3	50	40	14.7	Yes	Yes	74	61	22	Yes	Yes	66	58	20.8	Yes	Yes	70	59	18.2	Yes	Yes	61	51	16.9	Yes	Yes	65	53	16.7	Yes	Yes	69	58	19.3	Yes	Yes	62	51	17.5	Yes	Yes	60	49	17	Yes	Yes	60	47	14.6
Q13620	CUL4B	50	35	49.7	Yes	Yes	50	39	53.2	Yes	Yes	40	28	43.9	Yes	Yes	50	36	49.7	Yes	Yes	46	34	47.3	Yes	Yes	43	32	46.4	Yes	Yes	50	40	53.1	Yes	Yes	51	40	52.4	Yes	Yes	41	30	39.5	Yes	Yes	45	31	46.9
P51531	SMARCA2	50	28	31.9	Yes	Yes	50	29	33.3	Yes	Yes	40	21	25.8	Yes	Yes	42	24	28.1	Yes	Yes	43	25	29.1	Yes	Yes	42	26	30	Yes	Yes	47	26	33.6	Yes	Yes	44	25	28.4	Yes	Yes	44	25	26.6	Yes	Yes	48	26	30.5
Q15155	NOMO1	50	3	59.7	Yes	Yes	51	4	61.6	Yes	Yes	43	2	51.6	Yes	Yes	46	3	50.5	Yes	Yes	45	3	50	Yes	Yes	50	3	54.8	Yes	Yes	54	4	64	Yes	Yes	44	3	51.2	Yes	Yes	41	3	46.8	Yes	Yes	44	3	50.8
O14715	RGPD8	50	1	29.6	Yes							37	1	23.2	Yes		50	3	29.1	Yes	Yes																					44	0	26.6	Yes		41	1	24.9
Q5JPE7	NOMO2	50	1	59.6	Yes	Yes	51	4	60.2	Yes	Yes	44	3	50.5	Yes	Yes	46	3	52.1	Yes	Yes	45	3	50.2	Yes	Yes	51	4	54.9	Yes	Yes	54	4	61.1	Yes	Yes	43	1	50	Yes	Yes	42	2	48	Yes	Yes	45	4	51.1
Q99666	RGPD5	50	1	29.6	Yes							37	1	23.2	Yes		50	3	29.1	Yes	Yes																					44	0	26.6	Yes		41	1	24.9
O14841	OPLAH	49	49	47.8	Yes	Yes	57	57	55	Yes	Yes	43	43	44.3	Yes	Yes	47	47	45.5	Yes	Yes	52	52	47.4	Yes	Yes	44	44	43.2	Yes	Yes	55	55	51.9	Yes	Yes	51	51	47.8	Yes	Yes	50	50	46.4	Yes	Yes	44	44	41.7
P06756	ITGAV	49	49	51.7	Yes	Yes	53	53	51.8	Yes	Yes	36	36	42.4	Yes	Yes	49	49	50.4	Yes	Yes	43	43	46.8	Yes	Yes	44	44	46.8	Yes	Yes	39	39	43.2	Yes	Yes	43	43	43	Yes	Yes	38	38	41.1	Yes	Yes	47	47	47.3
P49454	CENPF	49	49	17.7	Yes	Yes	47	47	17.7	Yes	Yes	36	36	13.9	Yes	Yes	40	39	13.3	Yes	Yes	30	30	11	Yes	Yes	20	20	7.3	Yes	Yes	43	43	15.4	Yes	Yes	46	45	15.1	Yes	Yes	27	27	9.5	Yes	Yes	50	50	18
Q6P2E9	EDC4	49	49	49.4	Yes	Yes	47	47	44.5	Yes	Yes	43	43	46.3	Yes	Yes	46	46	44.8	Yes	Yes	45	45	41.3	Yes	Yes	45	45	45.9	Yes	Yes	47	47	47	Yes	Yes	43	43	40.8	Yes	Yes	42	42	38.3	Yes	Yes	47	47	43.3
Q92888	ARHGEF1	49	49	52.2	Yes	Yes	45	45	52	Yes	Yes	36	36	42.8	Yes	Yes	48	48	53.7	Yes	Yes	42	42	50.4	Yes	Yes	41	41	45.6	Yes	Yes	43	43	46.3	Yes	Yes	44	43	54.1	Yes	Yes	44	44	48	Yes	Yes	50	50	51.4
Q9C0C9	UBE2O	49	49	49	Yes	Yes	41	41	40.7	Yes	Yes	36	36	39.2	Yes	Yes	42	42	41.7	Yes	Yes	39	39	39.6	Yes	Yes	41	41	42.2	Yes	Yes	40	40	39.5	Yes	Yes	43	43	38.5	Yes	Yes	40	40	40	Yes	Yes	42	42	41.7
Q9NTJ3	SMC4	49	49	45.5	Yes	Yes	44	44	39.4	Yes	Yes	42	42	38.5	Yes	Yes	41	41	33.9	Yes	Yes	35	35	30	Yes	Yes	38	38	34.6	Yes	Yes	46	46	40.9	Yes	Yes	40	40	36.9	Yes	Yes	49	49	40.1	Yes	Yes	41	41	35.9
Q9NWH9	SLTM	49	49	44.1	Yes	Yes	51	51	45	Yes	Yes	39	39	42.2	Yes	Yes	50	50	42.5	Yes	Yes	51	51	46	Yes	Yes	44	44	40	Yes	Yes	52	52	43.8	Yes	Yes	47	47	42.6	Yes	Yes	55	55	45.1	Yes	Yes	48	47	43.1
O14776	TCERG1	49	48	38	Yes	Yes	45	44	34.2	Yes	Yes	42	41	33.2	Yes	Yes	44	43	32.8	Yes	Yes	47	46	32.3	Yes	Yes	49	47	35.1	Yes	Yes	51	49	38.7	Yes	Yes	45	44	32.9	Yes	Yes	51	50	37	Yes	Yes	44	43	34.7
O14802	POLR3A	49	48	48.3	Yes	Yes	53	53	49.9	Yes	Yes	36	35	34.5	Yes	Yes	43	42	37.1	Yes	Yes	35	35	32.6	Yes	Yes	42	41	40.5	Yes	Yes	39	38	38.3	Yes	Yes	38	37	38.1	Yes	Yes	36	35	35.5	Yes	Yes	30	29	26.8
O43143	DHX15	49	48	68.2	Yes	Yes	53	52	68.6	Yes	Yes	43	42	57.4	Yes	Yes	51	50	60.4	Yes	Yes	49	48	68.2	Yes	Yes	49	48	62.8	Yes	Yes	50	49	68.3	Yes	Yes	48	47	60.9	Yes	Yes	53	52	63.6	Yes	Yes	53	52	60
P14543	NID1	49	48	56.7	Yes	Yes	51	50	56.9	Yes	Yes	46	45	47	Yes	Yes	48	47	50.6	Yes	Yes	58	57	59	Yes	Yes	45	44	51.2	Yes	Yes	51	50	56.1	Yes	Yes	45	44	50.7	Yes	Yes	49	48	48.9	Yes	Yes	50	49	47.2
P42224	STAT1	49	48	71.1	Yes	Yes	46	45	72.4	Yes	Yes	42	41	65.2	Yes	Yes	43	42	64.8	Yes	Yes	48	47	70.7	Yes	Yes	49	48	69.3	Yes	Yes	49	49	72	Yes	Yes	46	45	69.9	Yes	Yes	47	46	70.1	Yes	Yes	47	47	66
Q8NF50	DOCK8	49	47	28	Yes	Yes	31	30	19.1	Yes	Yes	42	41	25.7	Yes	Yes	39	35	22.2	Yes	Yes	38	38	22	Yes	Yes	49	45	26.5	Yes	Yes	47	46	26.4	Yes	Yes	45	41	23.6	Yes	Yes	39	38	22.2	Yes	Yes	38	35	19.3
P48634	PRRC2A	49	46	33.5	Yes	Yes	61	57	40.4	Yes	Yes	52	48	34.5	Yes	Yes	54	51	33.7	Yes	Yes	48	47	32.8	Yes	Yes	52	48	33.6	Yes	Yes	45	41	29.7	Yes	Yes	49	45	27.4	Yes	Yes	55	51	32	Yes	Yes	50	47	33.1
Q12906	ILF3	49	44	70	Yes	Yes	54	49	73.5	Yes	Yes	49	45	70.9	Yes	Yes	52	47	70.5	Yes	Yes	46	41	57.2	Yes	Yes	46	41	60.6	Yes	Yes	55	48	72.4	Yes	Yes	51	46	66.8	Yes	Yes	52	47	67.1	Yes	Yes	53	48	63.4
Q3SY69	ALDH1L2	49	44	62.4	Yes	Yes	52	47	61.5	Yes	Yes	42	37	60.2	Yes	Yes	45	40	58.6	Yes	Yes	47	42	61	Yes	Yes	44	39	55	Yes	Yes	43	38	53.2	Yes	Yes	40	35	52	Yes	Yes	39	34	51.9	Yes	Yes	47	40	58.2
Q13619	CUL4A	49	34	55.1	Yes	Yes	41	30	49.9	Yes	Yes	39	27	47.4	Yes	Yes	49	35	54.2	Yes	Yes	42	30	51.6	Yes	Yes	40	29	47.7	Yes	Yes	45	35	54.4	Yes	Yes	38	27	45.5	Yes	Yes	35	24	41.9	Yes	Yes	43	29	50.2
P11142	HSPA8	49	33	80.3	Yes	Yes	51	36	79.9	Yes	Yes	44	34	69.3	Yes	Yes	47	31	68	Yes	Yes	53	36	81.4	Yes	Yes	47	33	77.2	Yes	Yes	46	30	71.8	Yes	Yes	51	33	78.5	Yes	Yes	51	34	68.9	Yes	Yes	53	35	79.6
Q12873	CHD3	49	29	28.9	Yes	Yes	49	31	29.8	Yes	Yes	32	11	17.4	Yes	Yes	56	36	31.8	Yes	Yes	54	33	33	Yes	Yes	41	23	25.4	Yes	Yes	48	30	26.9	Yes	Yes	37	19	21.8	Yes	Yes	50	33	28.2	Yes	Yes	42	22	22.6
P0DMV8	HSPA1A	49	26	82.4	Yes	Yes	53	29	81.4	Yes	Yes	44	26	76	Yes	Yes	50	27	74.9	Yes	Yes	53	29	83.8	Yes	Yes	50	28	86.9	Yes	Yes	53	28	84.1	Yes	Yes	54	27	85	Yes	Yes	52	28	76.9	Yes	Yes	54	27	78.6
P0DMV9	HSPA1B	49	26	82.4	Yes	Yes	53	29	81.4	Yes	Yes	44	26	76	Yes	Yes	50	27	74.9	Yes	Yes	53	29	83.8	Yes	Yes	50	28	86.9	Yes	Yes	53	28	84.1	Yes	Yes	54	27	85	Yes	Yes	52	28	76.9	Yes	Yes	54	27	78.6
A0MZ66	SHTN1	48	48	81	Yes	Yes	49	49	77	Yes	Yes	45	45	72.7	Yes	Yes	56	56	78.6	Yes	Yes	48	48	76.5	Yes	Yes	44	44	72.6	Yes	Yes	47	47	77.2	Yes	Yes	43	43	72.4	Yes	Yes	53	53	79.2	Yes	Yes	54	54	82.4
P12109	COL6A1	48	48	55.6	Yes	Yes	50	50	50.3	Yes	Yes	49	49	56.2	Yes	Yes	42	42	44.5	Yes	Yes	52	52	57.4	Yes	Yes	49	49	56.2	Yes	Yes	46	46	53.3	Yes	Yes	53	53	55	Yes	Yes	55	55	56.9	Yes	Yes	58	58	60.4
P25205	MCM3	48	48	58.5	Yes	Yes	51	51	61.4	Yes	Yes	45	45	61	Yes	Yes	45	45	59.3	Yes	Yes	48	48	61.1	Yes	Yes	46	46	61.1	Yes	Yes	51	51	62.1	Yes	Yes	46	46	58.7	Yes	Yes	53	53	66.1	Yes	Yes	49	49	57.7
P29590	PML	48	48	60.8	Yes	Yes	42	42	54.1	Yes	Yes	39	39	56.2	Yes	Yes	47	47	52.8	Yes	Yes	44	44	50.1	Yes	Yes	47	47	55.7	Yes	Yes	43	43	55.1	Yes	Yes	48	48	54.4	Yes	Yes	46	46	50.6	Yes	Yes	46	46	49.1
P49321	NASP	48	48	80.8	Yes	Yes	48	48	80.7	Yes	Yes	48	48	75.9	Yes	Yes	59	59	86.8	Yes	Yes	45	45	75.5	Yes	Yes	52	52	81.5	Yes	Yes	53	53	81.9	Yes	Yes	46	46	78.9	Yes	Yes	50	50	79.9	Yes	Yes	45	45	70.8
P49915	GMPS	48	48	75.3	Yes	Yes	48	48	69.7	Yes	Yes	48	48	70.6	Yes	Yes	48	48	69.8	Yes	Yes	50	50	72.7	Yes	Yes	48	48	71.1	Yes	Yes	48	48	69.8	Yes	Yes	52	52	72.3	Yes	Yes	48	48	68	Yes	Yes	51	50	72.6
P82094	TMF1	48	48	49.9	Yes	Yes	54	54	55.4	Yes	Yes	45	45	50.9	Yes	Yes	43	43	44.7	Yes	Yes	43	43	48	Yes	Yes	45	45	47.7	Yes	Yes	45	45	47.2	Yes	Yes	45	45	48.3	Yes	Yes	48	48	50.5	Yes	Yes	40	40	43.5
Q14566	MCM6	48	48	61.8	Yes	Yes	48	48	58.6	Yes	Yes	37	37	53.2	Yes	Yes	45	45	60.3	Yes	Yes	49	49	64.6	Yes	Yes	45	45	55.1	Yes	Yes	45	45	56.9	Yes	Yes	47	47	59.9	Yes	Yes	50	50	62	Yes	Yes	49	49	58.2
Q16891	IMMT	48	48	66.9	Yes	Yes	58	58	72	Yes	Yes	43	43	63.1	Yes	Yes	54	54	72	Yes	Yes	56	56	75.1	Yes	Yes	45	45	65.4	Yes	Yes	54	54	69	Yes	Yes	56	56	76.5	Yes	Yes	54	54	72.8	Yes	Yes	56	56	75.6
Q1KMD3	HNRNPUL2	48	48	60.9	Yes	Yes	51	51	59.4	Yes	Yes	40	40	53.3	Yes	Yes	49	49	60.6	Yes	Yes	51	51	59	Yes	Yes	43	43	60	Yes	Yes	48	48	55.6	Yes	Yes	47	47	59.7	Yes	Yes	49	49	64.7	Yes	Yes	51	51	60.4
Q66K74	MAP1S	48	48	57.5	Yes	Yes	46	46	57.8	Yes	Yes	43	43	56.2	Yes	Yes	37	37	45.6	Yes	Yes	39	39	49.1	Yes	Yes	46	46	55.3	Yes	Yes	43	43	52.1	Yes	Yes	36	36	43	Yes	Yes	46	46	45.8	Yes	Yes	39	39	46
Q8NI27	THOC2	48	48	32.5	Yes	Yes	53	53	37.8	Yes	Yes	44	44	30.8	Yes	Yes	46	46	30.1	Yes	Yes	42	42	27.4	Yes	Yes	45	45	29.5	Yes	Yes	51	51	36.7	Yes	Yes	47	47	32	Yes	Yes	39	39	25.3	Yes	Yes	48	48	29
Q8WUM0	NUP133	48	48	58.1	Yes	Yes	45	45	50.1	Yes	Yes	39	39	46.8	Yes	Yes	46	45	50.6	Yes	Yes	40	40	45.1	Yes	Yes	38	38	42.6	Yes	Yes	46	46	57.9	Yes	Yes	41	41	44.1	Yes	Yes	42	41	41.9	Yes	Yes	40	40	41.5
Q92797	SYMPK	48	48	47.7	Yes	Yes	47	47	48.2	Yes	Yes	37	37	39.6	Yes	Yes	48	48	44.6	Yes	Yes	41	41	40	Yes	Yes	42	42	41.8	Yes	Yes	47	47	43.4	Yes	Yes	42	42	41.9	Yes	Yes	41	41	38.5	Yes	Yes	41	41	36.6
Q99460	PSMD1	48	48	62.4	Yes	Yes	51	51	67.1	Yes	Yes	44	44	60.5	Yes	Yes	48	48	57.1	Yes	Yes	48	48	59.2	Yes	Yes	49	49	61.9	Yes	Yes	51	51	63.2	Yes	Yes	52	52	63.2	Yes	Yes	50	50	63.1	Yes	Yes	51	51	59.3
Q9UPU5	USP24	48	48	21.9	Yes	Yes	58	58	27.6	Yes	Yes	39	39	18.7	Yes	Yes	55	55	26.4	Yes	Yes	45	45	22.1	Yes	Yes	50	50	24.7	Yes	Yes	47	47	22.6	Yes	Yes	48	48	23.1	Yes	Yes	39	39	16.4	Yes	Yes	38	38	16
Q9P2R3	ANKFY1	48	47	50.6	Yes	Yes	46	45	53.7	Yes	Yes	36	35	44.1	Yes	Yes	46	46	49.7	Yes	Yes	44	44	48.4	Yes	Yes	45	44	47.9	Yes	Yes	46	45	52.2	Yes	Yes	40	39	43.2	Yes	Yes	42	41	46.7	Yes	Yes	45	44	45.2
Q9UDY2	TJP2	48	47	50.7	Yes	Yes	52	51	49.3	Yes	Yes	48	47	51.1	Yes	Yes	48	47	46.2	Yes	Yes	44	43	41.9	Yes	Yes	51	50	51.5	Yes	Yes	56	54	55.3	Yes	Yes	50	49	50.8	Yes	Yes	49	48	49.2	Yes	Yes	52	51	48.7
P02671	FGA	48	46	55	Yes	Yes	45	44	54	Yes	Yes	47	47	57	Yes	Yes	43	43	53.3	Yes	Yes	46	46	55.7	Yes	Yes	46	46	53.7	Yes	Yes	46	44	50.8	Yes	Yes	45	45	51.8	Yes	Yes	50	50	52.9	Yes	Yes	50	50	50.6
P78559	MAP1A	48	46	23.7	Yes	Yes	68	65	32.8	Yes	Yes	33	32	19.8	Yes	Yes	43	40	18.3	Yes	Yes	43	41	19.2	Yes	Yes	41	39	19.3	Yes	Yes	35	33	18.9	Yes	Yes	47	46	19.2	Yes	Yes	39	37	18.3	Yes	Yes	49	47	22
Q96BY6	DOCK10	48	45	25.4	Yes	Yes	30	28	16.2	Yes	Yes	25	23	15.9	Yes	Yes	40	38	23.1	Yes	Yes	34	31	18.6	Yes	Yes	44	40	24.9	Yes	Yes	39	36	21	Yes	Yes	42	38	22.1	Yes	Yes	20	16	9.9	Yes	Yes	36	31	20.4
P26639	TARS1	48	44	66	Yes	Yes	50	46	66.8	Yes	Yes	46	42	64.3	Yes	Yes	48	45	64	Yes	Yes	50	46	67.6	Yes	Yes	44	40	62.7	Yes	Yes	45	42	65.1	Yes	Yes	43	40	57.1	Yes	Yes	50	46	68.3	Yes	Yes	46	43	62.8
Q68CZ2	TNS3	48	44	51.8	Yes	Yes	53	49	55.5	Yes	Yes	41	38	47.4	Yes	Yes	37	33	37	Yes	Yes	46	42	50	Yes	Yes	48	44	54.3	Yes	Yes	50	47	57.2	Yes	Yes	44	41	45.3	Yes	Yes	42	38	44.4	Yes	Yes	43	39	43.2
P17844	DDX5	48	38	73.8	Yes	Yes	55	45	76.2	Yes	Yes	42	33	68.6	Yes	Yes	52	42	71	Yes	Yes	54	45	72.3	Yes	Yes	47	39	72.5	Yes	Yes	49	41	73.8	Yes	Yes	53	43	73.3	Yes	Yes	56	45	73.3	Yes	Yes	54	43	77.5
Q92841	DDX17	48	38	59.8	Yes	Yes	50	40	60.6	Yes	Yes	41	32	57.6	Yes	Yes	49	39	55.7	Yes	Yes	49	40	60.4	Yes	Yes	45	37	58.6	Yes	Yes	44	36	58.2	Yes	Yes	51	41	57.9	Yes	Yes	53	42	60.9	Yes	Yes	54	43	63.4
Q92922	SMARCC1	48	37	57.3	Yes	Yes	47	35	52.8	Yes	Yes	45	36	42.3	Yes	Yes	44	34	41.2	Yes	Yes	46	33	49.2	Yes	Yes	53	40	55.7	Yes	Yes	51	40	52.8	Yes	Yes	46	37	44.7	Yes	Yes	46	32	43.5	Yes	Yes	51	40	51
O15042	U2SURP	47	47	50.6	Yes	Yes	43	43	46.7	Yes	Yes	36	36	44.4	Yes	Yes	39	39	41	Yes	Yes	40	40	38.4	Yes	Yes	39	39	40.8	Yes	Yes	45	45	45.3	Yes	Yes	39	39	37.1	Yes	Yes	42	42	39.4	Yes	Yes	47	47	47
O75153	CLUH	47	47	45.7	Yes	Yes	48	48	50.2	Yes	Yes	36	36	42.5	Yes	Yes	41	41	39.6	Yes	Yes	40	40	39.3	Yes	Yes	45	45	46.1	Yes	Yes	47	47	49.4	Yes	Yes	39	39	41.7	Yes	Yes	35	35	39.4	Yes	Yes	39	39	40.3
P05023	ATP1A1	47	47	50.1	Yes	Yes	50	50	49.9	Yes	Yes	44	30	46.8	Yes	Yes	52	47	50.3	Yes	Yes	47	47	46.9	Yes	Yes	45	45	45.2	Yes	Yes	49	49	48.6	Yes	Yes	47	42	47.3	Yes	Yes	43	43	46.2	Yes	Yes	50	45	49.5
P14735	IDE	47	47	44.5	Yes	Yes	48	48	44.9	Yes	Yes	37	37	37.2	Yes	Yes	44	44	42.8	Yes	Yes	45	45	44.8	Yes	Yes	47	47	44	Yes	Yes	43	43	42.5	Yes	Yes	48	48	45.2	Yes	Yes	39	39	39.7	Yes	Yes	40	40	42.3
P33992	MCM5	47	47	65.4	Yes	Yes	47	47	63.5	Yes	Yes	44	44	66.6	Yes	Yes	41	41	58.9	Yes	Yes	48	48	72.1	Yes	Yes	40	40	56.5	Yes	Yes	44	44	62.3	Yes	Yes	44	44	64	Yes	Yes	47	47	65	Yes	Yes	44	44	63.9
P40939	HADHA	47	47	69.1	Yes	Yes	50	50	67.2	Yes	Yes	39	39	64.1	Yes	Yes	47	47	70.4	Yes	Yes	50	50	67	Yes	Yes	47	47	69.2	Yes	Yes	48	48	70.9	Yes	Yes	50	50	69.6	Yes	Yes	50	50	70.6	Yes	Yes	52	52	71.7
P54886	ALDH18A1	47	47	61	Yes	Yes	48	48	67.3	Yes	Yes	42	42	59.7	Yes	Yes	49	49	60.6	Yes	Yes	47	47	59.7	Yes	Yes	50	50	64.9	Yes	Yes	46	46	60.6	Yes	Yes	47	47	60.4	Yes	Yes	48	48	58.7	Yes	Yes	41	41	55.6
Q6P996	PDXDC1	47	47	76.9	Yes	Yes	47	47	76.5	Yes	Yes	40	40	70.4	Yes	Yes	46	46	65.7	Yes	Yes	47	47	73.7	Yes	Yes	50	50	78.9	Yes	Yes	45	45	75.6	Yes	Yes	47	47	70.9	Yes	Yes	46	46	70.2	Yes	Yes	46	46	69.7
Q96T58	SPEN	47	47	16.9	Yes	Yes	54	54	18.2	Yes	Yes	31	31	12.2	Yes	Yes	34	34	11.4	Yes	Yes	33	33	10.5	Yes	Yes	30	30	9.7	Yes	Yes	38	38	14.5	Yes	Yes	34	34	12.3	Yes	Yes	34	34	10.9	Yes	Yes	45	45	14.2
Q9H2P0	ADNP	47	47	51.5	Yes	Yes	52	52	56.3	Yes	Yes	41	41	47.4	Yes	Yes	50	50	50.2	Yes	Yes	46	46	45.8	Yes	Yes	44	44	46.6	Yes	Yes	46	46	52.1	Yes	Yes	40	40	41.9	Yes	Yes	45	45	45.3	Yes	Yes	44	44	44.5
Q9H3U1	UNC45A	47	47	58.3	Yes	Yes	46	46	57.1	Yes	Yes	40	40	52.8	Yes	Yes	54	54	59.3	Yes	Yes	49	49	56.7	Yes	Yes	51	51	63.1	Yes	Yes	49	49	59.1	Yes	Yes	49	49	60.1	Yes	Yes	47	47	57.7	Yes	Yes	53	53	64.2
Q9UKK3	PARP4	47	47	34.3	Yes	Yes	48	48	35.3	Yes	Yes	45	45	34.5	Yes	Yes	36	36	24.7	Yes	Yes	41	41	25.3	Yes	Yes	49	49	32.5	Yes	Yes	45	45	32.4	Yes	Yes	36	36	23.9	Yes	Yes	38	38	25.7	Yes	Yes	48	48	30.9
O95613	PCNT	47	46	16.2	Yes	Yes	44	44	16.4	Yes	Yes	27	27	9.7	Yes	Yes	46	46	15	Yes	Yes	42	42	14.2	Yes	Yes	42	42	13.4	Yes	Yes	46	46	16.2	Yes	Yes	32	32	10.7	Yes	Yes	34	34	10.9	Yes	Yes	57	57	20
P21399	ACO1	47	46	64	Yes	Yes	52	50	62.3	Yes	Yes	39	39	57.3	Yes	Yes	48	46	60.1	Yes	Yes	53	51	62.7	Yes	Yes	49	47	63.7	Yes	Yes	54	53	67.3	Yes	Yes	52	52	65.6	Yes	Yes	54	52	61.2	Yes	Yes	61	59	66.6
P38646	HSPA9	47	46	63.8	Yes	Yes	58	57	70.1	Yes	Yes	49	49	65.1	Yes	Yes	57	56	67.9	Yes	Yes	60	59	72	Yes	Yes	54	53	67.6	Yes	Yes	53	52	67.5	Yes	Yes	60	59	71.6	Yes	Yes	62	61	68.2	Yes	Yes	56	55	68.5
O60306	AQR	47	45	38.6	Yes	Yes	43	42	39.9	Yes	Yes	37	37	33	Yes	Yes	41	40	34.6	Yes	Yes	41	40	34.6	Yes	Yes	42	41	34.9	Yes	Yes	39	38	33.7	Yes	Yes	37	36	30.8	Yes	Yes	32	31	26.4	Yes	Yes	33	32	25.4
Q8N3D4	EHBP1L1	47	45	47.5	Yes	Yes	50	47	45.4	Yes	Yes	38	36	39.6	Yes	Yes	41	40	39.1	Yes	Yes	44	42	43.1	Yes	Yes	45	42	40	Yes	Yes	39	37	38	Yes	Yes	47	45	44.6	Yes	Yes	41	39	42.6	Yes	Yes	42	39	35.2
O43795	MYO1B	47	41	47.6	Yes	Yes	50	44	45.1	Yes	Yes	36	36	36.4	Yes	Yes	51	45	46.7	Yes	Yes	49	43	43.4	Yes	Yes	51	47	47.3	Yes	Yes	47	42	41.9	Yes	Yes	47	42	43.2	Yes	Yes	48	43	43.5	Yes	Yes	45	41	38.6
O75122	CLASP2	47	41	48.4	Yes	Yes	46	38	40.5	Yes	Yes	33	31	35.7	Yes	Yes	44	40	39.2	Yes	Yes	45	41	42.1	Yes	Yes	33	30	30.4	Yes	Yes	42	35	38.9	Yes	Yes	39	34	36.1	Yes	Yes	39	34	35.7	Yes	Yes	43	38	39.4
Q13136	PPFIA1	47	33	43.2	Yes	Yes	49	34	42.4	Yes	Yes	40	36	41.3	Yes	Yes	36	30	28.4	Yes	Yes	46	32	40.3	Yes	Yes	40	28	36.2	Yes	Yes	37	25	36.8	Yes	Yes	37	24	33.7	Yes	Yes	41	37	33.8	Yes	Yes	41	32	38.9
Q14151	SAFB2	47	30	45.4	Yes	Yes	56	36	56.1	Yes	Yes	39	24	42.9	Yes	Yes	54	37	46.6	Yes	Yes	51	33	51.5	Yes	Yes	54	35	54.1	Yes	Yes	53	33	51.8	Yes	Yes	51	32	45.2	Yes	Yes	59	40	48.2	Yes	Yes	56	37	50.8
P05783	KRT18	47	26	84.7	Yes	Yes	51	31	89.1	Yes	Yes	43	28	83.7	Yes	Yes	48	29	84.7	Yes	Yes	51	32	87.9	Yes	Yes	49	30	86.3	Yes	Yes	43	25	82.1	Yes	Yes	48	29	85.3	Yes	Yes	50	30	87.2	Yes	Yes	50	29	87.4
O00429	DNM1L	46	46	76.2	Yes	Yes	49	49	79.8	Yes	Yes	41	41	72	Yes	Yes	50	50	77.4	Yes	Yes	50	50	83.3	Yes	Yes	56	56	84.1	Yes	Yes	53	53	83.4	Yes	Yes	45	45	70	Yes	Yes	52	52	84.6	Yes	Yes	52	52	78.8
O14617	AP3D1	46	46	42.6	Yes	Yes	47	47	40.7	Yes	Yes	39	39	41	Yes	Yes	48	48	40.9	Yes	Yes	44	44	41.3	Yes	Yes	47	47	41.8	Yes	Yes	50	50	43.9	Yes	Yes	43	43	39.7	Yes	Yes	45	45	39.2	Yes	Yes	40	40	35.7
O43719	HTATSF1	46	46	60.5	Yes	Yes	47	47	63.8	Yes	Yes	43	43	54.6	Yes	Yes	48	48	57.6	Yes	Yes	40	40	51.7	Yes	Yes	47	47	61.5	Yes	Yes	43	43	62	Yes	Yes	51	51	64.5	Yes	Yes	50	50	64	Yes	Yes	49	49	59.5
O60763	USO1	46	46	55.2	Yes	Yes	46	46	58.9	Yes	Yes	37	37	47.9	Yes	Yes	44	44	46.8	Yes	Yes	44	44	53.7	Yes	Yes	45	45	51.5	Yes	Yes	42	42	52.4	Yes	Yes	46	46	58.4	Yes	Yes	46	46	50.7	Yes	Yes	43	43	48.5
P08575	PTPRC	46	46	39.6	Yes	Yes	30	30	27.2	Yes	Yes	34	34	31.1	Yes	Yes	41	41	32.8	Yes	Yes	30	30	23.4	Yes	Yes	46	46	38.6	Yes	Yes	41	41	33.2	Yes	Yes	40	40	32.5	Yes	Yes	33	33	29.5	Yes	Yes	38	38	32.1
P19338	NCL	46	46	46.2	Yes	Yes	53	53	49.3	Yes	Yes	38	38	45.1	Yes	Yes	52	52	48.6	Yes	Yes	53	53	46.3	Yes	Yes	50	50	47.9	Yes	Yes	58	58	53.2	Yes	Yes	51	51	45.6	Yes	Yes	59	59	50.8	Yes	Yes	63	63	51.8
P29401	TKT	46	46	86.7	Yes	Yes	47	47	88.6	Yes	Yes	36	36	80.6	Yes	Yes	41	41	66.5	Yes	Yes	44	44	81.9	Yes	Yes	44	44	81.2	Yes	Yes	46	46	74.3	Yes	Yes	42	42	81.7	Yes	Yes	43	43	79	Yes	Yes	46	46	78.2
P43243	MATR3	46	46	58.4	Yes	Yes	56	56	60.4	Yes	Yes	43	43	54.5	Yes	Yes	52	52	56.7	Yes	Yes	50	50	56	Yes	Yes	47	47	58.6	Yes	Yes	54	54	60.1	Yes	Yes	44	44	52.7	Yes	Yes	47	47	53.4	Yes	Yes	47	47	54
P51659	HSD17B4	46	46	70.9	Yes	Yes	45	45	68.5	Yes	Yes	38	38	58.8	Yes	Yes	45	45	66.2	Yes	Yes	46	46	71.5	Yes	Yes	45	45	73	Yes	Yes	43	43	69.2	Yes	Yes	46	46	66.2	Yes	Yes	44	44	61.5	Yes	Yes	48	48	64.8
P54577	YARS1	46	46	76.9	Yes	Yes	48	48	80.9	Yes	Yes	40	40	72.3	Yes	Yes	47	47	76.3	Yes	Yes	44	44	80.5	Yes	Yes	45	45	75.6	Yes	Yes	48	48	77.8	Yes	Yes	45	45	79.5	Yes	Yes	47	47	78.4	Yes	Yes	48	48	81.4
Q02817	MUC2	46	46	13.2	Yes	Yes	15	15	3.9	Yes	Yes	15	15	4.3	Yes	Yes	75	74	17.6	Yes	Yes	13	12	3.5	Yes	Yes	94	93	22.9	Yes	Yes	18	18	4.6	Yes	Yes	13	12	3.1	Yes	Yes	44	44	11.5	Yes	Yes	11	11	2.8
Q7Z6E9	RBBP6	46	46	31.1	Yes	Yes	50	50	30.6	Yes	Yes	31	31	22.9	Yes	Yes	40	40	23.3	Yes	Yes	34	34	20.7	Yes	Yes	43	43	25.1	Yes	Yes	50	50	31.2	Yes	Yes	51	51	28.7	Yes	Yes	37	37	21	Yes	Yes	41	41	24.7
Q86UU1	PHLDB1	46	46	38.6	Yes	Yes	57	54	51	Yes	Yes	39	38	37.6	Yes	Yes	44	40	36.9	Yes	Yes	41	40	35.9	Yes	Yes	47	46	42	Yes	Yes	41	40	37.5	Yes	Yes	41	38	33.8	Yes	Yes	41	40	31.9	Yes	Yes	51	49	40.4
Q8N201	INTS1	46	46	25.8	Yes	Yes	42	42	22.6	Yes	Yes	32	32	18.8	Yes	Yes	40	40	20.6	Yes	Yes	45	45	25.4	Yes	Yes	44	44	25	Yes	Yes	45	45	25.3	Yes	Yes	40	40	21.7	Yes	Yes	33	33	17.9	Yes	Yes	41	41	22.5
Q9UBC2	EPS15L1	46	46	69.9	Yes	Yes	46	46	69.8	Yes	Yes	45	45	69.3	Yes	Yes	48	48	71.4	Yes	Yes	41	41	64.1	Yes	Yes	41	41	63.8	Yes	Yes	44	44	68.8	Yes	Yes	40	40	58.8	Yes	Yes	38	38	53.2	Yes	Yes	41	41	60.6
Q9Y5K6	CD2AP	46	46	67	Yes	Yes	48	48	65.9	Yes	Yes	42	42	64.2	Yes	Yes	45	45	67.3	Yes	Yes	49	49	71	Yes	Yes	41	41	60.6	Yes	Yes	48	48	69.5	Yes	Yes	47	47	65.4	Yes	Yes	47	47	63.4	Yes	Yes	42	42	64.5
P00488	F13A1	46	45	67.2	Yes	Yes	47	46	66	Yes	Yes	44	44	65.3	Yes	Yes	40	39	54.6	Yes	Yes	46	45	63.8	Yes	Yes	45	44	63.8	Yes	Yes	41	40	61.6	Yes	Yes	48	47	65	Yes	Yes	42	41	59.7	Yes	Yes	50	49	67.1
Q14767	LTBP2	46	45	34.3	Yes	Yes	52	51	38.2	Yes	Yes	48	48	38.4	Yes	Yes	44	43	29	Yes	Yes	52	51	35.3	Yes	Yes	48	47	31.6	Yes	Yes	46	45	34.2	Yes	Yes	48	47	30.1	Yes	Yes	44	43	28	Yes	Yes	49	48	30.3
Q8IUX7	AEBP1	46	45	46.3	Yes	Yes	48	47	44.2	Yes	Yes	44	43	41.6	Yes	Yes	43	42	43.6	Yes	Yes	50	49	46.7	Yes	Yes	48	47	49.5	Yes	Yes	44	43	44.6	Yes	Yes	40	39	41.2	Yes	Yes	42	41	40.2	Yes	Yes	45	44	44
Q92835	INPP5D	46	45	51.7	Yes	Yes	38	36	42.6	Yes	Yes	37	36	42.4	Yes	Yes	40	39	45.7	Yes	Yes	36	34	40.8	Yes	Yes	51	49	55.8	Yes	Yes	50	48	54.2	Yes	Yes	37	36	38.4	Yes	Yes	35	34	40.3	Yes	Yes	44	43	46.9
Q9P2D3	HEATR5B	46	45	29.6	Yes	Yes	45	45	29.2	Yes	Yes	32	32	21.3	Yes	Yes	42	41	24.6	Yes	Yes	44	42	27.3	Yes	Yes	41	40	26	Yes	Yes	47	47	30.3	Yes	Yes	31	31	21.4	Yes	Yes	38	36	23.4	Yes	Yes	43	43	26.8
P45974	USP5	46	44	62	Yes	Yes	52	50	64.5	Yes	Yes	48	46	56.9	Yes	Yes	48	46	57.9	Yes	Yes	49	48	65.5	Yes	Yes	46	44	54	Yes	Yes	47	46	57.6	Yes	Yes	53	51	60.8	Yes	Yes	55	53	61.5	Yes	Yes	51	49	59.2
O75376	NCOR1	46	43	26.8	Yes	Yes	42	39	23	Yes	Yes	37	34	23.4	Yes	Yes	53	51	28.5	Yes	Yes	38	35	21.3	Yes	Yes	31	30	16.8	Yes	Yes	46	42	24.4	Yes	Yes	32	29	17.2	Yes	Yes	43	41	22.1	Yes	Yes	38	35	21.1
Q92793	CREBBP	46	24	23.3	Yes	Yes	45	24	23.1	Yes	Yes	42	27	23.1	Yes	Yes	46	27	23.4	Yes	Yes	41	19	19.9	Yes	Yes	45	24	23.9	Yes	Yes	40	20	19.3	Yes	Yes	44	27	22.5	Yes	Yes	40	23	22.7	Yes	Yes	36	20	19
Q9Y4E1	WASHC2C	46	13	49.6	Yes	Yes	47	14	52.3	Yes	Yes	43	14	50.8	Yes	Yes	48	17	51.8	Yes	Yes	49	17	49.6	Yes	Yes	48	12	53	Yes	Yes	45	11	51.2	Yes	Yes	35	10	39.2	Yes	Yes	43	12	47.6	Yes	Yes	45	15	41.6
O00267	SUPT5H	45	45	49.9	Yes	Yes	56	56	57.7	Yes	Yes	42	42	47.8	Yes	Yes	52	52	51.5	Yes	Yes	50	50	51.9	Yes	Yes	45	45	51.4	Yes	Yes	49	49	55.7	Yes	Yes	47	47	48.4	Yes	Yes	48	48	51.1	Yes	Yes	49	49	50.3
O15067	PFAS	45	45	51.3	Yes	Yes	54	54	60.7	Yes	Yes	41	41	53.4	Yes	Yes	46	46	47	Yes	Yes	48	48	54.2	Yes	Yes	50	50	56.5	Yes	Yes	48	48	53.2	Yes	Yes	45	45	46.8	Yes	Yes	39	39	43.6	Yes	Yes	45	45	50.2
P11387	TOP1	45	45	52	Yes	Yes	51	47	57	Yes	Yes	40	39	48.2	Yes	Yes	50	50	53.7	Yes	Yes	47	47	50.3	Yes	Yes	45	45	50.5	Yes	Yes	45	45	53.9	Yes	Yes	41	41	48	Yes	Yes	45	45	52	Yes	Yes	42	42	47.3
P25705	ATP5F1A	45	45	71.8	Yes	Yes	49	49	75.6	Yes	Yes	37	37	68.9	Yes	Yes	40	40	62.2	Yes	Yes	46	46	72.7	Yes	Yes	43	43	70.5	Yes	Yes	44	44	73.6	Yes	Yes	42	42	69.1	Yes	Yes	48	48	74.3	Yes	Yes	48	48	74
P28290	ITPRID2	45	45	43.6	Yes	Yes	52	52	51.8	Yes	Yes	41	41	41	Yes	Yes	24	24	20.3	Yes	Yes	38	38	37.3	Yes	Yes	30	30	28.8	Yes	Yes	40	40	38.2	Yes	Yes	42	42	35.2	Yes	Yes	26	26	22.5	Yes	Yes	36	36	32.9
P36776	LONP1	45	45	58.3	Yes	Yes	48	48	51.1	Yes	Yes	37	37	43.4	Yes	Yes	41	41	44.7	Yes	Yes	43	43	55.3	Yes	Yes	37	37	47.9	Yes	Yes	44	44	51.8	Yes	Yes	46	46	56.6	Yes	Yes	43	43	48.7	Yes	Yes	43	43	50.4
P54136	RARS1	45	45	64.2	Yes	Yes	50	50	71.2	Yes	Yes	40	40	64.1	Yes	Yes	51	51	68.6	Yes	Yes	45	45	66.7	Yes	Yes	49	49	70.5	Yes	Yes	48	48	67.6	Yes	Yes	53	53	73.8	Yes	Yes	49	49	71.1	Yes	Yes	50	50	72.6
Q13263	TRIM28	45	45	77.5	Yes	Yes	45	45	72.3	Yes	Yes	38	38	72.5	Yes	Yes	46	46	73.3	Yes	Yes	48	48	77.4	Yes	Yes	44	44	72.1	Yes	Yes	49	49	77.4	Yes	Yes	44	44	73.5	Yes	Yes	47	47	71	Yes	Yes	46	46	72.9
Q14C86	GAPVD1	45	45	36.9	Yes	Yes	38	38	29.6	Yes	Yes	35	35	28.2	Yes	Yes	40	40	31.6	Yes	Yes	33	33	26.6	Yes	Yes	40	40	33.1	Yes	Yes	39	39	32.1	Yes	Yes	39	39	28	Yes	Yes	39	39	30.2	Yes	Yes	41	41	33.8
Q15042	RAB3GAP1	45	45	54.3	Yes	Yes	45	45	53.4	Yes	Yes	42	42	53.7	Yes	Yes	44	44	51.3	Yes	Yes	45	45	51.7	Yes	Yes	41	41	46.9	Yes	Yes	42	42	48.8	Yes	Yes	42	42	48.9	Yes	Yes	46	46	50.7	Yes	Yes	40	40	44
Q5VZK9	CARMIL1	45	45	39.2	Yes	Yes	46	46	39.3	Yes	Yes	39	39	34.9	Yes	Yes	48	48	37.1	Yes	Yes	47	47	38.6	Yes	Yes	46	46	37.5	Yes	Yes	49	49	41.1	Yes	Yes	43	43	33.9	Yes	Yes	44	44	36.2	Yes	Yes	44	44	34.6
Q7L2E3	DHX30	45	45	46	Yes	Yes	46	46	45.7	Yes	Yes	37	37	36.4	Yes	Yes	32	32	32.8	Yes	Yes	45	45	42.9	Yes	Yes	39	39	38.3	Yes	Yes	44	44	43.5	Yes	Yes	41	41	40.4	Yes	Yes	39	39	37.8	Yes	Yes	37	37	35.2
Q7Z3K3	POGZ	45	45	42.6	Yes	Yes	43	43	40.8	Yes	Yes	36	35	36.4	Yes	Yes	46	46	41.1	Yes	Yes	39	39	36.5	Yes	Yes	37	37	37	Yes	Yes	45	45	46	Yes	Yes	35	35	32.3	Yes	Yes	40	40	35.6	Yes	Yes	42	42	35.4
Q86V48	LUZP1	45	45	50.7	Yes	Yes	53	53	57.8	Yes	Yes	44	44	49.3	Yes	Yes	38	38	38.2	Yes	Yes	44	44	48.9	Yes	Yes	51	51	52	Yes	Yes	47	47	50.1	Yes	Yes	42	42	42.6	Yes	Yes	40	40	41.3	Yes	Yes	36	36	37.7
Q99798	ACO2	45	45	68.1	Yes	Yes	50	50	69.7	Yes	Yes	42	42	62.3	Yes	Yes	49	49	69.1	Yes	Yes	48	48	69.4	Yes	Yes	45	45	67.3	Yes	Yes	46	46	67.3	Yes	Yes	45	45	66.4	Yes	Yes	47	47	65.6	Yes	Yes	50	50	68.1
Q9UPQ0	LIMCH1	45	45	46.2	Yes	Yes	53	52	57.9	Yes	Yes	35	35	40.4	Yes	Yes	39	39	42.8	Yes	Yes	38	37	43.8	Yes	Yes	41	41	44.9	Yes	Yes	49	49	55.8	Yes	Yes	43	41	50.2	Yes	Yes	50	49	49.3	Yes	Yes	49	49	48.8
Q9Y2L5	TRAPPC8	45	45	42.3	Yes	Yes	40	40	36.1	Yes	Yes	37	37	35.6	Yes	Yes	40	40	35.6	Yes	Yes	45	45	38.3	Yes	Yes	35	35	28.9	Yes	Yes	43	43	39.7	Yes	Yes	34	34	32.4	Yes	Yes	33	33	29.3	Yes	Yes	36	36	32.5
Q9Y6Y8	SEC23IP	45	45	45.8	Yes	Yes	47	47	50.4	Yes	Yes	35	35	41.8	Yes	Yes	41	40	41.9	Yes	Yes	49	48	46.9	Yes	Yes	36	36	41.6	Yes	Yes	45	45	52	Yes	Yes	47	47	45.6	Yes	Yes	47	47	44.8	Yes	Yes	46	46	41.3
O94874	UFL1	45	44	59.6	Yes	Yes	45	45	57.3	Yes	Yes	38	38	52.3	Yes	Yes	47	46	57.7	Yes	Yes	46	45	58.8	Yes	Yes	48	47	60.5	Yes	Yes	47	46	60.6	Yes	Yes	44	43	62.5	Yes	Yes	47	46	58.4	Yes	Yes	47	46	59.4
P33991	MCM4	45	44	61.2	Yes	Yes	48	47	62.6	Yes	Yes	41	41	56.4	Yes	Yes	37	37	52.8	Yes	Yes	41	41	57.5	Yes	Yes	41	41	61.1	Yes	Yes	45	45	60.7	Yes	Yes	41	41	56.3	Yes	Yes	50	49	62.8	Yes	Yes	40	40	49.5
Q9P219	CCDC88C	45	44	26.2	Yes	Yes	49	49	28.7	Yes	Yes	38	38	24.1	Yes	Yes	41	40	22.9	Yes	Yes	34	34	20.5	Yes	Yes	36	36	19.7	Yes	Yes	38	38	24	Yes	Yes	33	33	19.6	Yes	Yes	34	34	19.7	Yes	Yes	42	42	25.7
P00751	CFB	45	43	57.9	Yes	Yes	49	49	61.4	Yes	Yes	43	43	57.3	Yes	Yes	45	45	57.2	Yes	Yes	50	47	59.3	Yes	Yes	49	46	59.8	Yes	Yes	47	47	60.2	Yes	Yes	48	48	59.8	Yes	Yes	49	49	58.2	Yes	Yes	50	50	61.4
Q9Y3R5	DOP1B	45	43	23	Yes	Yes	40	40	23.4	Yes	Yes	36	35	19.9	Yes	Yes	43	42	22.4	Yes	Yes	45	45	23.5	Yes	Yes	38	36	19.6	Yes	Yes	43	42	23.9	Yes	Yes	35	33	18.3	Yes	Yes	36	35	19.8	Yes	Yes	51	49	24.9
O75150	RNF40	45	41	46.4	Yes	Yes	42	38	44.1	Yes	Yes	36	35	40.3	Yes	Yes	49	43	46.3	Yes	Yes	41	37	44.3	Yes	Yes	34	31	38.7	Yes	Yes	38	37	45.3	Yes	Yes	42	37	39.2	Yes	Yes	44	39	40.1	Yes	Yes	44	39	42.9
Q92945	KHSRP	45	41	71.2	Yes	Yes	48	44	73.1	Yes	Yes	39	37	59.6	Yes	Yes	48	43	68.6	Yes	Yes	43	39	65.4	Yes	Yes	47	43	72.2	Yes	Yes	47	42	71	Yes	Yes	45	40	67.4	Yes	Yes	49	44	68.2	Yes	Yes	48	43	66.5
Q9H4A3	WNK1	45	38	21.7	Yes	Yes	49	41	23.8	Yes	Yes	45	38	22.7	Yes	Yes	44	35	21.2	Yes	Yes	47	38	21.6	Yes	Yes	49	42	22.3	Yes	Yes	43	35	21.3	Yes	Yes	42	37	20.2	Yes	Yes	47	39	20.5	Yes	Yes	47	40	21.3
P54652	HSPA2	45	26	72	Yes	Yes	39	21	58.4	Yes	Yes	34	22	60.7	Yes	Yes	41	22	63.2	Yes	Yes	44	24	67.9	Yes	Yes	39	23	68.5	Yes	Yes	41	23	68.1	Yes	Yes	44	23	67	Yes	Yes	49	29	64.3	Yes	Yes	46	25	69
Q641Q2	WASHC2A	45	12	48.5	Yes	Yes	52	19	57.3	Yes	Yes	40	11	44.4	Yes	Yes	43	12	45.4	Yes	Yes	46	14	44.9	Yes	Yes	47	11	48.8	Yes	Yes	48	14	52.4	Yes	Yes	39	14	40.6	Yes	Yes	48	17	49.6	Yes	Yes	44	14	40.9
O43290	SART1	44	44	57.5	Yes	Yes	38	38	52.1	Yes	Yes	34	34	51.1	Yes	Yes	47	47	62	Yes	Yes	46	46	61.5	Yes	Yes	36	36	53	Yes	Yes	40	40	54.5	Yes	Yes	42	42	55.8	Yes	Yes	39	39	54.2	Yes	Yes	41	41	51.2
P23588	EIF4B	44	44	69.6	Yes	Yes	53	53	71.8	Yes	Yes	39	39	61.5	Yes	Yes	58	58	73	Yes	Yes	54	54	75.3	Yes	Yes	44	44	62.7	Yes	Yes	44	44	66.6	Yes	Yes	53	53	66.1	Yes	Yes	64	64	76.8	Yes	Yes	60	60	78.2
P28331	NDUFS1	44	44	76.5	Yes	Yes	43	43	76.1	Yes	Yes	40	40	71.7	Yes	Yes	44	44	71.9	Yes	Yes	44	44	78	Yes	Yes	39	39	72.1	Yes	Yes	43	43	75	Yes	Yes	42	42	76.8	Yes	Yes	47	47	80.5	Yes	Yes	41	41	73.3
P33993	MCM7	44	44	68.2	Yes	Yes	37	37	61.8	Yes	Yes	34	34	56.5	Yes	Yes	39	39	56.5	Yes	Yes	43	43	67.7	Yes	Yes	36	36	58.1	Yes	Yes	42	42	64.3	Yes	Yes	39	39	55.9	Yes	Yes	37	37	58.3	Yes	Yes	39	39	54.7
P38606	ATP6V1A	44	44	79.7	Yes	Yes	49	49	87.5	Yes	Yes	37	37	76.3	Yes	Yes	42	42	77.3	Yes	Yes	44	44	79.7	Yes	Yes	42	42	79.6	Yes	Yes	47	47	83.8	Yes	Yes	46	46	81.4	Yes	Yes	49	49	84	Yes	Yes	44	44	70.8
P40763	STAT3	44	44	66.8	Yes	Yes	42	42	67.7	Yes	Yes	36	36	58.3	Yes	Yes	43	43	68.2	Yes	Yes	41	41	60.9	Yes	Yes	46	46	69.9	Yes	Yes	48	48	70.3	Yes	Yes	39	39	59.2	Yes	Yes	43	43	69.4	Yes	Yes	41	41	63.8
P49589	CARS1	44	44	64.8	Yes	Yes	47	47	63.4	Yes	Yes	37	37	59.9	Yes	Yes	45	45	61.4	Yes	Yes	44	44	59.1	Yes	Yes	41	41	59.5	Yes	Yes	44	44	60	Yes	Yes	40	39	53.6	Yes	Yes	42	41	62.8	Yes	Yes	35	35	46.9
Q16822	PCK2	44	44	74.1	Yes	Yes	41	41	68.6	Yes	Yes	36	36	67.2	Yes	Yes	42	42	68.3	Yes	Yes	43	43	75	Yes	Yes	39	36	70.3	Yes	Yes	45	41	73	Yes	Yes	47	47	70.8	Yes	Yes	48	48	68.9	Yes	Yes	40	37	68.9
Q5JSH3	WDR44	44	44	56.1	Yes	Yes	52	52	68	Yes	Yes	42	42	57.6	Yes	Yes	48	48	61.1	Yes	Yes	48	48	57.3	Yes	Yes	48	48	63.2	Yes	Yes	49	49	64.1	Yes	Yes	39	39	51.8	Yes	Yes	45	45	58.8	Yes	Yes	43	43	58.1
Q5VZ89	DENND4C	44	44	29.8	Yes	Yes	52	52	38.8	Yes	Yes	38	38	27.3	Yes	Yes	45	44	30.1	Yes	Yes	38	37	25.6	Yes	Yes	48	48	32.2	Yes	Yes	48	48	35.3	Yes	Yes	35	34	23.4	Yes	Yes	37	37	26.2	Yes	Yes	46	45	30.2
Q8TCS8	PNPT1	44	44	61.7	Yes	Yes	38	38	58.2	Yes	Yes	35	35	52.9	Yes	Yes	41	41	59.8	Yes	Yes	43	43	60	Yes	Yes	41	41	58.5	Yes	Yes	44	44	65	Yes	Yes	35	35	55	Yes	Yes	39	39	56.7	Yes	Yes	36	36	51.5
Q92974	ARHGEF2	44	44	51	Yes	Yes	46	46	56	Yes	Yes	43	43	53.8	Yes	Yes	49	49	57.3	Yes	Yes	54	53	61.7	Yes	Yes	54	54	62.2	Yes	Yes	43	42	54.4	Yes	Yes	43	43	49.3	Yes	Yes	43	42	51.7	Yes	Yes	45	45	50.4
Q96Q15	SMG1	44	44	15.8	Yes	Yes	47	47	15.9	Yes	Yes	30	30	10.5	Yes	Yes	34	34	10.9	Yes	Yes	28	28	9.5	Yes	Yes	44	44	14.1	Yes	Yes	33	33	11.9	Yes	Yes	37	37	10.7	Yes	Yes	21	21	6.2	Yes	Yes	25	25	7.5
Q9BTW9	TBCD	44	44	48.2	Yes	Yes	38	38	39.3	Yes	Yes	32	32	38.2	Yes	Yes	46	46	49.3	Yes	Yes	42	42	45.8	Yes	Yes	45	45	46.4	Yes	Yes	42	42	48.8	Yes	Yes	43	43	42.8	Yes	Yes	36	36	41.1	Yes	Yes	36	36	38
Q9H0A0	NAT10	44	44	49.3	Yes	Yes	36	36	45.6	Yes	Yes	34	34	42.7	Yes	Yes	39	39	41.7	Yes	Yes	43	43	51.5	Yes	Yes	44	44	51.9	Yes	Yes	46	46	50.8	Yes	Yes	37	37	40.1	Yes	Yes	38	38	41.5	Yes	Yes	41	41	43.3
Q9HC35	EML4	44	44	51.5	Yes	Yes	47	47	55.8	Yes	Yes	41	41	51.8	Yes	Yes	39	39	40.2	Yes	Yes	41	41	44.2	Yes	Yes	42	42	45.8	Yes	Yes	51	51	55.1	Yes	Yes	42	42	45.3	Yes	Yes	36	36	36.9	Yes	Yes	46	46	46.1
Q9NSE4	IARS2	44	44	51.8	Yes	Yes	50	50	57.7	Yes	Yes	43	43	50	Yes	Yes	46	46	51.8	Yes	Yes	47	47	54.2	Yes	Yes	44	44	50.4	Yes	Yes	45	45	51.4	Yes	Yes	48	48	57.5	Yes	Yes	50	50	51.2	Yes	Yes	45	45	47.8
Q9NY33	DPP3	44	44	70.6	Yes	Yes	44	44	73.4	Yes	Yes	35	34	70	Yes	Yes	42	42	69.9	Yes	Yes	47	47	74.8	Yes	Yes	42	42	67	Yes	Yes	41	41	71.8	Yes	Yes	43	43	68.9	Yes	Yes	40	40	62.3	Yes	Yes	40	40	71.8
P30101	PDIA3	44	43	77	Yes	Yes	48	47	78.2	Yes	Yes	42	41	75.6	Yes	Yes	46	45	77.4	Yes	Yes	48	47	79.2	Yes	Yes	51	50	81.8	Yes	Yes	48	47	79.4	Yes	Yes	46	45	77.6	Yes	Yes	46	45	78.6	Yes	Yes	51	50	79.8
Q12768	WASHC5	44	43	44	Yes	Yes	38	38	40.4	Yes	Yes	28	28	31.4	Yes	Yes	43	43	39.4	Yes	Yes	29	29	29.3	Yes	Yes	36	36	39.3	Yes	Yes	35	35	33.6	Yes	Yes	33	32	33.2	Yes	Yes	38	38	30.5	Yes	Yes	32	31	30.5
Q9Y2W1	THRAP3	44	43	39.9	Yes	Yes	48	47	43.5	Yes	Yes	38	37	36.9	Yes	Yes	57	56	45.4	Yes	Yes	52	51	40.9	Yes	Yes	47	46	43.7	Yes	Yes	50	49	44.4	Yes	Yes	45	44	40.5	Yes	Yes	51	51	43.6	Yes	Yes	56	55	43.9
O75146	HIP1R	44	42	47.2	Yes	Yes	38	36	40.9	Yes	Yes	30	29	33	Yes	Yes	37	36	38.9	Yes	Yes	27	27	31.6	Yes	Yes	39	38	41.5	Yes	Yes	35	34	35.8	Yes	Yes	39	38	41.9	Yes	Yes	36	35	35.8	Yes	Yes	32	31	29.6
Q14624	ITIH4	44	42	52.3	Yes	Yes	49	49	54.5	Yes	Yes	42	42	53.4	Yes	Yes	42	42	52.9	Yes	Yes	42	42	51.2	Yes	Yes	40	38	50.8	Yes	Yes	44	42	51.4	Yes	Yes	41	39	51.5	Yes	Yes	45	45	54.8	Yes	Yes	42	42	53.1
Q6Y7W6	GIGYF2	44	42	37.6	Yes	Yes	55	54	44.6	Yes	Yes	35	35	33.3	Yes	Yes	50	47	39	Yes	Yes	46	44	40.3	Yes	Yes	47	46	39.7	Yes	Yes	52	51	42	Yes	Yes	42	41	35.3	Yes	Yes	46	46	36.3	Yes	Yes	53	51	41
Q9NR30	DDX21	44	42	63.7	Yes	Yes	47	45	61.6	Yes	Yes	35	33	53.6	Yes	Yes	46	44	59.5	Yes	Yes	43	41	51.1	Yes	Yes	42	40	61.4	Yes	Yes	43	41	58.6	Yes	Yes	44	42	60.5	Yes	Yes	47	45	55.4	Yes	Yes	43	41	50.3
A1X283	SH3PXD2B	44	41	51.6	Yes	Yes	43	41	56.6	Yes	Yes	38	36	53.3	Yes	Yes	42	39	52.6	Yes	Yes	45	42	52.9	Yes	Yes	41	38	50.9	Yes	Yes	44	41	58.3	Yes	Yes	41	39	49.9	Yes	Yes	41	38	52.7	Yes	Yes	41	38	52
Q16666	IFI16	44	41	58.2	Yes	Yes	46	43	61.3	Yes	Yes	36	33	47.9	Yes	Yes	41	38	54.1	Yes	Yes	41	38	53	Yes	Yes	47	44	59.9	Yes	Yes	52	49	63.1	Yes	Yes	42	39	51.2	Yes	Yes	36	36	50.3	Yes	Yes	45	42	53.6
P14923	JUP	44	39	73.4	Yes	Yes	46	41	76.9	Yes	Yes	36	31	68.7	Yes	Yes	44	39	74	Yes	Yes	46	41	76.9	Yes	Yes	46	41	76.5	Yes	Yes	41	35	70.7	Yes	Yes	45	40	74.4	Yes	Yes	45	40	73.2	Yes	Yes	44	39	72.1
P13797	PLS3	44	34	77.5	Yes	Yes	46	36	77.1	Yes	Yes	39	29	61.3	Yes	Yes	48	38	73.3	Yes	Yes	47	37	72.2	Yes	Yes	45	37	75.1	Yes	Yes	41	32	71.7	Yes	Yes	46	36	71.6	Yes	Yes	42	32	65.4	Yes	Yes	46	36	65.7
P50395	GDI2	44	32	87.2	Yes	Yes	46	33	90.6	Yes	Yes	44	32	87.6	Yes	Yes	46	33	90.3	Yes	Yes	45	32	89	Yes	Yes	45	32	89	Yes	Yes	47	34	90.8	Yes	Yes	46	35	91.2	Yes	Yes	44	33	90.8	Yes	Yes	50	38	91.9
Q09472	EP300	44	22	23.6	Yes	Yes	44	23	24.7	Yes	Yes	33	18	20	Yes	Yes	47	29	25.6	Yes	Yes	41	20	22.5	Yes	Yes	42	21	20.3	Yes	Yes	35	16	18.1	Yes	Yes	33	17	17.5	Yes	Yes	37	21	21.2	Yes	Yes	35	20	20
P60709	ACTB	44	2	98.9	Yes	Yes	45	2	98.9	Yes	Yes	39	2	84.5	Yes	Yes	38	2	83.7	Yes	Yes	44	2	98.9	Yes	Yes	40	2	92.8	Yes	Yes	43	3	85.1	Yes	Yes	42	3	98.4	Yes	Yes	43	2	98.9	Yes	Yes	44	2	98.9
P63261	ACTG1	44	2	98.9	Yes	Yes	45	2	98.9	Yes	Yes	39	2	84.5	Yes	Yes	38	2	83.7	Yes	Yes	44	2	98.9	Yes	Yes	40	2	92.8	Yes		42	2	85.1	Yes	Yes	41	2	98.4	Yes	Yes	42	2	98.9	Yes	Yes	45	3	98.9
O15294	OGT	43	43	54.6	Yes	Yes	41	41	49.4	Yes	Yes	39	39	53.9	Yes	Yes	41	41	52.3	Yes	Yes	37	37	49.4	Yes	Yes	44	44	61.3	Yes	Yes	37	37	51.5	Yes	Yes	35	35	46	Yes	Yes	39	39	47.9	Yes	Yes	39	39	50.1
O76094	SRP72	43	43	72.9	Yes	Yes	41	41	67.8	Yes	Yes	35	35	63.3	Yes	Yes	41	41	65.7	Yes	Yes	38	38	66.3	Yes	Yes	40	40	70.5	Yes	Yes	45	45	74.8	Yes	Yes	39	39	61.1	Yes	Yes	39	39	63.6	Yes	Yes	35	34	59.6
O95163	ELP1	43	43	43.7	Yes	Yes	48	48	48.9	Yes	Yes	41	41	43.8	Yes	Yes	36	36	33	Yes	Yes	40	40	35.1	Yes	Yes	43	43	43	Yes	Yes	45	45	45	Yes	Yes	36	36	31.2	Yes	Yes	34	34	28.8	Yes	Yes	43	43	40.9
P27824	CANX	43	43	54.7	Yes	Yes	39	39	52.4	Yes	Yes	35	35	48.6	Yes	Yes	45	45	54.2	Yes	Yes	36	36	46.6	Yes	Yes	49	49	54.7	Yes	Yes	41	41	51	Yes	Yes	40	40	51.9	Yes	Yes	40	40	53.5	Yes	Yes	41	41	52.9
P31939	ATIC	43	43	85.1	Yes	Yes	46	46	84.6	Yes	Yes	41	41	85.3	Yes	Yes	45	45	84.5	Yes	Yes	44	44	83.1	Yes	Yes	43	43	87	Yes	Yes	45	45	86.7	Yes	Yes	39	39	79.4	Yes	Yes	46	46	86.5	Yes	Yes	42	42	81.2
P43246	MSH2	43	43	56.3	Yes	Yes	45	45	56.9	Yes	Yes	34	34	45.4	Yes	Yes	42	42	53	Yes	Yes	43	43	55.4	Yes	Yes	41	41	51.3	Yes	Yes	43	43	56.2	Yes	Yes	41	41	52	Yes	Yes	42	42	49	Yes	Yes	47	47	60.4
P48147	PREP	43	43	77.7	Yes	Yes	48	48	79.6	Yes	Yes	38	38	70.8	Yes	Yes	46	46	78.6	Yes	Yes	47	47	79.6	Yes	Yes	47	47	77.6	Yes	Yes	50	50	80.6	Yes	Yes	43	43	71.3	Yes	Yes	42	42	68.5	Yes	Yes	46	46	69.4
P48643	CCT5	43	43	78.2	Yes	Yes	46	46	81	Yes	Yes	41	41	80.2	Yes	Yes	47	47	87.2	Yes	Yes	46	46	86.7	Yes	Yes	43	43	81	Yes	Yes	44	44	83.5	Yes	Yes	44	44	82.4	Yes	Yes	50	50	85.8	Yes	Yes	48	48	86.3
P49959	MRE11	43	43	59.9	Yes	Yes	43	43	58.9	Yes	Yes	35	35	52.4	Yes	Yes	39	39	56.6	Yes	Yes	44	44	64.5	Yes	Yes	39	39	56.6	Yes	Yes	42	42	57.3	Yes	Yes	40	40	59.2	Yes	Yes	40	40	59.7	Yes	Yes	41	41	66.4
Q02790	FKBP4	43	43	80.6	Yes	Yes	46	46	82.8	Yes	Yes	41	41	75.4	Yes	Yes	43	43	76.9	Yes	Yes	46	46	83.7	Yes	Yes	43	43	77.6	Yes	Yes	46	46	79.7	Yes	Yes	43	43	84.5	Yes	Yes	47	47	87.4	Yes	Yes	44	44	78.2
Q13618	CUL3	43	43	54.8	Yes	Yes	47	47	56.4	Yes	Yes	35	35	47.4	Yes	Yes	45	45	58.1	Yes	Yes	45	45	56.5	Yes	Yes	42	42	54.8	Yes	Yes	37	37	53	Yes	Yes	42	42	52	Yes	Yes	46	46	55.6	Yes	Yes	44	44	50.8
Q15477	SKIV2L	43	43	46.9	Yes	Yes	42	42	44.8	Yes	Yes	42	42	43.3	Yes	Yes	45	45	44.2	Yes	Yes	42	42	47.6	Yes	Yes	37	37	46.5	Yes	Yes	40	40	46.7	Yes	Yes	37	37	38.6	Yes	Yes	38	38	39.3	Yes	Yes	40	40	41.4
Q86XP3	DDX42	43	43	58.4	Yes	Yes	42	42	60.4	Yes	Yes	43	43	61.5	Yes	Yes	40	40	48.9	Yes	Yes	39	39	53	Yes	Yes	39	39	53	Yes	Yes	43	43	61.2	Yes	Yes	38	38	49.9	Yes	Yes	35	35	45.5	Yes	Yes	39	39	51
Q92896	GLG1	43	43	41.1	Yes	Yes	44	44	41.8	Yes	Yes	33	33	31.7	Yes	Yes	47	47	39.5	Yes	Yes	50	50	45	Yes	Yes	49	49	44	Yes	Yes	48	48	42.7	Yes	Yes	46	46	40.7	Yes	Yes	39	39	35.7	Yes	Yes	46	46	39.2
Q96T23	RSF1	43	43	33.7	Yes	Yes	45	45	36.7	Yes	Yes	32	32	28.5	Yes	Yes	41	41	29.2	Yes	Yes	43	43	34.7	Yes	Yes	42	42	36.1	Yes	Yes	55	54	43.7	Yes	Yes	39	39	29.2	Yes	Yes	41	41	31	Yes	Yes	57	57	39.4
Q99459	CDC5L	43	43	65.5	Yes	Yes	46	46	64.8	Yes	Yes	37	37	57.5	Yes	Yes	46	46	59	Yes	Yes	52	52	65.7	Yes	Yes	46	46	59.5	Yes	Yes	45	45	62.8	Yes	Yes	44	44	61.1	Yes	Yes	45	45	63	Yes	Yes	41	41	61.3
Q9HCD6	TANC2	43	43	28.3	Yes	Yes	26	26	16	Yes	Yes	17	17	9.8	Yes	Yes	27	27	17	Yes	Yes	22	22	14.3	Yes	Yes	33	33	23.1	Yes	Yes	13	13	7.8	Yes	Yes	13	13	7.5	Yes	Yes	23	23	12.9	Yes	Yes	26	26	16.4
Q9UMS6	SYNPO2	43	43	57.3	Yes	Yes	47	47	60	Yes	Yes	38	38	52.3	Yes	Yes	40	40	53.6	Yes	Yes	40	40	52.7	Yes	Yes	42	42	54.2	Yes	Yes	41	41	50.9	Yes	Yes	43	43	55.2	Yes	Yes	35	35	47.9	Yes	Yes	50	50	60.9
Q9UPY3	DICER1	43	43	28	Yes	Yes	29	29	22	Yes	Yes	22	22	15.5	Yes	Yes	30	30	21	Yes	Yes	27	27	19.7	Yes	Yes	28	28	21.3	Yes	Yes	27	27	18	Yes	Yes	26	26	16.8	Yes	Yes	21	21	14	Yes	Yes	33	33	21
Q9UH65	SWAP70	43	42	69.4	Yes	Yes	45	44	70.4	Yes	Yes	37	35	62.7	Yes	Yes	39	38	60.3	Yes	Yes	39	38	66.7	Yes	Yes	40	39	63.9	Yes	Yes	42	41	63.1	Yes	Yes	39	39	67.4	Yes	Yes	45	43	69.1	Yes	Yes	41	39	66.8
O94804	STK10	43	41	47.7	Yes	Yes	39	37	47.6	Yes	Yes	36	34	45.5	Yes	Yes	35	34	40.7	Yes	Yes	39	37	41.2	Yes	Yes	36	34	42.1	Yes	Yes	31	29	38.2	Yes	Yes	43	41	46.4	Yes	Yes	37	35	41.2	Yes	Yes	46	44	51.5
Q8IVG5	SAMD9L	43	41	31.7	Yes	Yes	26	23	17.2	Yes	Yes	24	23	17.9	Yes	Yes	21	20	16.9	Yes	Yes	25	24	16.9	Yes	Yes	37	34	26.5	Yes	Yes	34	32	25.6	Yes	Yes	30	27	21.8	Yes	Yes	24	23	17.8	Yes	Yes	18	18	14
Q5JSZ5	PRRC2B	43	40	23.7	Yes	Yes	37	33	21	Yes	Yes	34	31	18.5	Yes	Yes	45	42	25.8	Yes	Yes	26	26	15.7	Yes	Yes	33	30	19.6	Yes	Yes	39	36	22.9	Yes	Yes	31	27	16.2	Yes	Yes	34	31	18.3	Yes	Yes	48	45	26.6
Q9H7D0	DOCK5	43	40	27.5	Yes	Yes	27	24	16.7	Yes	Yes	24	22	16	Yes	Yes	24	22	15.1	Yes	Yes	27	24	16.3	Yes	Yes	30	27	20.4	Yes	Yes	29	27	18.5	Yes	Yes	23	20	14.2	Yes	Yes	17	16	11.2	Yes	Yes	29	27	17.8
Q6PL18	ATAD2	43	38	38.1	Yes	Yes	41	38	34.2	Yes	Yes	35	34	33.3	Yes	Yes	31	29	25.1	Yes	Yes	34	29	29.8	Yes	Yes	26	23	24.5	Yes	Yes	37	34	34.8	Yes	Yes	35	31	29.7	Yes	Yes	31	30	27.2	Yes	Yes	32	30	28.9
Q7Z460	CLASP1	43	37	32.6	Yes	Yes	50	42	35.6	Yes	Yes	33	31	27.6	Yes	Yes	50	46	35.2	Yes	Yes	38	34	31.7	Yes	Yes	44	41	33.9	Yes	Yes	46	39	36.3	Yes	Yes	44	39	33.2	Yes	Yes	42	37	32.7	Yes	Yes	49	44	34.9
O00160	MYO1F	43	36	46.2	Yes	Yes	33	27	33.1	Yes	Yes	33	28	34.2	Yes	Yes	40	32	40.3	Yes	Yes	33	26	34.1	Yes	Yes	49	42	47.4	Yes	Yes	43	36	43	Yes	Yes	38	30	38.9	Yes	Yes	34	26	37.1	Yes	Yes	39	32	39.8
P38159	RBMX	43	13	66.8	Yes	Yes	44	13	67	Yes	Yes	29	10	56.3	Yes	Yes	44	14	71.6	Yes	Yes	46	18	67.8	Yes	Yes	39	13	68	Yes	Yes	41	14	67.3	Yes	Yes	46	16	70.1	Yes	Yes	45	17	67.8	Yes	Yes	46	15	72.1
O14976	GAK	42	42	44.9	Yes	Yes	52	52	54.9	Yes	Yes	40	40	44.2	Yes	Yes	45	45	45.3	Yes	Yes	42	42	39.7	Yes	Yes	45	45	45.2	Yes	Yes	39	39	42.4	Yes	Yes	46	46	45.2	Yes	Yes	44	44	38	Yes	Yes	50	50	46.8
O60701	UGDH	42	42	84	Yes	Yes	44	44	85.6	Yes	Yes	36	36	77.5	Yes	Yes	42	42	81.6	Yes	Yes	46	46	85.8	Yes	Yes	44	44	84.4	Yes	Yes	38	38	82.8	Yes	Yes	43	43	79.6	Yes	Yes	46	46	77.3	Yes	Yes	47	47	83.2
P16885	PLCG2	42	42	40.8	Yes	Yes	46	45	48.3	Yes	Yes	42	42	41.1	Yes	Yes	45	45	43	Yes	Yes	49	48	43.6	Yes	Yes	56	55	53	Yes	Yes	50	49	49.4	Yes	Yes	44	43	45.5	Yes	Yes	37	37	33.8	Yes	Yes	42	42	38.1
P17480	UBTF	42	42	52	Yes	Yes	40	40	52.9	Yes	Yes	34	34	45.4	Yes	Yes	41	41	51.4	Yes	Yes	43	43	49.1	Yes	Yes	36	36	44.2	Yes	Yes	36	36	43.8	Yes	Yes	42	42	53.7	Yes	Yes	42	42	51.3	Yes	Yes	40	40	48.7
P19838	NFKB1	42	42	50.3	Yes	Yes	39	39	48.8	Yes	Yes	35	35	48.3	Yes	Yes	40	40	45.8	Yes	Yes	37	37	43.6	Yes	Yes	44	44	53.6	Yes	Yes	41	41	51.9	Yes	Yes	42	42	51.5	Yes	Yes	37	37	41.8	Yes	Yes	37	37	42
P23786	CPT2	42	42	69.6	Yes	Yes	43	43	69.3	Yes	Yes	30	30	55	Yes	Yes	37	37	59	Yes	Yes	39	39	61.9	Yes	Yes	36	36	59.4	Yes	Yes	41	41	62.9	Yes	Yes	37	37	56.4	Yes	Yes	35	35	54.6	Yes	Yes	35	35	59
P24043	LAMA2	42	42	17.8	Yes	Yes	41	41	16.1	Yes	Yes	46	46	21.1	Yes	Yes	38	38	15.9	Yes	Yes	35	35	14.3	Yes	Yes	40	40	15.7	Yes	Yes	23	23	9.3	Yes	Yes	28	28	11.1	Yes	Yes	33	33	13.4	Yes	Yes	49	49	21.6
P31948	STIP1	42	42	71.8	Yes	Yes	50	50	71.1	Yes	Yes	38	38	61	Yes	Yes	48	48	70.7	Yes	Yes	51	51	75.5	Yes	Yes	49	49	76.8	Yes	Yes	50	50	69.8	Yes	Yes	45	45	68.3	Yes	Yes	53	53	78.6	Yes	Yes	46	46	69.6
P41250	GARS1	42	42	61.3	Yes	Yes	46	45	63.1	Yes	Yes	37	37	57.5	Yes	Yes	43	43	57.9	Yes	Yes	43	43	59.3	Yes	Yes	40	40	61.3	Yes	Yes	43	43	57.6	Yes	Yes	42	42	59.7	Yes	Yes	48	48	60.4	Yes	Yes	50	50	60.9
P42566	EPS15	42	42	59.3	Yes	Yes	48	48	65.8	Yes	Yes	40	40	62.5	Yes	Yes	41	41	58.8	Yes	Yes	47	46	65.6	Yes	Yes	38	38	53.3	Yes	Yes	44	44	63.4	Yes	Yes	46	46	61.3	Yes	Yes	48	48	63.2	Yes	Yes	48	48	64.1
P49736	MCM2	42	42	56	Yes	Yes	43	43	54.4	Yes	Yes	41	41	55.5	Yes	Yes	38	38	49.4	Yes	Yes	40	40	51.1	Yes	Yes	38	38	49.3	Yes	Yes	42	42	57.2	Yes	Yes	41	41	55.4	Yes	Yes	45	45	58.3	Yes	Yes	46	46	59.3
P78371	CCT2	42	42	81.5	Yes	Yes	40	40	81.5	Yes	Yes	34	34	74.2	Yes	Yes	45	45	86	Yes	Yes	41	41	83	Yes	Yes	38	38	81.5	Yes	Yes	44	44	84.3	Yes	Yes	44	44	85.8	Yes	Yes	45	45	86.7	Yes	Yes	43	43	82.6
Q12931	TRAP1	42	42	60.8	Yes	Yes	45	45	60.2	Yes	Yes	34	34	50.7	Yes	Yes	41	41	58.2	Yes	Yes	41	41	62.2	Yes	Yes	37	37	51.3	Yes	Yes	40	40	57.1	Yes	Yes	41	41	56.5	Yes	Yes	43	43	59.9	Yes	Yes	46	46	56
Q14974	KPNB1	42	42	56.3	Yes	Yes	44	44	58.1	Yes	Yes	38	38	51.4	Yes	Yes	42	42	54.5	Yes	Yes	45	45	59	Yes	Yes	42	42	53.3	Yes	Yes	42	42	56.4	Yes	Yes	45	45	56.5	Yes	Yes	46	46	58.1	Yes	Yes	43	43	57.2
Q15046	KARS1	42	42	80.4	Yes	Yes	44	44	83.6	Yes	Yes	36	36	67.2	Yes	Yes	37	37	61.5	Yes	Yes	40	40	72.2	Yes	Yes	41	41	78.6	Yes	Yes	42	42	78.1	Yes	Yes	41	41	71	Yes	Yes	38	38	59.5	Yes	Yes	39	39	62.5
Q53SF7	COBLL1	42	42	57.1	Yes	Yes	39	39	51.6	Yes	Yes	30	30	39.1	Yes	Yes	29	29	35.8	Yes	Yes	32	32	40	Yes	Yes	27	27	27.2	Yes	Yes	32	32	39.4	Yes	Yes	25	25	33.2	Yes	Yes	39	39	51	Yes	Yes	27	27	31.4
Q5THJ4	VPS13D	42	42	12.5	Yes	Yes	38	38	12.5	Yes	Yes	24	24	7.3	Yes	Yes	26	26	6.8	Yes	Yes	29	29	8.7	Yes	Yes	23	23	6.9	Yes	Yes	27	27	8.8	Yes	Yes	37	37	10	Yes	Yes	19	19	5.6	Yes	Yes	34	34	9.8
Q8IX12	CCAR1	42	42	41.2	Yes	Yes	49	48	43.4	Yes	Yes	39	39	37.7	Yes	Yes	44	44	38.7	Yes	Yes	47	47	42.8	Yes	Yes	47	47	44.5	Yes	Yes	47	47	43.4	Yes	Yes	41	41	36.5	Yes	Yes	51	51	40.5	Yes	Yes	46	46	40.2
Q8IZH2	XRN1	42	42	28.9	Yes	Yes	41	41	30.9	Yes	Yes	33	33	26.2	Yes	Yes	43	43	29.4	Yes	Yes	41	41	28.3	Yes	Yes	38	38	28.5	Yes	Yes	43	43	31.2	Yes	Yes	35	35	23.8	Yes	Yes	34	34	23.4	Yes	Yes	42	42	28.1
Q8TDB6	DTX3L	42	42	59.6	Yes	Yes	40	40	61.8	Yes	Yes	37	37	52.4	Yes	Yes	36	36	50.7	Yes	Yes	40	40	59.3	Yes	Yes	38	38	52.4	Yes	Yes	41	41	57.2	Yes	Yes	37	37	54.5	Yes	Yes	41	41	54.6	Yes	Yes	40	40	52.6
Q8WYP5	AHCTF1	42	42	26.4	Yes	Yes	43	43	24.4	Yes	Yes	33	33	20.3	Yes	Yes	31	31	18.8	Yes	Yes	35	35	21.4	Yes	Yes	31	31	16.7	Yes	Yes	45	45	26	Yes	Yes	36	36	21.1	Yes	Yes	34	34	18.7	Yes	Yes	32	32	19.9
Q96G03	PGM2	42	42	59.3	Yes	Yes	41	41	56.4	Yes	Yes	34	34	54.1	Yes	Yes	41	40	60.3	Yes	Yes	44	44	61.8	Yes	Yes	44	43	68	Yes	Yes	42	42	66.7	Yes	Yes	47	46	69.3	Yes	Yes	38	38	55.7	Yes	Yes	42	41	52.1
Q96QK1	VPS35	42	42	57.8	Yes	Yes	48	48	61.2	Yes	Yes	40	40	56.3	Yes	Yes	42	42	52	Yes	Yes	43	43	56	Yes	Yes	45	45	56	Yes	Yes	44	44	59.4	Yes	Yes	44	44	51.6	Yes	Yes	41	41	49.6	Yes	Yes	42	42	55.3
Q9H307	PNN	42	42	53.1	Yes	Yes	43	43	54.8	Yes	Yes	36	36	48.4	Yes	Yes	41	41	47	Yes	Yes	44	44	54.4	Yes	Yes	41	41	50.2	Yes	Yes	36	36	46.2	Yes	Yes	44	44	57.3	Yes	Yes	46	46	54	Yes	Yes	45	45	52.6
Q9UHB9	SRP68	42	42	69.4	Yes	Yes	50	50	77	Yes	Yes	39	39	67.1	Yes	Yes	47	47	74.8	Yes	Yes	43	43	67.3	Yes	Yes	46	46	72.6	Yes	Yes	43	43	73.4	Yes	Yes	48	48	76.1	Yes	Yes	41	41	63.2	Yes	Yes	43	43	61.1
Q9Y2L1	DIS3	42	42	54.3	Yes	Yes	44	44	59.1	Yes	Yes	32	32	45.7	Yes	Yes	41	41	52.4	Yes	Yes	43	43	60.2	Yes	Yes	39	39	55.7	Yes	Yes	41	41	55.4	Yes	Yes	38	38	52	Yes	Yes	39	39	53.1	Yes	Yes	35	35	48.4
Q07065	CKAP4	42	41	67.3	Yes	Yes	43	42	71.6	Yes	Yes	33	32	55.5	Yes	Yes	47	46	70.6	Yes	Yes	44	43	68.6	Yes	Yes	54	53	81.6	Yes	Yes	44	43	71.9	Yes	Yes	46	45	73.9	Yes	Yes	49	48	74.6	Yes	Yes	47	47	69.4
Q14766	LTBP1	42	41	30.4	Yes	Yes	40	39	31	Yes	Yes	36	35	28.1	Yes	Yes	30	29	20.7	Yes	Yes	36	35	28.4	Yes	Yes	37	36	29.1	Yes	Yes	34	33	26.5	Yes	Yes	36	35	29.1	Yes	Yes	39	38	28.4	Yes	Yes	42	41	30
Q96ST3	SIN3A	42	41	40.5	Yes	Yes	40	40	33.2	Yes	Yes	33	33	36.5	Yes	Yes	36	36	31.7	Yes	Yes	27	27	24.7	Yes	Yes	38	38	36.8	Yes	Yes	39	39	35.7	Yes	Yes	32	32	27.8	Yes	Yes	29	29	23.6	Yes	Yes	37	37	32.2
Q9BX66	SORBS1	42	41	40.2	Yes	Yes	50	49	43.3	Yes	Yes	42	41	37.2	Yes	Yes	41	40	36.8	Yes	Yes	48	47	44.7	Yes	Yes	44	43	43	Yes	Yes	41	40	34.9	Yes	Yes	38	37	30.6	Yes	Yes	40	38	32.5	Yes	Yes	50	49	40.5
Q9Y485	DMXL1	42	40	17	Yes	Yes	41	39	18.1	Yes	Yes	31	30	13.8	Yes	Yes	49	48	21.8	Yes	Yes	33	31	14.6	Yes	Yes	39	37	18.2	Yes	Yes	37	36	16.6	Yes	Yes	23	22	10.1	Yes	Yes	26	25	10.1	Yes	Yes	26	25	12.1
Q9Y3P9	RABGAP1	42	39	47	Yes	Yes	40	37	40.5	Yes	Yes	37	34	41.7	Yes	Yes	47	45	46.5	Yes	Yes	43	40	50.6	Yes	Yes	41	38	46.4	Yes	Yes	40	37	43.4	Yes	Yes	40	37	43.2	Yes	Yes	41	40	43.4	Yes	Yes	45	42	46.6
P28340	POLD1	41	41	48.9	Yes	Yes	40	40	44.2	Yes	Yes	31	31	35.5	Yes	Yes	33	33	35.5	Yes	Yes	35	35	41.7	Yes	Yes	38	38	49.4	Yes	Yes	44	44	53	Yes	Yes	36	36	43.7	Yes	Yes	37	37	42.5	Yes	Yes	32	32	36.3
P41226	UBA7	41	41	55.9	Yes	Yes	37	37	54.4	Yes	Yes	32	32	51	Yes	Yes	31	31	42.5	Yes	Yes	32	32	41.7	Yes	Yes	38	38	51.1	Yes	Yes	35	35	45.8	Yes	Yes	33	33	43.3	Yes	Yes	29	29	39.7	Yes	Yes	28	28	39
P50991	CCT4	41	41	81.8	Yes	Yes	45	44	84.4	Yes	Yes	35	34	72.7	Yes	Yes	40	40	78.1	Yes	Yes	42	42	81.8	Yes	Yes	41	41	81.6	Yes	Yes	40	40	82.4	Yes	Yes	40	40	82.6	Yes	Yes	44	44	83.9	Yes	Yes	41	41	76.4
P55884	EIF3B	41	41	50.2	Yes	Yes	41	41	55	Yes	Yes	38	38	51.5	Yes	Yes	42	42	52.3	Yes	Yes	35	35	45	Yes	Yes	41	41	53.1	Yes	Yes	39	39	53.2	Yes	Yes	42	42	52	Yes	Yes	37	37	46.4	Yes	Yes	37	37	48.5
P56192	MARS1	41	41	50.3	Yes	Yes	42	42	51.6	Yes	Yes	38	38	49	Yes	Yes	42	42	53.1	Yes	Yes	42	42	52	Yes	Yes	41	41	56.4	Yes	Yes	38	38	52.6	Yes	Yes	41	41	50.8	Yes	Yes	41	41	49.4	Yes	Yes	38	38	47.4
Q05086	UBE3A	41	41	51	Yes	Yes	47	47	56.7	Yes	Yes	40	40	49.4	Yes	Yes	42	42	56	Yes	Yes	40	40	54.9	Yes	Yes	44	44	55.5	Yes	Yes	43	43	54.5	Yes	Yes	38	38	50.7	Yes	Yes	40	40	51.2	Yes	Yes	36	36	47.4
Q13308	PTK7	41	41	48	Yes	Yes	45	45	50.1	Yes	Yes	32	32	40.7	Yes	Yes	35	35	38.5	Yes	Yes	36	36	40.5	Yes	Yes	38	38	45.6	Yes	Yes	35	35	42.5	Yes	Yes	39	39	42.7	Yes	Yes	28	28	30.7	Yes	Yes	39	39	42.1
Q14669	TRIP12	41	41	27.6	Yes	Yes	48	48	32.9	Yes	Yes	44	43	27.8	Yes	Yes	44	44	30.1	Yes	Yes	46	46	28.8	Yes	Yes	51	51	36.6	Yes	Yes	51	51	35.1	Yes	Yes	51	51	30.9	Yes	Yes	35	35	22.3	Yes	Yes	48	48	28.9
Q4V328	GRIPAP1	41	41	61.1	Yes	Yes	49	49	67.2	Yes	Yes	42	42	59.5	Yes	Yes	51	51	66.3	Yes	Yes	44	44	61.2	Yes	Yes	45	45	62.2	Yes	Yes	43	43	63.6	Yes	Yes	47	47	64	Yes	Yes	42	42	58.7	Yes	Yes	45	45	59.3
Q6PD62	CTR9	41	41	38.5	Yes	Yes	39	39	41.9	Yes	Yes	29	29	32.9	Yes	Yes	41	41	39.3	Yes	Yes	33	33	33.2	Yes	Yes	39	39	37.3	Yes	Yes	37	37	33.7	Yes	Yes	34	34	33.8	Yes	Yes	34	34	31.7	Yes	Yes	32	32	33.4
Q8TEQ6	GEMIN5	41	41	37.5	Yes	Yes	46	46	40.9	Yes	Yes	35	35	33	Yes	Yes	41	41	31.5	Yes	Yes	40	40	32.4	Yes	Yes	38	38	30.5	Yes	Yes	39	39	33.9	Yes	Yes	39	39	34.3	Yes	Yes	28	28	23.6	Yes	Yes	37	37	31
Q96P48	ARAP1	41	41	37.4	Yes	Yes	46	46	41.7	Yes	Yes	41	41	35.7	Yes	Yes	38	38	34.8	Yes	Yes	51	51	43.5	Yes	Yes	46	46	42.1	Yes	Yes	42	42	36.6	Yes	Yes	36	36	34.6	Yes	Yes	37	37	32.3	Yes	Yes	50	50	42.6
Q9BUQ8	DDX23	41	41	54.5	Yes	Yes	43	43	55.1	Yes	Yes	36	36	48.2	Yes	Yes	38	38	47	Yes	Yes	39	39	51.3	Yes	Yes	38	38	48.3	Yes	Yes	37	37	50.1	Yes	Yes	43	43	53.3	Yes	Yes	44	44	47.8	Yes	Yes	41	41	47.1
Q9BZH6	WDR11	41	41	43.5	Yes	Yes	37	37	43.4	Yes	Yes	30	30	35.7	Yes	Yes	43	43	44.9	Yes	Yes	37	37	40.1	Yes	Yes	40	40	39.9	Yes	Yes	43	43	46.3	Yes	Yes	42	42	47.7	Yes	Yes	38	38	40	Yes	Yes	44	44	43.2
Q9HAV4	XPO5	41	41	41.1	Yes	Yes	41	41	40	Yes	Yes	39	39	38.5	Yes	Yes	37	37	32.8	Yes	Yes	34	34	34.6	Yes	Yes	37	37	36.2	Yes	Yes	36	36	37.7	Yes	Yes	34	34	37.2	Yes	Yes	30	30	28.3	Yes	Yes	30	30	30.1
Q9UIA9	XPO7	41	41	46.4	Yes	Yes	46	46	50	Yes	Yes	33	33	39	Yes	Yes	43	43	47.9	Yes	Yes	37	36	42	Yes	Yes	39	39	44.3	Yes	Yes	38	37	43.2	Yes	Yes	41	41	41.6	Yes	Yes	32	32	33.5	Yes	Yes	36	36	39.7
P01009	SERPINA1	41	40	68.4	Yes	Yes	40	40	72.2	Yes	Yes	37	37	70.6	Yes	Yes	38	37	72.2	Yes	Yes	40	39	66.7	Yes	Yes	43	42	71.3	Yes	Yes	38	37	69.9	Yes	Yes	38	38	68.4	Yes	Yes	38	37	72.2	Yes	Yes	42	41	68.7
P22626	HNRNPA2B1	41	40	75.6	Yes	Yes	41	40	75.4	Yes	Yes	38	37	75.9	Yes	Yes	41	40	76.8	Yes	Yes	39	38	76.8	Yes	Yes	38	37	74.5	Yes	Yes	42	41	77.3	Yes	Yes	42	41	77.6	Yes	Yes	44	43	77.9	Yes	Yes	44	43	77.9
Q5JTH9	RRP12	41	40	38.9	Yes	Yes	35	34	31.7	Yes	Yes	27	27	28.6	Yes	Yes	34	33	32.2	Yes	Yes	30	29	27.6	Yes	Yes	28	27	24.4	Yes	Yes	33	32	31.3	Yes	Yes	37	36	31.7	Yes	Yes	29	28	24.2	Yes	Yes	28	27	23.9
Q70E73	RAPH1	41	40	37.7	Yes	Yes	34	34	35.8	Yes	Yes	41	40	44.6	Yes	Yes	30	29	31.3	Yes	Yes	31	30	31.4	Yes	Yes	31	30	31.2	Yes	Yes	40	39	40.8	Yes	Yes	31	30	30.8	Yes	Yes	28	27	27.8	Yes	Yes	35	34	32.2
Q93034	CUL5	41	40	54.9	Yes	Yes	42	41	54	Yes	Yes	39	39	49.5	Yes	Yes	44	44	54.2	Yes	Yes	33	33	45.8	Yes	Yes	38	38	47.4	Yes	Yes	38	38	46.2	Yes	Yes	37	37	49.4	Yes	Yes	35	34	47.7	Yes	Yes	36	35	49.5
O94964	SOGA1	41	39	33.7	Yes	Yes	46	44	37.7	Yes	Yes	23	22	18.1	Yes	Yes	41	39	30.2	Yes	Yes	25	24	20.1	Yes	Yes	27	25	21.3	Yes	Yes	25	25	20	Yes	Yes	23	22	19.5	Yes	Yes	29	28	24.2	Yes	Yes	26	26	19.9
P23246	SFPQ	41	39	54.7	Yes	Yes	45	43	58.3	Yes	Yes	35	34	51.5	Yes	Yes	41	39	51.6	Yes	Yes	48	46	55.3	Yes	Yes	39	38	53.9	Yes	Yes	43	41	57.3	Yes	Yes	43	41	54.6	Yes	Yes	50	48	54.5	Yes	Yes	50	48	58.3
Q5K651	SAMD9	41	39	34.7	Yes	Yes	39	36	32	Yes	Yes	27	26	24.1	Yes	Yes	26	25	22.7	Yes	Yes	32	31	25.9	Yes	Yes	36	34	28.6	Yes	Yes	39	37	31	Yes	Yes	35	32	29.1	Yes	Yes	24	23	21.6	Yes	Yes	18	18	15.9
Q9Y4E8	USP15	41	39	51.5	Yes	Yes	44	42	50.7	Yes	Yes	39	38	46.4	Yes	Yes	41	39	46.5	Yes	Yes	40	38	47.8	Yes	Yes	38	37	46	Yes	Yes	40	38	46.8	Yes	Yes	40	38	47.7	Yes	Yes	46	43	50.6	Yes	Yes	38	36	43.1
O95359	TACC2	41	38	19.5	Yes	Yes	48	45	23.7	Yes	Yes	33	31	17.5	Yes	Yes	61	59	30.7	Yes	Yes	48	46	25.9	Yes	Yes	39	36	18.8	Yes	Yes	42	39	19.9	Yes	Yes	51	48	23.4	Yes	Yes	48	46	22.2	Yes	Yes	35	33	16.9
P17858	PFKL	41	37	61.5	Yes	Yes	41	37	61.5	Yes	Yes	33	28	51.5	Yes	Yes	39	36	56	Yes	Yes	40	34	64.5	Yes	Yes	42	37	64.7	Yes	Yes	34	29	54.5	Yes	Yes	38	32	57.2	Yes	Yes	39	33	56.7	Yes	Yes	41	37	60.4
Q01813	PFKP	41	37	55.6	Yes	Yes	43	39	57.1	Yes	Yes	39	34	58.2	Yes	Yes	43	40	52.6	Yes	Yes	40	36	49.5	Yes	Yes	43	38	56.6	Yes	Yes	37	33	54.3	Yes	Yes	40	36	49	Yes	Yes	44	39	53.1	Yes	Yes	44	40	51.4
P00558	PGK1	41	36	86.1	Yes	Yes	40	35	85.6	Yes	Yes	32	27	81.3	Yes	Yes	38	34	84.7	Yes	Yes	42	38	86.6	Yes	Yes	42	37	86.1	Yes	Yes	43	37	87.8	Yes	Yes	39	35	85.6	Yes	Yes	42	36	89.2	Yes	Yes	44	38	91.1
O94776	MTA2	41	35	67.2	Yes	Yes	39	33	63.3	Yes	Yes	32	27	61.5	Yes	Yes	42	36	64.5	Yes	Yes	41	36	64.8	Yes	Yes	40	36	60.6	Yes	Yes	36	31	64.4	Yes	Yes	42	36	63.6	Yes	Yes	44	39	63	Yes	Yes	40	35	61.2
Q9NQX4	MYO5C	41	35	26.4	Yes	Yes	37	30	23.9	Yes	Yes	29	22	20.2	Yes	Yes	46	42	26.2	Yes	Yes	34	26	21.4	Yes	Yes	29	23	18.5	Yes	Yes	39	33	25.1	Yes	Yes	32	24	19.5	Yes	Yes	42	35	23.7	Yes	Yes	33	27	18.9
B5ME19	EIF3CL	40	40	41.8	Yes	Yes	40	40	38.9	Yes	Yes	34	34	39.1	Yes	Yes	41	41	42.7	Yes	Yes	40	40	39.1	Yes	Yes	39	39	37.7	Yes	Yes	39	1	44.4	Yes	Yes	39	39	42.8	Yes	Yes	45	45	41.9	Yes	Yes	41	41	41.1
P20042	EIF2S2	40	40	82.9	Yes	Yes	42	42	75.7	Yes	Yes	36	36	78.7	Yes	Yes	40	40	75.4	Yes	Yes	39	38	82.9	Yes	Yes	36	36	82	Yes	Yes	37	37	80.8	Yes	Yes	38	38	80.8	Yes	Yes	40	40	82.3	Yes	Yes	38	38	76
P23921	RRM1	40	40	63.9	Yes	Yes	38	38	58.5	Yes	Yes	31	31	52.3	Yes	Yes	34	34	54.8	Yes	Yes	33	33	60.2	Yes	Yes	35	35	63.1	Yes	Yes	32	32	54.9	Yes	Yes	34	34	55.9	Yes	Yes	31	31	54.8	Yes	Yes	32	32	47.9
P48444	ARCN1	40	40	65	Yes	Yes	40	40	63.6	Yes	Yes	34	34	57.3	Yes	Yes	37	37	56.4	Yes	Yes	39	39	63.6	Yes	Yes	38	38	63.4	Yes	Yes	38	38	61.8	Yes	Yes	40	40	63.6	Yes	Yes	34	34	58.1	Yes	Yes	38	38	63.2
P61221	ABCE1	40	40	62.9	Yes	Yes	39	39	62.9	Yes	Yes	36	36	63.8	Yes	Yes	37	37	58.1	Yes	Yes	37	37	62.1	Yes	Yes	40	40	63.8	Yes	Yes	38	38	62.4	Yes	Yes	41	41	67.9	Yes	Yes	40	40	60.8	Yes	Yes	39	39	63.9
Q02809	PLOD1	40	40	63.3	Yes	Yes	42	42	66.4	Yes	Yes	35	35	56.1	Yes	Yes	36	36	50.9	Yes	Yes	35	35	53.8	Yes	Yes	33	33	54.7	Yes	Yes	36	36	56.9	Yes	Yes	33	33	50.2	Yes	Yes	31	31	44.3	Yes	Yes	40	40	58.3
Q12769	NUP160	40	40	39.2	Yes	Yes	36	36	35.7	Yes	Yes	25	25	25.3	Yes	Yes	33	33	31.1	Yes	Yes	38	38	36.6	Yes	Yes	34	34	33.4	Yes	Yes	28	28	30.8	Yes	Yes	31	31	30.5	Yes	Yes	28	28	26.5	Yes	Yes	31	31	29.7
Q13423	NNT	40	40	39.3	Yes	Yes	43	43	42.2	Yes	Yes	37	37	38.2	Yes	Yes	32	32	34.3	Yes	Yes	40	40	42.3	Yes	Yes	37	37	40.3	Yes	Yes	42	42	41	Yes	Yes	41	41	40.4	Yes	Yes	40	40	40.1	Yes	Yes	39	39	37.7
Q16851	UGP2	40	40	69.3	Yes	Yes	42	42	71.9	Yes	Yes	34	34	68.1	Yes	Yes	35	35	65.9	Yes	Yes	38	38	67.9	Yes	Yes	37	37	66.5	Yes	Yes	40	40	69.3	Yes	Yes	36	36	67.7	Yes	Yes	39	39	77.8	Yes	Yes	39	39	68.7
Q8IWV7	UBR1	40	40	29.9	Yes	Yes	38	38	26.9	Yes	Yes	23	23	17.7	Yes	Yes	35	35	25.3	Yes	Yes	30	30	21.2	Yes	Yes	36	36	27.3	Yes	Yes	27	27	20.8	Yes	Yes	29	29	19	Yes	Yes	20	20	14.5	Yes	Yes	28	28	21.2
Q8IX01	SUGP2	40	40	45.8	Yes	Yes	37	37	47.8	Yes	Yes	30	30	37.2	Yes	Yes	46	46	49.5	Yes	Yes	36	36	42.9	Yes	Yes	37	37	40.1	Yes	Yes	40	40	50.6	Yes	Yes	39	39	40.6	Yes	Yes	33	33	31.2	Yes	Yes	38	38	44.7
Q8IXQ6	PARP9	40	40	51.9	Yes	Yes	40	40	53.3	Yes	Yes	33	33	44	Yes	Yes	36	36	45	Yes	Yes	35	35	46.4	Yes	Yes	35	35	47.3	Yes	Yes	38	38	48.5	Yes	Yes	32	32	45.2	Yes	Yes	28	28	36.7	Yes	Yes	39	39	46.3
Q96GQ7	DDX27	40	40	51.3	Yes	Yes	34	34	46	Yes	Yes	29	29	43	Yes	Yes	37	37	45.7	Yes	Yes	32	32	48	Yes	Yes	31	31	39.8	Yes	Yes	34	34	43.5	Yes	Yes	31	31	39.9	Yes	Yes	37	37	45.6	Yes	Yes	32	32	43.1
Q96JB2	COG3	40	40	57.9	Yes	Yes	35	35	47.7	Yes	Yes	33	33	51.2	Yes	Yes	33	33	50.1	Yes	Yes	42	42	56.5	Yes	Yes	32	32	46.9	Yes	Yes	36	36	56.4	Yes	Yes	34	34	46.7	Yes	Yes	27	27	42.8	Yes	Yes	36	36	52.2
Q96RP9	GFM1	40	40	61.4	Yes	Yes	44	44	71.5	Yes	Yes	35	35	50.6	Yes	Yes	38	38	46.6	Yes	Yes	44	44	64	Yes	Yes	32	32	48.7	Yes	Yes	44	44	63.5	Yes	Yes	37	37	48.2	Yes	Yes	39	39	53.3	Yes	Yes	39	39	52.9
Q99613	EIF3C	40	40	41.8	Yes	Yes	40	40	38.9	Yes	Yes	34	34	39.1	Yes	Yes	41	41	42.7	Yes	Yes	40	40	39.1	Yes	Yes	39	39	37.7	Yes	Yes	39	1	44.4	Yes	Yes	39	39	42.8	Yes	Yes	45	45	41.9	Yes	Yes	41	41	41.1
Q9BZQ8	NIBAN1	40	40	51.3	Yes	Yes	36	36	45.7	Yes	Yes	31	31	39	Yes	Yes	32	32	36.9	Yes	Yes	39	39	50.2	Yes	Yes	36	36	44.9	Yes	Yes	35	35	46.1	Yes	Yes	38	38	40.9	Yes	Yes	39	39	43.1	Yes	Yes	34	34	39.7
Q9UQP3	TNN	40	40	43.3	Yes	Yes	38	38	43.3	Yes	Yes	39	39	47.7	Yes	Yes	18	18	21	Yes	Yes	36	36	38.4	Yes	Yes	44	44	53	Yes	Yes	24	24	29.9	Yes	Yes	35	35	37.8	Yes	Yes	26	26	29.8	Yes	Yes	34	34	32.4
Q6P1N0	CC2D1A	40	39	50.1	Yes	Yes	45	43	50.6	Yes	Yes	32	32	44	Yes	Yes	40	39	46.5	Yes	Yes	36	35	43.3	Yes	Yes	34	34	44.4	Yes	Yes	40	39	47.4	Yes	Yes	32	30	40.6	Yes	Yes	40	38	47.3	Yes	Yes	42	41	47.4
O00291	HIP1	40	38	48.7	Yes	Yes	42	40	50.9	Yes	Yes	35	34	42.3	Yes	Yes	42	41	45	Yes	Yes	38	38	45.2	Yes	Yes	39	38	49.2	Yes	Yes	33	32	39.6	Yes	Yes	37	36	41.8	Yes	Yes	41	40	44	Yes	Yes	43	42	44.1
O94855	SEC24D	40	38	47.1	Yes	Yes	43	41	51.3	Yes	Yes	36	34	47.7	Yes	Yes	39	37	45.4	Yes	Yes	41	39	48.7	Yes	Yes	41	39	48.1	Yes	Yes	37	35	44.2	Yes	Yes	42	41	49.4	Yes	Yes	44	42	50.7	Yes	Yes	40	38	43.5
Q14185	DOCK1	40	38	26.5	Yes	Yes	40	38	26.8	Yes	Yes	38	37	27.2	Yes	Yes	37	36	23.5	Yes	Yes	41	39	26.4	Yes	Yes	42	40	26	Yes	Yes	34	33	20.6	Yes	Yes	28	26	17.3	Yes	Yes	33	32	19.7	Yes	Yes	43	42	28.4
Q9Y6G9	DYNC1LI1	40	38	75.9	Yes	Yes	33	31	66.7	Yes	Yes	33	31	67.1	Yes	Yes	36	34	72.1	Yes	Yes	38	36	72.3	Yes	Yes	31	29	61.4	Yes	Yes	33	32	65.4	Yes	Yes	32	30	66	Yes	Yes	35	33	68.1	Yes	Yes	34	33	66.9
P53992	SEC24C	40	37	52.4	Yes	Yes	41	38	55.5	Yes	Yes	32	30	41.2	Yes	Yes	41	38	53.7	Yes	Yes	42	39	53.3	Yes	Yes	42	39	52.1	Yes	Yes	39	36	49.6	Yes	Yes	45	43	54.8	Yes	Yes	38	35	48.7	Yes	Yes	40	37	48.3
Q8N8A2	ANKRD44	40	37	54.8	Yes	Yes	33	31	45.2	Yes	Yes	30	28	42.2	Yes	Yes	32	30	44	Yes	Yes	27	24	39.8	Yes	Yes	39	36	57.2	Yes	Yes	33	30	48.8	Yes	Yes	37	33	46.6	Yes	Yes	27	24	37.6	Yes	Yes	31	29	44.5
Q9BZ29	DOCK9	40	36	22.9	Yes	Yes	35	32	21.4	Yes	Yes	36	33	22.1	Yes	Yes	37	35	20.1	Yes	Yes	34	31	19.5	Yes	Yes	32	29	19.7	Yes	Yes	34	30	20.7	Yes	Yes	28	23	17.3	Yes	Yes	36	31	20.5	Yes	Yes	38	33	20.3
Q66K14	TBC1D9B	40	35	36.2	Yes	Yes	41	36	35	Yes	Yes	32	30	32.5	Yes	Yes	36	33	32	Yes	Yes	42	37	36.7	Yes	Yes	43	38	38.6	Yes	Yes	40	35	36.2	Yes	Yes	35	32	33	Yes	Yes	37	32	30.3	Yes	Yes	30	27	26
P20591	MX1	40	34	76.3	Yes	Yes	38	33	69.6	Yes	Yes	30	27	66.2	Yes	Yes	41	36	76.9	Yes	Yes	41	36	76.1	Yes	Yes	38	35	71.3	Yes	Yes	40	35	72.5	Yes	Yes	42	37	70.7	Yes	Yes	37	33	66.8	Yes	Yes	42	37	71.3
P04075	ALDOA	40	32	91.5	Yes	Yes	43	34	95.9	Yes	Yes	35	31	89.3	Yes	Yes	42	34	93.1	Yes	Yes	44	35	93.7	Yes	Yes	38	30	90.9	Yes	Yes	42	33	92.3	Yes	Yes	41	32	92	Yes	Yes	43	34	93.7	Yes	Yes	39	31	90.9
O94973	AP2A2	40	31	52.9	Yes	Yes	41	29	51.4	Yes	Yes	39	31	53.2	Yes	Yes	38	27	50.3	Yes	Yes	38	29	48	Yes	Yes	39	29	52.8	Yes	Yes	42	28	47.4	Yes	Yes	37	26	49.4	Yes	Yes	39	27	46.5	Yes	Yes	44	30	54.1
Q9UKV8	AGO2	40	31	54.5	Yes	Yes	40	30	61.2	Yes	Yes	33	25	48.3	Yes	Yes	35	27	54.9	Yes	Yes	40	31	56.2	Yes	Yes	33	25	49.7	Yes	Yes	38	31	60.3	Yes	Yes	37	28	55.1	Yes	Yes	32	25	46.4	Yes	Yes	38	32	53.2
Q07866	KLC1	40	28	64.7	Yes	Yes	39	27	66.1	Yes	Yes	32	24	56.4	Yes	Yes	34	24	57.2	Yes	Yes	39	29	67.7	Yes	Yes	38	29	67.7	Yes	Yes	40	30	69.1	Yes	Yes	34	26	58.5	Yes	Yes	39	27	61.3	Yes	Yes	43	31	61.4
P28370	SMARCA1	40	25	38.4	Yes	Yes	36	21	32.7	Yes	Yes	25	13	24.5	Yes	Yes	43	25	35	Yes	Yes	32	15	26.2	Yes	Yes	33	18	29.1	Yes	Yes	39	23	31.8	Yes	Yes	32	13	28.2	Yes	Yes	42	25	35.3	Yes	Yes	48	31	39
P0DPH7	TUBA3C	40	1	77.6	Yes	Yes	36	1	76.9	Yes	Yes						35	1	76.1	Yes	Yes	38	1	76.1	Yes	Yes	34	1	72.7	Yes	Yes	36	1	76.7	Yes	Yes	36	1	76.5	Yes	Yes	40	1	77.2	Yes	Yes
P0DPH8	TUBA3D	40	1	77.6	Yes	Yes	36	1	76.9	Yes	Yes						35	1	76.1	Yes	Yes	38	1	76.1	Yes	Yes	34	1	72.7	Yes	Yes	36	1	76.7	Yes	Yes	36	1	76.5	Yes	Yes	40	1	77.2	Yes	Yes
Q6PEY2	TUBA3E	40	1	77.6	Yes	Yes																					34	1	72.7	Yes	Yes
O43242	PSMD3	39	39	70.4	Yes	Yes	43	43	71.7	Yes	Yes	33	33	61.4	Yes	Yes	42	42	69.3	Yes	Yes	41	41	67.4	Yes	Yes	39	39	71.3	Yes	Yes	37	37	67.4	Yes	Yes	43	43	70	Yes	Yes	44	44	71.3	Yes	Yes	43	43	71.2
O75083	WDR1	39	39	80.7	Yes	Yes	39	39	79.2	Yes	Yes	34	34	73.3	Yes	Yes	33	33	71.3	Yes	Yes	36	36	76.6	Yes	Yes	36	36	79.2	Yes	Yes	43	43	84.2	Yes	Yes	38	38	76.2	Yes	Yes	36	36	75.6	Yes	Yes	38	38	70
P06681	C2	39	39	59.6	Yes	Yes	37	37	52.3	Yes	Yes	37	37	52.7	Yes	Yes	36	36	54	Yes	Yes	38	38	49.1	Yes	Yes	36	36	48.3	Yes	Yes	34	34	51.1	Yes	Yes	37	37	49.6	Yes	Yes	36	36	50.8	Yes	Yes	41	41	49.7
P09960	LTA4H	39	39	73.3	Yes	Yes	41	41	71	Yes	Yes	34	34	67.8	Yes	Yes	39	39	65	Yes	Yes	39	39	69.7	Yes	Yes	41	41	73.6	Yes	Yes	37	37	68.1	Yes	Yes	40	40	70	Yes	Yes	40	40	69.2	Yes	Yes	40	40	67.1
P14868	DARS1	39	39	77.6	Yes	Yes	38	38	76.2	Yes	Yes	35	35	69.3	Yes	Yes	38	38	74.5	Yes	Yes	39	39	76.2	Yes	Yes	39	39	76.2	Yes	Yes	40	40	78	Yes	Yes	38	38	77.8	Yes	Yes	41	41	78.2	Yes	Yes	42	42	79.2
P28838	LAP3	39	39	83	Yes	Yes	41	41	84.4	Yes	Yes	39	39	84	Yes	Yes	41	41	83.4	Yes	Yes	44	44	86.5	Yes	Yes	42	42	85.5	Yes	Yes	42	42	85.7	Yes	Yes	39	39	75	Yes	Yes	42	42	84.8	Yes	Yes	43	43	78
P49748	ACADVL	39	39	71.6	Yes	Yes	40	40	71.8	Yes	Yes	37	37	70.4	Yes	Yes	38	38	65.3	Yes	Yes	38	38	65.5	Yes	Yes	38	38	70.1	Yes	Yes	39	39	70.5	Yes	Yes	39	39	66.1	Yes	Yes	37	37	64.1	Yes	Yes	37	37	64.7
P55011	SLC12A2	39	39	38.6	Yes	Yes	32	32	33.7	Yes	Yes	18	18	21.6	Yes	Yes	29	29	30.6	Yes	Yes	30	29	31.8	Yes	Yes	29	29	31.9	Yes	Yes	21	21	23	Yes	Yes	29	29	28.5	Yes	Yes	26	26	29.1	Yes	Yes	31	31	30.8
P98095	FBLN2	39	39	44.8	Yes	Yes	39	39	44.2	Yes	Yes	38	38	45.9	Yes	Yes	38	38	41.9	Yes	Yes	44	44	49.2	Yes	Yes	39	39	44.5	Yes	Yes	39	39	46.4	Yes	Yes	39	39	45.2	Yes	Yes	36	36	40.5	Yes	Yes	40	40	44.3
Q01518	CAP1	39	39	74.1	Yes	Yes	44	43	78.3	Yes	Yes	39	38	74.3	Yes	Yes	43	42	76.6	Yes	Yes	43	42	78.1	Yes	Yes	37	36	76.2	Yes	Yes	42	41	80.2	Yes	Yes	43	42	80	Yes	Yes	44	43	70.5	Yes	Yes	45	44	75.2
Q06124	PTPN11	39	39	68.3	Yes	Yes	39	39	68.5	Yes	Yes	33	33	64.6	Yes	Yes	36	36	60.4	Yes	Yes	35	35	63.6	Yes	Yes	37	37	64.1	Yes	Yes	38	38	68.1	Yes	Yes	34	34	64.6	Yes	Yes	37	37	64.6	Yes	Yes	40	40	69.3
Q08945	SSRP1	39	39	59.2	Yes	Yes	38	37	52.5	Yes	Yes	31	31	42	Yes	Yes	36	36	50.1	Yes	Yes	35	35	49.6	Yes	Yes	33	33	45.8	Yes	Yes	37	37	49.9	Yes	Yes	34	34	45.3	Yes	Yes	35	35	48.4	Yes	Yes	41	41	55.3
Q5TZA2	CROCC	39	39	21.1	Yes	Yes	52	52	27.3	Yes	Yes	41	41	22.9	Yes	Yes	49	48	24.4	Yes	Yes	37	37	18.7	Yes	Yes	50	50	25.6	Yes	Yes	46	46	23.2	Yes	Yes	44	43	22.2	Yes	Yes	47	47	23.2	Yes	Yes	60	58	32.4
Q7Z5K2	WAPL	39	39	45.3	Yes	Yes	39	39	37.4	Yes	Yes	29	29	36.7	Yes	Yes	34	34	31.9	Yes	Yes	35	35	33.7	Yes	Yes	34	34	33.8	Yes	Yes	38	38	42	Yes	Yes	35	35	37.2	Yes	Yes	34	34	40.5	Yes	Yes	36	36	37.9
Q96JM3	CHAMP1	39	39	57.3	Yes	Yes	37	37	53.4	Yes	Yes	36	36	53.3	Yes	Yes	42	42	59.1	Yes	Yes	30	30	44.5	Yes	Yes	35	35	46.9	Yes	Yes	39	39	56.8	Yes	Yes	32	32	48.4	Yes	Yes	37	37	47.2	Yes	Yes	34	34	43
Q96KP1	EXOC2	39	39	45.3	Yes	Yes	44	44	49.1	Yes	Yes	34	34	40.4	Yes	Yes	36	36	39.7	Yes	Yes	37	37	43.1	Yes	Yes	35	35	42.5	Yes	Yes	37	37	43.4	Yes	Yes	37	37	39.9	Yes	Yes	34	34	36.5	Yes	Yes	37	37	39.8
Q99832	CCT7	39	39	68.7	Yes	Yes	44	44	75.3	Yes	Yes	38	38	74.8	Yes	Yes	42	42	74.2	Yes	Yes	43	43	80.3	Yes	Yes	38	38	77.3	Yes	Yes	41	41	70.2	Yes	Yes	42	42	78.6	Yes	Yes	42	42	78.1	Yes	Yes	43	43	75.9
Q9HCS7	XAB2	39	39	53.1	Yes	Yes	35	35	45.7	Yes	Yes	25	25	37.7	Yes	Yes	37	37	50.4	Yes	Yes	37	37	48.9	Yes	Yes	31	31	44.1	Yes	Yes	38	38	50.5	Yes	Yes	30	30	43.3	Yes	Yes	36	36	49.7	Yes	Yes	28	28	41.2
Q9UGI8	TES	39	39	71.5	Yes	Yes	40	40	79.6	Yes	Yes	32	32	71.5	Yes	Yes	35	35	65.3	Yes	Yes	37	37	72.2	Yes	Yes	40	40	73.4	Yes	Yes	40	40	71.5	Yes	Yes	35	35	70.3	Yes	Yes	36	36	72	Yes	Yes	37	37	72.4
Q9Y446	PKP3	39	39	60.7	Yes	Yes	45	45	65.6	Yes	Yes	35	35	55.8	Yes	Yes	39	39	53.6	Yes	Yes	41	41	58.8	Yes	Yes	38	38	57.8	Yes	Yes	39	39	60.9	Yes	Yes	39	39	54	Yes	Yes	44	44	57	Yes	Yes	38	38	48.7
Q9Y6C2	EMILIN1	39	39	46	Yes	Yes	46	46	52.3	Yes	Yes	33	33	42.8	Yes	Yes	40	40	46.1	Yes	Yes	41	41	45.4	Yes	Yes	43	43	49.9	Yes	Yes	30	30	40.1	Yes	Yes	36	36	41.5	Yes	Yes	30	30	35.6	Yes	Yes	37	37	43.3
P33121	ACSL1	39	38	59.3	Yes	Yes	38	35	56.6	Yes	Yes	33	30	55.2	Yes	Yes	37	34	55.9	Yes	Yes	37	36	57.4	Yes	Yes	35	32	53.4	Yes	Yes	41	40	62	Yes	Yes	42	38	61.3	Yes	Yes	37	34	53.3	Yes	Yes	41	37	58.6
Q32MZ4	LRRFIP1	39	38	53.2	Yes	Yes	43	42	55.3	Yes	Yes	40	39	54.5	Yes	Yes	39	38	54.1	Yes	Yes	38	37	53	Yes	Yes	41	40	58.3	Yes	Yes	43	42	59.5	Yes	Yes	44	43	59.2	Yes	Yes	40	39	54.3	Yes	Yes	43	42	60.1
Q8N5C6	SRBD1	39	38	42.8	Yes	Yes	29	29	37.4	Yes	Yes	26	26	33.4	Yes	Yes	28	28	34.6	Yes	Yes	22	22	32	Yes	Yes	36	36	44	Yes	Yes	27	26	31.3	Yes	Yes	32	32	40	Yes	Yes	22	22	29.8	Yes	Yes	35	35	38.9
Q8WWM7	ATXN2L	39	38	48.5	Yes	Yes	40	39	47.4	Yes	Yes	39	38	47.1	Yes	Yes	42	41	44.4	Yes	Yes	40	39	46.5	Yes	Yes	41	39	47.5	Yes	Yes	43	41	49.7	Yes	Yes	44	43	47.3	Yes	Yes	42	40	45.4	Yes	Yes	47	46	50.1
O43252	PAPSS1	39	37	83.5	Yes	Yes	41	38	82.1	Yes	Yes	38	36	78.4	Yes	Yes	36	32	70.8	Yes	Yes	42	39	78.8	Yes	Yes	38	35	79.3	Yes	Yes	35	32	72	Yes	Yes	39	36	82.5	Yes	Yes	38	34	75.8	Yes	Yes	36	34	75.2
Q5JSL3	DOCK11	39	36	23.4	Yes	Yes	36	34	21.1	Yes	Yes	36	34	22.2	Yes	Yes	31	30	18.8	Yes	Yes	24	22	15	Yes	Yes	42	38	24.8	Yes	Yes	47	44	25.4	Yes	Yes	31	27	17.8	Yes	Yes	26	22	14.2	Yes	Yes	37	32	21.3
Q9NZM3	ITSN2	39	36	29.5	Yes	Yes	42	40	31	Yes	Yes	28	25	21	Yes	Yes	35	33	22.6	Yes	Yes	36	33	24	Yes	Yes	35	33	23.5	Yes	Yes	44	42	31	Yes	Yes	32	30	20.2	Yes	Yes	36	34	23	Yes	Yes	27	26	16.4
Q15233	NONO	39	35	65.8	Yes	Yes	42	37	70.7	Yes	Yes	30	29	61.8	Yes	Yes	44	40	70.5	Yes	Yes	46	41	70.5	Yes	Yes	42	37	68.2	Yes	Yes	41	37	67.3	Yes	Yes	45	41	71.8	Yes	Yes	51	46	74.1	Yes	Yes	55	49	78.1
Q5VTR2	RNF20	39	35	44	Yes	Yes	45	41	47.6	Yes	Yes	32	31	41.8	Yes	Yes	46	40	46.2	Yes	Yes	39	35	39.6	Yes	Yes	40	37	42.8	Yes	Yes	35	34	38.7	Yes	Yes	45	40	46.5	Yes	Yes	40	35	40.5	Yes	Yes	41	36	46.5
P35222	CTNNB1	39	34	62.6	Yes	Yes	42	38	63.6	Yes	Yes	32	26	51.9	Yes	Yes	37	32	52.4	Yes	Yes	35	30	48.8	Yes	Yes	39	34	61.7	Yes	Yes	38	33	58.5	Yes	Yes	39	34	55.4	Yes	Yes	37	32	53.8	Yes	Yes	39	34	51.6
Q06210	GFPT1	39	34	62.8	Yes	Yes	46	41	71.5	Yes	Yes	38	31	63.2	Yes	Yes	39	35	61.8	Yes	Yes	46	40	69.5	Yes	Yes	47	40	70.2	Yes	Yes	43	36	71.2	Yes	Yes	44	37	69.4	Yes	Yes	45	38	64.5	Yes	Yes	39	34	62.8
P02675	FGB	39	33	76	Yes	Yes	40	33	76.8	Yes	Yes	32	28	68.8	Yes	Yes	39	39	76	Yes	Yes	39	32	76.4	Yes	Yes	40	40	75.8	Yes	Yes	44	44	77.2	Yes	Yes	38	38	76.8	Yes	Yes	46	46	78	Yes	Yes	49	49	78.4
P30153	PPP2R1A	39	30	71.8	Yes	Yes	36	29	65.9	Yes	Yes	33	26	63	Yes	Yes	36	28	70.6	Yes	Yes	38	31	67.9	Yes	Yes	37	29	69.9	Yes	Yes	38	29	68.4	Yes	Yes	38	31	72.8	Yes	Yes	38	30	68.3	Yes	Yes	37	29	64.2
Q9H4M9	EHD1	39	25	75.7	Yes	Yes	38	24	75.8	Yes	Yes	34	23	75.1	Yes	Yes	36	23	76.2	Yes	Yes	42	25	84.1	Yes	Yes	40	25	83.3	Yes	Yes	36	21	72.1	Yes	Yes	40	24	80.1	Yes	Yes	38	24	77	Yes	Yes	37	25	78.7
P09493	TPM1	39	19	73.6	Yes	Yes	47	21	83.1	Yes	Yes	34	16	67.3	Yes	Yes	44	21	78.2	Yes	Yes	47	21	85.6	Yes	Yes	39	18	68.3	Yes	Yes	42	18	72.9	Yes	Yes	42	18	78.2	Yes	Yes	45	19	82.7	Yes	Yes	48	21	87.7
Q9BQE3	TUBA1C	39	3	77.5	Yes	Yes	35	3	76.2	Yes	Yes	34	3	76.4	Yes	Yes	34	3	75.3	Yes	Yes	37	3	75.9	Yes	Yes	34	3	77.3	Yes	Yes	35	3	75.9	Yes	Yes	36	3	76.4	Yes	Yes	40	3	77.1	Yes	Yes	39	2	73.7
A6NMY6	ANXA2P2	38	38	82.9	Yes	Yes	40	40	85.3	Yes	Yes	34	34	77.6	Yes	Yes						41	41	85.3	Yes	Yes						40	40	84.4	Yes	Yes	38	38	82.6	Yes	Yes	43	43	87	Yes	Yes	43	43	87.9
O00567	NOP56	38	38	73.1	Yes	Yes	35	35	66	Yes	Yes	36	36	74.1	Yes	Yes	38	38	73.1	Yes	Yes	35	35	71	Yes	Yes	36	36	70	Yes	Yes	35	35	70.4	Yes	Yes	35	35	66.8	Yes	Yes	35	35	66.7	Yes	Yes	34	34	58.8
O14795	UNC13B	38	38	28.3	Yes	Yes	38	38	27.8	Yes	Yes	20	18	17.4	Yes	Yes	26	23	17.6	Yes	Yes	28	22	20.9	Yes	Yes	27	20	22.4	Yes	Yes	18	16	14.4	Yes	Yes	12	9	8.7	Yes	Yes	21	21	15	Yes	Yes	13	11	11.3
O14981	BTAF1	38	38	27.3	Yes	Yes	38	38	27.7	Yes	Yes	29	29	22.5	Yes	Yes	30	30	20.6	Yes	Yes	29	29	20.1	Yes	Yes	39	39	28.6	Yes	Yes	34	34	23.6	Yes	Yes	33	33	22.7	Yes	Yes	30	30	20	Yes	Yes	34	34	22.6
O60832	DKC1	38	38	70.4	Yes	Yes	35	35	65.2	Yes	Yes	26	26	53.9	Yes	Yes	35	35	66.3	Yes	Yes	30	30	52.1	Yes	Yes	30	30	63.4	Yes	Yes	32	32	62.6	Yes	Yes	33	33	61.3	Yes	Yes	33	33	62.6	Yes	Yes	34	34	66.1
O75691	UTP20	38	38	17	Yes	Yes	27	27	12.8	Yes	Yes	19	19	9.2	Yes	Yes	46	46	20	Yes	Yes	29	29	12.6	Yes	Yes	31	31	13.3	Yes	Yes	26	26	11	Yes	Yes	23	23	11.1	Yes	Yes	14	14	5.5	Yes	Yes	23	23	10.9
P04040	CAT	38	38	69.3	Yes	Yes	35	35	67.2	Yes	Yes	29	28	59.2	Yes	Yes	32	32	58.4	Yes	Yes	37	36	69.3	Yes	Yes	36	35	65.3	Yes	Yes	36	36	70	Yes	Yes	34	34	69.4	Yes	Yes	32	31	62.2	Yes	Yes	38	37	64.3
P07355	ANXA2	38	38	82.9	Yes	Yes	40	40	85.3	Yes	Yes	34	34	77.6	Yes	Yes	37	13	82	Yes	Yes	41	41	85.3	Yes	Yes	41	14	82.9	Yes	Yes	40	40	84.4	Yes	Yes	38	38	82.6	Yes	Yes	43	43	87	Yes	Yes	43	43	87.9
P17655	CAPN2	38	38	66.1	Yes	Yes	39	39	59.9	Yes	Yes	31	31	53.9	Yes	Yes	35	35	60.7	Yes	Yes	36	35	59.9	Yes	Yes	38	38	71.3	Yes	Yes	37	37	59.6	Yes	Yes	38	38	61.1	Yes	Yes	39	39	66.4	Yes	Yes	41	40	64.3
P40818	USP8	38	38	38.6	Yes	Yes	46	46	43.1	Yes	Yes	32	32	34.8	Yes	Yes	37	37	37	Yes	Yes	40	40	40.1	Yes	Yes	36	36	37.4	Yes	Yes	37	37	40.9	Yes	Yes	34	34	32.5	Yes	Yes	35	35	32.6	Yes	Yes	35	35	36.7
P49368	CCT3	38	38	67	Yes	Yes	41	41	65.9	Yes	Yes	41	41	69.7	Yes	Yes	41	41	65.7	Yes	Yes	43	43	67.5	Yes	Yes	41	41	65.3	Yes	Yes	44	44	68.6	Yes	Yes	42	42	69.9	Yes	Yes	43	43	67.7	Yes	Yes	45	45	69.4
P49591	SARS1	38	38	66.7	Yes	Yes	41	41	69.3	Yes	Yes	36	36	67.3	Yes	Yes	40	40	67.5	Yes	Yes	42	42	72.6	Yes	Yes	39	39	69.3	Yes	Yes	40	40	67.5	Yes	Yes	38	38	72	Yes	Yes	44	44	72	Yes	Yes	39	39	67.1
P57740	NUP107	38	38	49.7	Yes	Yes	36	36	48.5	Yes	Yes	29	29	38.5	Yes	Yes	29	29	38.4	Yes	Yes	32	32	42.7	Yes	Yes	39	39	49.4	Yes	Yes	33	33	47	Yes	Yes	28	28	37.2	Yes	Yes	29	29	41.4	Yes	Yes	37	37	44.3
Q01780	EXOSC10	38	38	52.8	Yes	Yes	39	39	51.3	Yes	Yes	36	36	53.1	Yes	Yes	35	35	45.5	Yes	Yes	40	40	48	Yes	Yes	29	29	36.7	Yes	Yes	39	39	51.1	Yes	Yes	41	41	51.6	Yes	Yes	29	29	40.8	Yes	Yes	34	34	41.5
Q13017	ARHGAP5	38	38	31.8	Yes	Yes	38	38	29.9	Yes	Yes	30	30	26.3	Yes	Yes	35	35	30.6	Yes	Yes	30	30	25.6	Yes	Yes	29	29	23.8	Yes	Yes	29	29	24.6	Yes	Yes	22	22	16	Yes	Yes	23	23	17.6	Yes	Yes	36	36	27.2
Q13451	FKBP5	38	38	69.8	Yes	Yes	46	46	71.6	Yes	Yes	35	35	68.5	Yes	Yes	35	35	69.6	Yes	Yes	36	36	68.5	Yes	Yes	37	37	67.6	Yes	Yes	36	36	70.2	Yes	Yes	46	46	74	Yes	Yes	38	38	68.5	Yes	Yes	34	34	62.4
Q14166	TTLL12	38	38	76.2	Yes	Yes	38	38	70	Yes	Yes	35	35	71.3	Yes	Yes	36	36	65.8	Yes	Yes	40	40	77.5	Yes	Yes	36	36	71	Yes	Yes	37	37	73	Yes	Yes	42	42	75.8	Yes	Yes	37	37	68.8	Yes	Yes	40	40	72.8
Q14247	CTTN	38	38	61.5	Yes	Yes	42	42	64.2	Yes	Yes	31	31	56.2	Yes	Yes	37	37	62.5	Yes	Yes	39	39	60.2	Yes	Yes	36	36	60.9	Yes	Yes	38	38	62.5	Yes	Yes	38	38	60	Yes	Yes	38	38	61.1	Yes	Yes	44	44	61.5
Q15459	SF3A1	38	38	50.6	Yes	Yes	38	38	50.9	Yes	Yes	34	34	51.8	Yes	Yes	37	37	48.7	Yes	Yes	34	34	51.7	Yes	Yes	33	33	45.8	Yes	Yes	38	38	50.8	Yes	Yes	38	38	52.1	Yes	Yes	39	39	52.8	Yes	Yes	38	38	52.2
Q5GLZ8	HERC4	38	38	48.6	Yes	Yes	39	39	49.2	Yes	Yes	33	33	43.5	Yes	Yes	42	42	51.1	Yes	Yes	36	36	46.1	Yes	Yes	41	41	53.7	Yes	Yes	36	36	47.5	Yes	Yes	31	31	39.6	Yes	Yes	28	28	35.2	Yes	Yes	40	40	45.5
Q6P1M3	LLGL2	38	38	49.3	Yes	Yes	34	33	41.4	Yes	Yes	25	25	33.9	Yes	Yes	36	36	38.6	Yes	Yes	29	29	32.3	Yes	Yes	27	26	33.1	Yes	Yes	31	31	40.1	Yes	Yes	36	35	37	Yes	Yes	29	29	30.2	Yes	Yes	33	33	36.9
Q7Z3T8	ZFYVE16	38	38	35.2	Yes	Yes	34	34	32.2	Yes	Yes	28	28	28.2	Yes	Yes	33	33	30.6	Yes	Yes	33	33	30.7	Yes	Yes	36	36	32.6	Yes	Yes	33	33	34	Yes	Yes	24	24	21.1	Yes	Yes	27	27	25.7	Yes	Yes	38	38	34.2
Q8WVM8	SCFD1	38	38	78.7	Yes	Yes	39	39	73.8	Yes	Yes	31	31	65.3	Yes	Yes	36	36	59.3	Yes	Yes	34	34	66.2	Yes	Yes	32	32	65.4	Yes	Yes	39	39	74	Yes	Yes	30	30	60	Yes	Yes	34	34	61.4	Yes	Yes	34	34	57.8
Q96A65	EXOC4	38	38	45.6	Yes	Yes	36	36	41.7	Yes	Yes	30	30	34.6	Yes	Yes	38	38	42.5	Yes	Yes	37	37	43.1	Yes	Yes	36	36	43	Yes	Yes	33	33	40.9	Yes	Yes	37	37	42.8	Yes	Yes	34	34	38.2	Yes	Yes	40	40	46.6
Q96KP4	CNDP2	38	38	87.4	Yes	Yes	41	41	86.5	Yes	Yes	36	36	86.5	Yes	Yes	35	35	78.3	Yes	Yes	39	39	87.4	Yes	Yes	39	39	87.6	Yes	Yes	40	40	87.6	Yes	Yes	36	36	78.1	Yes	Yes	40	40	86.3	Yes	Yes	39	39	80.4
Q9H270	VPS11	38	38	50.9	Yes	Yes	39	39	47.3	Yes	Yes	26	26	37.9	Yes	Yes	35	34	43.7	Yes	Yes	31	31	37.9	Yes	Yes	27	26	36	Yes	Yes	27	26	31.2	Yes	Yes	29	29	32.7	Yes	Yes	27	27	30.8	Yes	Yes	36	36	39.6
Q9H4A4	RNPEP	38	38	67.8	Yes	Yes	40	40	76.6	Yes	Yes	35	35	67.7	Yes	Yes	36	36	66.9	Yes	Yes	39	39	74.9	Yes	Yes	38	38	74.9	Yes	Yes	39	39	68.8	Yes	Yes	40	40	71.8	Yes	Yes	38	38	71.1	Yes	Yes	39	39	68.3
Q9NZN5	ARHGEF12	38	38	36	Yes	Yes	45	45	39.8	Yes	Yes	31	31	26.6	Yes	Yes	43	43	37.4	Yes	Yes	38	38	30.2	Yes	Yes	38	38	31.3	Yes	Yes	43	43	38.2	Yes	Yes	38	38	31.2	Yes	Yes	44	44	37.5	Yes	Yes	45	45	40.7
Q9UBG0	MRC2	38	38	38.1	Yes	Yes	40	40	36.9	Yes	Yes	36	36	30.2	Yes	Yes	35	35	25.2	Yes	Yes	38	38	35	Yes	Yes	40	40	34.9	Yes	Yes	30	30	26.7	Yes	Yes	36	36	31.2	Yes	Yes	23	23	19.5	Yes	Yes	36	36	29.9
O15357	INPPL1	38	37	40	Yes	Yes	51	49	50.2	Yes	Yes	31	30	32.5	Yes	Yes	40	39	39.5	Yes	Yes	38	36	39.8	Yes	Yes	42	40	44	Yes	Yes	41	39	43.6	Yes	Yes	34	33	33	Yes	Yes	27	26	28.1	Yes	Yes	36	35	35.1
O60343	TBC1D4	38	36	33.5	Yes	Yes	34	33	32.4	Yes	Yes	34	33	31.9	Yes	Yes	35	34	28	Yes	Yes	28	27	27.3	Yes	Yes	24	23	20.3	Yes	Yes	37	35	34.4	Yes	Yes	29	28	27.7	Yes	Yes	28	27	27	Yes	Yes	33	31	30.7
Q86W92	PPFIBP1	38	36	46.2	Yes	Yes	49	47	52	Yes	Yes	33	32	46.9	Yes	Yes	46	43	50.6	Yes	Yes	46	44	49.9	Yes	Yes	48	45	53	Yes	Yes	36	35	46.8	Yes	Yes	38	35	42.9	Yes	Yes	37	34	44	Yes	Yes	43	40	47
Q8NE71	ABCF1	38	36	53.8	Yes	Yes	39	37	50.8	Yes	Yes	36	35	52.7	Yes	Yes	43	41	54.1	Yes	Yes	34	34	46.7	Yes	Yes	36	35	52.4	Yes	Yes	37	36	49.6	Yes	Yes	38	36	52.5	Yes	Yes	41	40	53.6	Yes	Yes	43	41	58.2
Q15437	SEC23B	38	35	70.9	Yes	Yes	42	39	76.5	Yes	Yes	37	34	69.1	Yes	Yes	41	38	69.9	Yes	Yes	39	36	69	Yes	Yes	41	38	71.8	Yes	Yes	43	40	69.8	Yes	Yes	43	40	74.7	Yes	Yes	38	35	66.4	Yes	Yes	39	36	63.5
Q96T37	RBM15	38	35	45	Yes	Yes	35	31	42.4	Yes	Yes	29	28	35.2	Yes	Yes	33	29	38.5	Yes	Yes	35	33	39.4	Yes	Yes	33	32	39.8	Yes	Yes	34	31	40.1	Yes	Yes	33	30	38.8	Yes	Yes	38	34	46.6	Yes	Yes	36	32	37.8
P06733	ENO1	38	33	80.6	Yes	Yes	41	35	83.2	Yes	Yes	31	27	77.4	Yes	Yes	37	32	81.8	Yes	Yes	37	32	79.5	Yes	Yes	32	29	76.5	Yes	Yes	36	32	76.7	Yes	Yes	37	33	83.4	Yes	Yes	43	38	85.7	Yes	Yes	40	35	84.3
Q96SI9	STRBP	38	33	54.9	Yes	Yes	37	32	64.1	Yes	Yes	35	31	49.4	Yes	Yes	41	36	58.5	Yes	Yes	35	30	52.8	Yes	Yes	36	31	51	Yes	Yes	35	28	52.4	Yes	Yes	29	24	43.2	Yes	Yes	31	26	47	Yes	Yes	33	28	48.8
Q96AE4	FUBP1	38	32	63.4	Yes	Yes	38	32	67.1	Yes	Yes	35	32	62.1	Yes	Yes	40	33	63.7	Yes	Yes	39	32	64.6	Yes	Yes	40	33	68	Yes	Yes	39	31	64.1	Yes	Yes	40	32	65.4	Yes	Yes	42	35	63.8	Yes	Yes	40	33	63.7
Q93084	ATP2A3	38	31	47.6	Yes	Yes	27	19	36.1	Yes	Yes	23	17	30.5	Yes	Yes	33	24	38.1	Yes	Yes	27	19	32.9	Yes	Yes	28	20	35.8	Yes	Yes	34	24	40.3	Yes	Yes	23	17	29.1	Yes	Yes	35	24	34.7	Yes	Yes	25	17	28.9
P00734	F2	38	29	60.6	Yes	Yes	40	31	64.3	Yes	Yes	39	39	63	Yes	Yes	41	41	62.1	Yes	Yes	39	39	65.6	Yes	Yes	43	32	64.3	Yes	Yes	34	27	60.8	Yes	Yes	35	35	62.9	Yes	Yes	38	29	64.1	Yes	Yes	38	29	60.3
P31150	GDI1	38	27	77	Yes	Yes	41	29	78.3	Yes	Yes	34	23	73.8	Yes	Yes	38	26	77.6	Yes	Yes	40	28	77	Yes	Yes	34	22	77.4	Yes	Yes	37	25	77	Yes	Yes	35	24	77.2	Yes	Yes	39	29	79	Yes	Yes	40	29	76.5
O60333	KIF1B	38	26	28.7	Yes	Yes	42	31	31.2	Yes	Yes	27	19	21.6	Yes	Yes	31	22	22.3	Yes	Yes	34	19	24.6	Yes	Yes	33	22	23.5	Yes	Yes	34	22	24.3	Yes	Yes	31	23	20.5	Yes	Yes	31	25	22.5	Yes	Yes	40	28	27.3
P16615	ATP2A2	38	25	42.7	Yes	Yes	44	36	44.8	Yes	Yes	30	24	33.5	Yes	Yes	41	27	43.5	Yes	Yes	41	27	46.9	Yes	Yes	47	32	50.1	Yes	Yes	40	25	39.3	Yes	Yes	38	32	42.9	Yes	Yes	44	28	45.1	Yes	Yes	40	28	41.7
Q9HCK8	CHD8	38	25	18.4	Yes	Yes	45	32	22.7	Yes	Yes	28	20	14.1	Yes	Yes	29	16	12.9	Yes	Yes	30	20	14.9	Yes	Yes	29	19	13.4	Yes	Yes	24	18	12.4	Yes	Yes	36	24	20	Yes	Yes	23	17	11.2	Yes	Yes	31	24	15
O14936	CASK	37	37	43.3	Yes	Yes	45	45	51.7	Yes	Yes	43	43	55.5	Yes	Yes	36	36	46.4	Yes	Yes	39	39	46.4	Yes	Yes	39	39	48.8	Yes	Yes	36	36	48.3	Yes	Yes	44	43	54.4	Yes	Yes	39	39	49.7	Yes	Yes	34	34	45.4
O95248	SBF1	37	37	27.7	Yes	Yes	37	35	28.6	Yes	Yes	30	29	22.8	Yes	Yes	31	30	21.6	Yes	Yes	28	28	18.3	Yes	Yes	37	34	25.5	Yes	Yes	30	30	21.3	Yes	Yes	23	23	16.5	Yes	Yes	19	18	13.1	Yes	Yes	29	28	20
P13671	C6	37	37	51.9	Yes	Yes	35	35	50.2	Yes	Yes	37	37	53.4	Yes	Yes	40	40	45.1	Yes	Yes	32	32	38.8	Yes	Yes	42	42	50.2	Yes	Yes	39	39	54.9	Yes	Yes	35	35	46	Yes	Yes	36	36	44.2	Yes	Yes	40	40	48.5
P15144	ANPEP	37	37	39.4	Yes	Yes	39	39	43.3	Yes	Yes	35	35	44.4	Yes	Yes	44	44	43.8	Yes	Yes	29	29	31.9	Yes	Yes	44	44	46.5	Yes	Yes	32	32	38.5	Yes	Yes	36	36	42	Yes	Yes	33	33	36	Yes	Yes	33	33	32
P27694	RPA1	37	37	64.3	Yes	Yes	37	37	64.4	Yes	Yes	33	33	58	Yes	Yes	34	34	52.3	Yes	Yes	40	40	66.4	Yes	Yes	36	36	66.9	Yes	Yes	38	38	68	Yes	Yes	34	34	52.8	Yes	Yes	37	37	66.2	Yes	Yes	41	41	66.9
P42356	PI4KA	37	37	19.9	Yes	Yes	39	39	22.2	Yes	Yes	33	28	18.3	Yes	Yes	40	40	23.2	Yes	Yes	33	33	19.8	Yes	Yes	40	40	23.5	Yes	Yes	38	38	20.8	Yes	Yes	36	36	19.6	Yes	Yes	22	22	11.7	Yes	Yes	36	29	20.1
P46063	RECQL	37	37	68.7	Yes	Yes	38	38	66.7	Yes	Yes	29	29	55.3	Yes	Yes	38	38	65.9	Yes	Yes	33	33	60.7	Yes	Yes	35	35	62.7	Yes	Yes	40	40	67.6	Yes	Yes	37	37	65.5	Yes	Yes	38	38	61.6	Yes	Yes	39	39	65.5
Q14126	DSG2	37	37	48.1	Yes	Yes	47	47	59.6	Yes	Yes	38	38	51.6	Yes	Yes	42	42	51.1	Yes	Yes	38	38	50.8	Yes	Yes	39	39	52.7	Yes	Yes	42	42	58.2	Yes	Yes	38	38	47.1	Yes	Yes	35	35	47	Yes	Yes	37	37	46.6
Q14258	TRIM25	37	37	64.8	Yes	Yes	41	41	69.4	Yes	Yes	36	36	63.5	Yes	Yes	41	41	68.6	Yes	Yes	40	40	68.7	Yes	Yes	41	41	68.4	Yes	Yes	43	43	71	Yes	Yes	36	36	65.2	Yes	Yes	38	38	58.3	Yes	Yes	39	39	59.4
Q14746	COG2	37	37	64	Yes	Yes	34	34	54.7	Yes	Yes	31	31	55.4	Yes	Yes	37	37	59.3	Yes	Yes	40	40	64.9	Yes	Yes	38	38	58.7	Yes	Yes	45	45	67.6	Yes	Yes	28	28	43.8	Yes	Yes	35	35	54.9	Yes	Yes	31	31	51.6
Q15582	TGFBI	37	37	71	Yes	Yes	42	42	73.1	Yes	Yes	33	33	66	Yes	Yes	39	39	68.7	Yes	Yes	40	40	76.4	Yes	Yes	39	39	73.1	Yes	Yes	38	38	71.9	Yes	Yes	37	37	64.9	Yes	Yes	40	40	66.2	Yes	Yes	41	41	73.4
Q15813	TBCE	37	37	78.7	Yes	Yes	31	30	67	Yes	Yes	26	26	64.7	Yes	Yes	32	31	68.9	Yes	Yes	30	29	67.9	Yes	Yes	29	28	63.8	Yes	Yes	36	36	73.8	Yes	Yes	28	28	57.5	Yes	Yes	27	27	53.9	Yes	Yes	25	25	52
Q16658	FSCN1	37	37	77.9	Yes	Yes	44	44	78.5	Yes	Yes	39	39	77.9	Yes	Yes	37	37	72.6	Yes	Yes	39	39	73.2	Yes	Yes	38	38	77.9	Yes	Yes	39	39	78.5	Yes	Yes	38	38	74	Yes	Yes	43	43	76.5	Yes	Yes	40	40	74.6
Q53GL7	PARP10	37	37	57.5	Yes	Yes	33	33	46.6	Yes	Yes	27	27	43.9	Yes	Yes	26	26	35.3	Yes	Yes	31	31	46.8	Yes	Yes	30	30	41.5	Yes	Yes	37	37	52.5	Yes	Yes	31	31	42.7	Yes	Yes	25	25	38	Yes	Yes	29	29	38
Q86VB7	CD163	37	37	41.6	Yes	Yes	37	37	43.8	Yes	Yes	27	27	31.3	Yes	Yes	35	35	35.7	Yes	Yes	35	35	41.8	Yes	Yes	40	40	45.8	Yes	Yes	42	42	47.9	Yes	Yes	38	38	42.6	Yes	Yes	32	32	35.3	Yes	Yes	39	39	39
Q8TBA6	GOLGA5	37	37	60.1	Yes	Yes	38	38	59.9	Yes	Yes	30	30	49	Yes	Yes	38	38	53.5	Yes	Yes	32	32	47.2	Yes	Yes	31	31	53.5	Yes	Yes	34	34	51	Yes	Yes	36	36	61.8	Yes	Yes	36	36	51.3	Yes	Yes	38	38	60.1
Q9BUJ2	HNRNPUL1	37	37	50.8	Yes	Yes	44	44	58.4	Yes	Yes	34	34	46.6	Yes	Yes	39	39	48.6	Yes	Yes	40	40	49.1	Yes	Yes	41	41	52.3	Yes	Yes	37	37	46.3	Yes	Yes	42	42	55.3	Yes	Yes	47	47	57.5	Yes	Yes	48	48	53.7
Q9HD20	ATP13A1	37	37	37.4	Yes	Yes	40	40	43.7	Yes	Yes	23	23	27.4	Yes	Yes	37	37	38.2	Yes	Yes	34	34	36	Yes	Yes	36	36	35.5	Yes	Yes	39	39	43	Yes	Yes	32	32	35.8	Yes	Yes	32	32	31.9	Yes	Yes	35	35	36.5
Q9NSD9	FARSB	37	37	66.7	Yes	Yes	40	40	67.1	Yes	Yes	26	26	53.8	Yes	Yes	35	35	66.4	Yes	Yes	35	35	66	Yes	Yes	34	34	59.8	Yes	Yes	35	35	67.7	Yes	Yes	41	41	67.4	Yes	Yes	40	40	70.5	Yes	Yes	36	36	67.4
Q9NUQ6	SPATS2L	37	37	65.4	Yes	Yes	33	33	63.1	Yes	Yes	27	27	52.9	Yes	Yes	29	29	56.8	Yes	Yes	28	28	53.6	Yes	Yes	30	30	53	Yes	Yes	30	30	58.4	Yes	Yes	30	30	53.9	Yes	Yes	22	22	41.2	Yes	Yes	31	31	54.3
Q9NZ08	ERAP1	37	37	44.3	Yes	Yes	33	33	40.1	Yes	Yes	33	33	41.4	Yes	Yes	38	38	44.6	Yes	Yes	32	32	37.9	Yes	Yes	39	39	45.9	Yes	Yes	39	39	43.6	Yes	Yes	34	34	37.5	Yes	Yes	39	39	45.3	Yes	Yes	34	34	41.6
Q9UBT2	UBA2	37	37	69.4	Yes	Yes	35	35	68.3	Yes	Yes	29	29	59.8	Yes	Yes	38	38	67.2	Yes	Yes	36	36	70.3	Yes	Yes	35	35	65.5	Yes	Yes	41	41	74.2	Yes	Yes	34	34	64.7	Yes	Yes	38	38	70.5	Yes	Yes	41	41	71.4
Q9UK61	TASOR	37	37	28.9	Yes	Yes	39	39	28	Yes	Yes	26	26	19.4	Yes	Yes	35	35	26	Yes	Yes	25	25	16.4	Yes	Yes	37	37	28.3	Yes	Yes	29	29	22.2	Yes	Yes	20	19	11.8	Yes	Yes	23	23	14.3	Yes	Yes	27	27	17.9
Q9Y2A7	NCKAP1	37	37	36.8	Yes	Yes	47	45	42.5	Yes	Yes	32	32	34.3	Yes	Yes	41	41	38.9	Yes	Yes	35	34	34.9	Yes	Yes	43	43	41.6	Yes	Yes	36	36	37.5	Yes	Yes	45	44	41.5	Yes	Yes	35	35	31.1	Yes	Yes	43	43	41.2
O60292	SIPA1L3	37	36	26.8	Yes	Yes	43	42	33.2	Yes	Yes	18	17	13	Yes	Yes	36	36	27.8	Yes	Yes	43	43	33.9	Yes	Yes	36	35	29.1	Yes	Yes	52	51	37.2	Yes	Yes	28	27	21.2	Yes	Yes	43	41	33.2	Yes	Yes	24	22	17.6
Q6NZY4	ZCCHC8	37	36	68.5	Yes	Yes	27	27	56.3	Yes	Yes	26	26	54.6	Yes	Yes	32	32	55.9	Yes	Yes	33	32	65.8	Yes	Yes	27	27	54.7	Yes	Yes	28	28	60	Yes	Yes	27	27	54	Yes	Yes	30	30	58.6	Yes	Yes	30	30	55.7
Q6YHK3	CD109	37	36	35.6	Yes	Yes	38	38	33.6	Yes	Yes	27	27	25	Yes	Yes	33	33	26.5	Yes	Yes	32	32	27.1	Yes	Yes	24	24	23.9	Yes	Yes	32	32	28.6	Yes	Yes	31	31	26.3	Yes	Yes	33	33	28.6	Yes	Yes	30	30	25.1
Q8TDZ2	MICAL1	37	36	39.1	Yes	Yes	26	25	29.4	Yes	Yes	25	24	30.7	Yes	Yes	30	29	26.6	Yes	Yes	38	37	38.8	Yes	Yes	34	34	38.9	Yes	Yes	31	31	39.3	Yes	Yes	28	28	32.6	Yes	Yes	28	27	27.5	Yes	Yes	36	36	34.2
Q96L93	KIF16B	37	36	32.6	Yes	Yes	50	50	41.8	Yes	Yes	26	25	21.6	Yes	Yes	42	41	36.1	Yes	Yes	40	39	35.2	Yes	Yes	35	34	32	Yes	Yes	36	35	29.9	Yes	Yes	27	26	25.4	Yes	Yes	34	34	31.5	Yes	Yes	32	30	27.6
Q9UBW7	ZMYM2	37	36	37.6	Yes	Yes	40	39	40	Yes	Yes	26	26	29.9	Yes	Yes	32	31	30.4	Yes	Yes	34	33	32.9	Yes	Yes	34	33	31.6	Yes	Yes	35	34	36.2	Yes	Yes	26	25	27.5	Yes	Yes	26	25	24	Yes	Yes	25	24	25.3
Q05655	PRKCD	37	35	55.8	Yes	Yes	36	36	52.1	Yes	Yes	31	31	45	Yes	Yes	34	34	49.7	Yes	Yes	38	38	53	Yes	Yes	36	33	51.6	Yes	Yes	37	34	55	Yes	Yes	36	33	53.8	Yes	Yes	35	34	51	Yes	Yes	30	30	45.1
Q15057	ACAP2	37	35	53.3	Yes	Yes	33	32	47.2	Yes	Yes	27	26	49.2	Yes	Yes	37	35	53.9	Yes	Yes	33	32	50.3	Yes	Yes	31	29	47.9	Yes	Yes	36	34	51.5	Yes	Yes	29	28	40.7	Yes	Yes	31	30	44.3	Yes	Yes	36	35	51.8
P51991	HNRNPA3	37	34	65.3	Yes	Yes	36	33	66.1	Yes	Yes	31	31	68.5	Yes	Yes	37	35	66.9	Yes	Yes	34	31	69	Yes	Yes	31	29	64.8	Yes	Yes	37	34	73.3	Yes	Yes	37	35	72	Yes	Yes	38	35	64.3	Yes	Yes	39	36	66.9
P09651	HNRNPA1	37	33	74.2	Yes	Yes	40	36	75.5	Yes	Yes	33	14	70.4	Yes	Yes	33	14	75	Yes	Yes	36	13	70.7	Yes	Yes	37	15	74.2	Yes	Yes	38	34	74.5	Yes	Yes	36	14	71.8	Yes	Yes	38	34	73.7	Yes	Yes	38	15	73.1
Q16513	PKN2	37	33	45.7	Yes	Yes	38	34	47.3	Yes	Yes	34	31	41.1	Yes	Yes	32	31	40.1	Yes	Yes	37	34	46.6	Yes	Yes	36	33	44.9	Yes	Yes	33	30	38.4	Yes	Yes	33	31	41.9	Yes	Yes	37	34	37.6	Yes	Yes	33	29	40.5
Q32P51	HNRNPA1L2	37	33	74.2	Yes	Yes	40	36	75.5	Yes	Yes	20	1	48.4	Yes	Yes						24	1	50	Yes	Yes						38	34	74.5	Yes	Yes						38	34	73.7	Yes	Yes
P19823	ITIH2	37	26	43.9	Yes	Yes	37	37	43.1	Yes	Yes	32	24	39.7	Yes	Yes	34	34	37.3	Yes	Yes	40	40	45.7	Yes	Yes	41	41	48.1	Yes	Yes	36	36	40.3	Yes	Yes	40	40	49	Yes	Yes	39	39	44.1	Yes	Yes	39	39	41
P11940	PABPC1	37	25	63.1	Yes	Yes	42	27	68.2	Yes	Yes	40	11	65.1	Yes	Yes	43	12	66.7	Yes	Yes	42	28	66.4	Yes	Yes	41	29	64.8	Yes	Yes	39	23	62.9	Yes	Yes	42	9	61.6	Yes	Yes	44	28	65.9	Yes	Yes	45	32	71.1
P32455	GBP1	37	23	58.8	Yes	Yes	36	25	57.4	Yes	Yes	34	21	57.8	Yes	Yes	33	21	50.2	Yes	Yes	33	21	47.8	Yes	Yes	36	24	53.9	Yes	Yes	38	25	60.6	Yes	Yes	37	23	63.9	Yes	Yes	35	23	55.7	Yes	Yes	35	23	52.4
P68104	EEF1A1	37	22	70.3	Yes	Yes	40	24	74	Yes	Yes	35	21	68	Yes	Yes	40	26	72.9	Yes	Yes	39	23	70.3	Yes	Yes	40	24	72.3	Yes	Yes	42	26	73.8	Yes	Yes	40	24	71.9	Yes	Yes	39	23	71.9	Yes	Yes	42	24	74
Q5VTE0	EEF1A1P5	37	22	70.3	Yes	Yes	40	24	74	Yes	Yes	35	21	68	Yes	Yes	40	26	72.9	Yes	Yes	39	23	70.3	Yes	Yes	40	24	72.3	Yes	Yes	42	26	73.8	Yes	Yes	40	24	71.9	Yes	Yes	39	23	71.9	Yes	Yes	42	24	74
P67936	TPM4	37	19	77.8	Yes	Yes	42	21	89.1	Yes	Yes	32	17	75	Yes	Yes	42	20	87.5	Yes	Yes	41	20	85.5	Yes	Yes	39	20	81.9	Yes	Yes	40	21	86.7	Yes	Yes	40	19	86.7	Yes	Yes	42	21	83.9	Yes	Yes	42	19	84.3
P60842	EIF4A1	37	18	74.1	Yes	Yes	39	20	74.9	Yes	Yes	30	16	70.7	Yes	Yes	41	22	83.5	Yes	Yes	33	17	71.7	Yes	Yes	36	18	74.1	Yes	Yes	36	18	72.7	Yes	Yes	35	17	72.7	Yes	Yes	40	20	75.6	Yes	Yes	40	21	83.5
Q96E39	RBMXL1	37	8	64.4	Yes	Yes	38	8	64.9	Yes	Yes	25	7	54.6	Yes	Yes	34	6	62.8	Yes	Yes	32	5	56.2	Yes	Yes	32	7	62.3	Yes	Yes	33	7	60.3	Yes	Yes	35	6	61.5	Yes	Yes	33	6	57.9	Yes	Yes	38	8	68.5
O60502	OGA	36	36	48.6	Yes	Yes	39	39	52.9	Yes	Yes	29	29	44.5	Yes	Yes	43	43	55.7	Yes	Yes	41	41	58.8	Yes	Yes	41	41	56.9	Yes	Yes	38	38	51.1	Yes	Yes	43	43	57.2	Yes	Yes	39	39	50	Yes	Yes	39	39	48
O60934	NBN	36	36	58.9	Yes	Yes	39	39	59	Yes	Yes	33	33	56.1	Yes	Yes	35	35	55.8	Yes	Yes	34	34	58.9	Yes	Yes	36	36	57.8	Yes	Yes	38	38	58	Yes	Yes	35	35	49.5	Yes	Yes	35	35	53.7	Yes	Yes	38	38	56
O95817	BAG3	36	36	80	Yes	Yes	36	36	82.8	Yes	Yes	29	29	75.1	Yes	Yes	29	29	68.3	Yes	Yes	34	34	80.3	Yes	Yes	31	31	72	Yes	Yes	32	32	78.4	Yes	Yes	27	27	68	Yes	Yes	32	32	82.6	Yes	Yes	30	30	75.7
P04843	RPN1	36	36	60.1	Yes	Yes	41	41	65.6	Yes	Yes	33	33	56.7	Yes	Yes	40	40	66.4	Yes	Yes	40	40	65.2	Yes	Yes	36	36	64.7	Yes	Yes	39	39	67.7	Yes	Yes	38	38	65.1	Yes	Yes	41	41	59.6	Yes	Yes	40	40	64.1
P08758	ANXA5	36	36	85.6	Yes	Yes	39	39	90.6	Yes	Yes	28	28	82.2	Yes	Yes	37	37	89.4	Yes	Yes	41	41	91.2	Yes	Yes	36	36	86.9	Yes	Yes	37	37	87.8	Yes	Yes	38	38	88.1	Yes	Yes	35	35	88.1	Yes	Yes	37	37	89.7
P16435	POR	36	36	61.6	Yes	Yes	37	37	62.3	Yes	Yes	31	31	51.6	Yes	Yes	39	39	57.6	Yes	Yes	33	33	56.6	Yes	Yes	37	37	62	Yes	Yes	30	30	51.3	Yes	Yes	37	37	60.7	Yes	Yes	28	28	50.2	Yes	Yes	35	35	60.1
P18858	LIG1	36	36	52.2	Yes	Yes	32	32	41	Yes	Yes	30	30	45.2	Yes	Yes	30	30	37.3	Yes	Yes	30	30	44.3	Yes	Yes	24	24	33.4	Yes	Yes	30	30	45.3	Yes	Yes	29	29	38.5	Yes	Yes	28	28	39.2	Yes	Yes	34	34	44.6
P36871	PGM1	36	36	74.9	Yes	Yes	43	43	76.7	Yes	Yes	34	34	71.5	Yes	Yes	38	38	71.2	Yes	Yes	39	39	74.6	Yes	Yes	36	36	70.1	Yes	Yes	36	36	74.9	Yes	Yes	36	36	71.5	Yes	Yes	39	39	71.2	Yes	Yes	42	42	74.6
P42331	ARHGAP25	36	36	63.4	Yes	Yes	26	26	47	Yes	Yes	28	28	53.2	Yes	Yes	34	34	58	Yes	Yes	34	34	58.1	Yes	Yes	41	41	69	Yes	Yes	35	35	61.6	Yes	Yes	31	31	51.8	Yes	Yes	29	29	47.8	Yes	Yes	41	41	62.8
P43686	PSMC4	36	36	74.4	Yes	Yes	35	35	78	Yes	Yes	31	31	73.7	Yes	Yes	35	35	78	Yes	Yes	35	35	75.6	Yes	Yes	39	39	77	Yes	Yes	41	41	80.9	Yes	Yes	36	36	74.6	Yes	Yes	36	36	78.5	Yes	Yes	34	34	68.4
P46379	BAG6	36	36	40.8	Yes	Yes	37	37	40.5	Yes	Yes	31	31	36.1	Yes	Yes	28	28	31.4	Yes	Yes	29	29	30.7	Yes	Yes	30	30	29.9	Yes	Yes	32	32	37.4	Yes	Yes	28	28	31.1	Yes	Yes	32	32	31.9	Yes	Yes	34	34	35.2
P49756	RBM25	36	36	41	Yes	Yes	37	37	42.1	Yes	Yes	29	29	32.4	Yes	Yes	35	35	38.1	Yes	Yes	31	31	35.7	Yes	Yes	32	32	36.8	Yes	Yes	35	35	40.9	Yes	Yes	32	32	34.3	Yes	Yes	39	39	40	Yes	Yes	35	35	38.4
P54578	USP14	36	36	70.6	Yes	Yes	39	39	75.3	Yes	Yes	31	31	67.2	Yes	Yes	36	36	70.4	Yes	Yes	33	33	69.6	Yes	Yes	36	36	71.5	Yes	Yes	39	39	74.9	Yes	Yes	34	34	68	Yes	Yes	37	37	71.7	Yes	Yes	38	38	69.6
Q5M775	SPECC1	36	36	36.2	Yes	Yes	34	33	38.9	Yes	Yes	20	20	21.7	Yes	Yes	28	26	25.8	Yes	Yes	34	32	31.8	Yes	Yes	30	29	28.4	Yes	Yes	28	27	29.4	Yes	Yes	31	29	29.8	Yes	Yes	30	28	28.7	Yes	Yes	37	36	37.1
Q5VIR6	VPS53	36	36	55.2	Yes	Yes	30	30	47	Yes	Yes	26	26	38.1	Yes	Yes	32	32	47.5	Yes	Yes	31	31	48.7	Yes	Yes	31	31	45.7	Yes	Yes	29	29	45.1	Yes	Yes	29	29	38.6	Yes	Yes	39	39	55.6	Yes	Yes	30	30	44.7
Q6ZMI0	PPP1R21	36	36	53.5	Yes	Yes	35	35	52.6	Yes	Yes	32	32	52.4	Yes	Yes	35	35	54.4	Yes	Yes	35	35	52.8	Yes	Yes	30	30	43.5	Yes	Yes	34	34	49.2	Yes	Yes	36	36	52.2	Yes	Yes	29	29	45.9	Yes	Yes	39	39	54
Q6ZNJ1	NBEAL2	36	36	19.2	Yes	Yes	42	42	22.1	Yes	Yes	32	32	20.4	Yes	Yes	38	38	18.8	Yes	Yes	23	23	14.1	Yes	Yes	35	35	16.5	Yes	Yes	25	25	12.3	Yes	Yes	24	24	12.9	Yes	Yes	15	15	7.5	Yes	Yes	25	25	13.8
Q7Z2Z2	EFL1	36	36	43.3	Yes	Yes	37	37	47.8	Yes	Yes	30	30	40.8	Yes	Yes	33	33	41.4	Yes	Yes	39	39	48.8	Yes	Yes	36	36	44.4	Yes	Yes	39	39	47.9	Yes	Yes	31	31	41.3	Yes	Yes	36	36	41.3	Yes	Yes	37	37	43.8
Q8IWV8	UBR2	36	36	21.8	Yes	Yes	32	32	19.7	Yes	Yes	25	25	19.2	Yes	Yes	30	30	19.4	Yes	Yes	20	20	12	Yes	Yes	26	26	17.3	Yes	Yes	27	27	20.4	Yes	Yes	21	21	12	Yes	Yes	22	22	14.1	Yes	Yes	27	27	17.5
Q8IXT5	RBM12B	36	36	44.7	Yes	Yes	38	38	44.5	Yes	Yes	30	30	42.6	Yes	Yes	35	35	41.1	Yes	Yes	36	36	41.6	Yes	Yes	40	40	46.5	Yes	Yes	34	34	40.7	Yes	Yes	35	35	40.2	Yes	Yes	41	41	44.9	Yes	Yes	26	26	29.7
Q96HY7	DHTKD1	36	36	59.3	Yes	Yes	29	29	46.1	Yes	Yes	21	21	33.2	Yes	Yes	26	26	35.6	Yes	Yes	26	26	43.2	Yes	Yes	32	32	51.3	Yes	Yes	23	23	40.2	Yes	Yes	28	28	38	Yes	Yes	26	26	38.5	Yes	Yes	22	22	34.9
Q9GZR7	DDX24	36	36	46.4	Yes	Yes	36	36	48.5	Yes	Yes	29	29	39.6	Yes	Yes	39	39	53.3	Yes	Yes	32	32	43.1	Yes	Yes	31	31	44.6	Yes	Yes	34	34	45.5	Yes	Yes	36	36	48.1	Yes	Yes	40	40	49.2	Yes	Yes	38	38	50.5
Q9HCE1	MOV10	36	36	41.5	Yes	Yes	32	32	39.7	Yes	Yes	26	26	34.7	Yes	Yes	34	34	39.1	Yes	Yes	29	29	39	Yes	Yes	32	32	41.3	Yes	Yes	27	27	32.3	Yes	Yes	27	27	31.6	Yes	Yes	29	29	35.3	Yes	Yes	36	36	40.6
Q9NQW6	ANLN	36	36	36.8	Yes	Yes	24	24	26.3	Yes	Yes	34	34	41.6	Yes	Yes	23	23	24.5	Yes	Yes	27	27	27.5	Yes	Yes	22	22	24.3	Yes	Yes	31	31	35.5	Yes	Yes	28	28	30.7	Yes	Yes	26	26	25.7	Yes	Yes	25	25	27.9
Q9NV70	EXOC1	36	36	49.8	Yes	Yes	40	40	54.3	Yes	Yes	30	30	46.9	Yes	Yes	34	34	40.7	Yes	Yes	35	35	48.9	Yes	Yes	35	35	45.4	Yes	Yes	36	36	50.2	Yes	Yes	30	30	39.9	Yes	Yes	33	33	43.3	Yes	Yes	34	34	43.6
Q9ULW0	TPX2	36	36	53.3	Yes	Yes	24	24	39.9	Yes	Yes	23	23	40.3	Yes	Yes	15	15	25.2	Yes	Yes	19	19	31.6	Yes	Yes	10	10	18.6	Yes	Yes	26	26	40.3	Yes	Yes	29	29	42.3	Yes	Yes	22	22	39	Yes	Yes	26	25	41.5
Q9Y263	PLAA	36	36	57.7	Yes	Yes	38	38	57.7	Yes	Yes	32	32	51.6	Yes	Yes	35	35	51.6	Yes	Yes	32	32	46.3	Yes	Yes	38	38	58.9	Yes	Yes	38	38	59.6	Yes	Yes	38	38	57.6	Yes	Yes	38	38	56.4	Yes	Yes	35	35	53.3
Q9Y4F1	FARP1	36	36	48.9	Yes	Yes	36	36	47.2	Yes	Yes	31	31	43	Yes	Yes	31	31	37.8	Yes	Yes	34	34	44.3	Yes	Yes	30	30	37.2	Yes	Yes	36	36	47.2	Yes	Yes	31	31	38.6	Yes	Yes	34	34	38.1	Yes	Yes	31	31	37.4
Q9Y4F5	CEP170B	36	36	34.5	Yes	Yes	49	47	41.1	Yes	Yes	27	26	20.8	Yes	Yes	33	31	25.9	Yes	Yes	29	29	26.6	Yes	Yes	33	31	27.4	Yes	Yes	23	23	21	Yes	Yes	25	24	20.8	Yes	Yes	31	30	26.1	Yes	Yes	25	25	20.5
P02774	GC	36	35	78.1	Yes	Yes	42	41	84.8	Yes	Yes	35	34	75.3	Yes	Yes	37	36	78.3	Yes	Yes	40	39	79.1	Yes	Yes	36	35	75.5	Yes	Yes	40	39	79.1	Yes	Yes	40	39	76.6	Yes	Yes	41	40	72.8	Yes	Yes	41	40	72.6
P40222	TXLNA	36	35	59	Yes	Yes	40	38	71.4	Yes	Yes	30	29	60.6	Yes	Yes	36	35	69.2	Yes	Yes	31	30	63.6	Yes	Yes	35	34	64.3	Yes	Yes	33	32	61.7	Yes	Yes	34	33	58.4	Yes	Yes	40	38	71.2	Yes	Yes	38	37	65.8
Q02818	NUCB1	36	35	69.4	Yes	Yes	34	33	72.5	Yes	Yes	31	31	60.3	Yes	Yes	34	34	65.9	Yes	Yes	36	35	67.9	Yes	Yes	36	35	68.5	Yes	Yes	33	32	67.5	Yes	Yes	41	40	76.1	Yes	Yes	49	47	78.3	Yes	Yes	37	37	65.3
Q96L91	EP400	36	35	15.2	Yes	Yes	33	33	14.5	Yes	Yes	25	24	11.9	Yes	Yes	27	27	11.1	Yes	Yes	32	32	13.6	Yes	Yes	22	21	9.5	Yes	Yes	23	23	10.7	Yes	Yes	23	23	9.3	Yes	Yes	31	31	13.1	Yes	Yes	32	32	11.9
Q9NYF8	BCLAF1	36	35	40.4	Yes	Yes	35	34	36.3	Yes	Yes	30	29	32.2	Yes	Yes	33	32	34.9	Yes	Yes	39	38	35.9	Yes	Yes	31	30	32.5	Yes	Yes	37	36	35.3	Yes	Yes	37	36	39.3	Yes	Yes	37	37	38.2	Yes	Yes	39	38	37.1
Q9P1Y5	CAMSAP3	36	34	45.2	Yes	Yes	40	38	49.5	Yes	Yes	21	21	25.4	Yes	Yes	30	29	30.7	Yes	Yes	34	34	41	Yes	Yes	22	22	28.3	Yes	Yes	37	35	44.2	Yes	Yes	29	28	35.8	Yes	Yes	22	22	22.9	Yes	Yes	34	34	34.3
B0I1T2	MYO1G	36	33	44.8	Yes	Yes	33	31	41.5	Yes	Yes	28	25	36.1	Yes	Yes	29	26	35.2	Yes	Yes	29	26	35.4	Yes	Yes	30	27	39.8	Yes	Yes	31	28	42.7	Yes	Yes	23	22	27.6	Yes	Yes	27	25	30.6	Yes	Yes	30	27	37.4
Q15436	SEC23A	36	33	71.2	Yes	Yes	37	34	70.7	Yes	Yes	31	27	60.8	Yes	Yes	31	28	54	Yes	Yes	34	31	69.2	Yes	Yes	34	31	65.4	Yes	Yes	34	31	63	Yes	Yes	37	34	65.5	Yes	Yes	33	30	58	Yes	Yes	32	29	49.2
P11171	EPB41	36	32	43.3	Yes	Yes	39	35	50.5	Yes	Yes	27	25	37.8	Yes	Yes	36	32	45.5	Yes	Yes	26	23	37.2	Yes	Yes	32	28	42.4	Yes	Yes	38	34	44.7	Yes	Yes	34	30	44.1	Yes	Yes	34	29	44.8	Yes	Yes	35	30	46.8
Q9H4G0	EPB41L1	36	31	45.4	Yes	Yes	38	34	51.8	Yes	Yes	38	36	54.5	Yes	Yes	39	34	48.6	Yes	Yes	40	35	48.1	Yes	Yes	34	30	44.8	Yes	Yes	34	30	44.6	Yes	Yes	32	28	42.7	Yes	Yes	36	32	47.1	Yes	Yes	34	30	47.6
Q9NZN4	EHD2	36	31	75.3	Yes	Yes	38	34	75.3	Yes	Yes	33	30	73.1	Yes	Yes	38	34	75.7	Yes	Yes	34	30	73.7	Yes	Yes	37	33	76.6	Yes	Yes	41	37	80.3	Yes	Yes	38	34	79.2	Yes	Yes	43	36	79.9	Yes	Yes	45	39	82.5
O43390	HNRNPR	36	26	56.7	Yes	Yes	43	31	61.5	Yes	Yes	36	27	60	Yes	Yes	40	28	57.2	Yes	Yes	39	28	60.2	Yes	Yes	39	28	56.7	Yes	Yes	40	29	57.2	Yes	Yes	36	24	53.4	Yes	Yes	42	30	58	Yes	Yes	43	30	55
O60506	SYNCRIP	36	25	63.6	Yes	Yes	42	29	64.8	Yes	Yes	35	26	64.4	Yes	Yes	38	25	63.6	Yes	Yes	37	25	64	Yes	Yes	35	23	63.1	Yes	Yes	39	27	63.9	Yes	Yes	36	23	63.4	Yes	Yes	39	26	64.5	Yes	Yes	44	30	65.5
Q15418	RPS6KA1	36	24	60.1	Yes	Yes	41	27	67.2	Yes	Yes	33	23	59	Yes	Yes	35	22	61.1	Yes	Yes	30	22	52.8	Yes	Yes	31	20	49.8	Yes	Yes	33	21	52	Yes	Yes	32	20	51.3	Yes	Yes	30	19	52	Yes	Yes	33	21	55.5
Q9UL18	AGO1	36	18	54.1	Yes	Yes	36	18	52.4	Yes	Yes	30	15	47.3	Yes	Yes	32	17	48	Yes	Yes	34	16	49.8	Yes	Yes	35	18	52.7	Yes	Yes	31	16	48.7	Yes	Yes	26	11	37.9	Yes	Yes	30	14	41.3	Yes	Yes	30	15	40.1
P07951	TPM2	36	4	65.1	Yes	Yes	40	3	76.1	Yes	Yes	32	3	59.2	Yes	Yes	37	4	69	Yes	Yes	39	3	75.7	Yes	Yes	36	3	71.1	Yes	Yes	39	4	72.2	Yes	Yes	38	5	71.8	Yes	Yes	37	2	68.3	Yes	Yes	42	5	75.7
P62736	ACTA2	36	1	97.3	Yes	Yes	38	1	88.9	Yes	Yes	35	2	82	Yes	Yes	35	1	79.3	Yes	Yes	39	1	97.3	Yes	Yes	34	1	82.8	Yes	Yes	37	1	83.6	Yes	Yes	37	1	96.6	Yes	Yes	35	1	81.4	Yes	Yes	42	1	97.3
O15231	ZNF185	35	35	67.8	Yes	Yes	27	27	48.3	Yes	Yes	33	33	61	Yes	Yes	39	39	64	Yes	Yes	35	35	63.3	Yes	Yes	30	30	56	Yes	Yes	31	31	63.3	Yes	Yes	28	28	56.7	Yes	Yes	37	37	70.1	Yes	Yes	42	42	66.6
O15327	INPP4B	35	35	55.4	Yes	Yes	41	40	60.4	Yes	Yes	27	26	43.3	Yes	Yes	33	33	44.9	Yes	Yes	35	34	51.8	Yes	Yes	29	28	44	Yes	Yes	22	21	38.6	Yes	Yes	35	34	49.9	Yes	Yes	22	22	34.6	Yes	Yes	32	31	41.9
O43747	AP1G1	35	35	47.7	Yes	Yes	39	39	48.3	Yes	Yes	28	27	40.8	Yes	Yes	36	36	41.5	Yes	Yes	38	38	44.4	Yes	Yes	32	32	37	Yes	Yes	35	35	43.8	Yes	Yes	33	33	41.8	Yes	Yes	30	30	34.3	Yes	Yes	33	33	43.7
P05107	ITGB2	35	35	55.7	Yes	Yes	25	25	41.9	Yes	Yes	25	25	44.3	Yes	Yes	31	31	49.4	Yes	Yes	29	29	45.3	Yes	Yes	33	33	53.7	Yes	Yes	29	29	50.1	Yes	Yes	29	29	48.9	Yes	Yes	29	29	42	Yes	Yes	34	34	53.3
P17987	TCP1	35	35	79.5	Yes	Yes	39	39	80.6	Yes	Yes	36	36	80.8	Yes	Yes	40	40	82.7	Yes	Yes	37	37	76.4	Yes	Yes	36	36	81.3	Yes	Yes	39	39	79	Yes	Yes	39	39	85.1	Yes	Yes	40	40	83.1	Yes	Yes	38	38	83.3
P26641	EEF1G	35	35	71.9	Yes	Yes	38	38	71.9	Yes	Yes	29	29	69.3	Yes	Yes	33	33	68.9	Yes	Yes	38	38	75.7	Yes	Yes	37	37	76.4	Yes	Yes	37	37	72.3	Yes	Yes	36	36	74.6	Yes	Yes	37	37	69.1	Yes	Yes	38	38	75.7
P29350	PTPN6	35	35	75.3	Yes	Yes	33	33	70.6	Yes	Yes	28	28	56.5	Yes	Yes	30	30	60	Yes	Yes	36	36	77.6	Yes	Yes	35	35	68.4	Yes	Yes	33	33	62.7	Yes	Yes	31	31	61.2	Yes	Yes	32	32	64	Yes	Yes	32	32	64
P43490	NAMPT	35	35	75.2	Yes	Yes	36	36	76.2	Yes	Yes	28	28	67.6	Yes	Yes	33	33	75.2	Yes	Yes	33	33	73.9	Yes	Yes	35	35	75.2	Yes	Yes	38	38	76.8	Yes	Yes	35	35	71.7	Yes	Yes	34	34	71.1	Yes	Yes	34	34	73.7
P43652	AFM	35	35	53.4	Yes	Yes	38	38	60.4	Yes	Yes	32	32	54.1	Yes	Yes	38	38	58.4	Yes	Yes	41	41	60.8	Yes	Yes	34	34	55.6	Yes	Yes	34	34	57.6	Yes	Yes	34	34	53.6	Yes	Yes	43	43	60.6	Yes	Yes	41	41	59.1
P55084	HADHB	35	35	72.8	Yes	Yes	37	37	72.6	Yes	Yes	32	32	72.6	Yes	Yes	32	32	67.5	Yes	Yes	38	38	73	Yes	Yes	33	33	72.6	Yes	Yes	35	35	73.8	Yes	Yes	36	36	72.8	Yes	Yes	35	35	71.5	Yes	Yes	35	35	71.1
P57737	CORO7	35	35	55.4	Yes	Yes	33	33	52.8	Yes	Yes	36	36	56	Yes	Yes	34	34	49.8	Yes	Yes	34	34	53.3	Yes	Yes	38	38	58.2	Yes	Yes	33	33	54.4	Yes	Yes	30	30	44.4	Yes	Yes	33	33	49.8	Yes	Yes	36	36	54.9
P61011	SRP54	35	35	71.8	Yes	Yes	31	31	68.3	Yes	Yes	24	24	59.3	Yes	Yes	28	28	60.1	Yes	Yes	29	29	65.1	Yes	Yes	32	32	68.5	Yes	Yes	30	30	65.7	Yes	Yes	29	29	62.1	Yes	Yes	33	33	69.4	Yes	Yes	30	30	60.9
P61978	HNRNPK	35	35	71.9	Yes	Yes	38	38	73	Yes	Yes	36	36	68.9	Yes	Yes	37	37	75.8	Yes	Yes	33	33	69.1	Yes	Yes	33	33	65.9	Yes	Yes	36	36	70	Yes	Yes	34	34	70	Yes	Yes	38	38	72.6	Yes	Yes	37	37	73.9
Q01970	PLCB3	35	35	34.9	Yes	Yes	41	41	39.1	Yes	Yes	34	34	33.8	Yes	Yes	36	36	32.1	Yes	Yes	31	31	31.3	Yes	Yes	36	36	36.8	Yes	Yes	32	32	31.5	Yes	Yes	36	36	34.6	Yes	Yes	25	25	24.9	Yes	Yes	42	42	38.3
Q13835	PKP1	35	35	60.8	Yes	Yes	42	42	74.4	Yes	Yes	20	20	37.6	Yes	Yes	31	31	52.6	Yes	Yes	34	34	59.7	Yes	Yes	20	20	37.2	Yes	Yes	39	39	65.1	Yes	Yes	19	18	32	Yes	Yes	16	16	31.5	Yes	Yes	21	21	34.7
Q16610	ECM1	35	35	77	Yes	Yes	31	31	69.1	Yes	Yes	29	29	74.1	Yes	Yes	29	29	67.2	Yes	Yes	28	28	63.1	Yes	Yes	30	30	64.8	Yes	Yes	26	26	66.3	Yes	Yes	30	30	64.3	Yes	Yes	34	34	73.5	Yes	Yes	35	35	74.3
Q2M389	WASHC4	35	35	35.4	Yes	Yes	29	29	29	Yes	Yes	28	28	28.5	Yes	Yes	27	27	27.8	Yes	Yes	31	31	34.6	Yes	Yes	33	33	35.4	Yes	Yes	28	28	30.2	Yes	Yes	32	32	30	Yes	Yes	23	23	23.9	Yes	Yes	28	28	28.2
Q8N1G4	LRRC47	35	35	81	Yes	Yes	38	38	79.4	Yes	Yes	29	29	67.6	Yes	Yes	32	32	62.1	Yes	Yes	34	34	73.4	Yes	Yes	32	32	75.8	Yes	Yes	31	31	70.8	Yes	Yes	37	37	77.7	Yes	Yes	36	36	73.9	Yes	Yes	34	34	73.9
Q8TEM1	NUP210	35	35	23.5	Yes	Yes	38	38	24.3	Yes	Yes	23	23	17.8	Yes	Yes	38	38	25.5	Yes	Yes	34	34	23.3	Yes	Yes	36	36	24.5	Yes	Yes	34	34	24.7	Yes	Yes	30	30	22	Yes	Yes	31	31	21.5	Yes	Yes	31	31	20.4
Q8WTW3	COG1	35	35	43.2	Yes	Yes	38	38	46.4	Yes	Yes	32	32	39	Yes	Yes	34	34	38.9	Yes	Yes	33	33	39.3	Yes	Yes	35	35	43.7	Yes	Yes	43	43	50.6	Yes	Yes	37	37	41.4	Yes	Yes	31	31	38	Yes	Yes	35	35	40
Q92673	SORL1	35	35	20.3	Yes	Yes	40	40	23.8	Yes	Yes	27	27	16.1	Yes	Yes	38	38	19.9	Yes	Yes	24	24	12.8	Yes	Yes	33	33	17.8	Yes	Yes	50	50	29.6	Yes	Yes	19	19	9.8	Yes	Yes	18	18	10.1	Yes	Yes	34	34	20
Q93052	LPP	35	35	66.3	Yes	Yes	39	39	73.4	Yes	Yes	35	35	69.6	Yes	Yes	38	37	69.9	Yes	Yes	35	35	58	Yes	Yes	36	35	70.9	Yes	Yes	35	35	69.4	Yes	Yes	34	34	57.2	Yes	Yes	38	38	64.2	Yes	Yes	35	34	65.5
Q96CV9	OPTN	35	35	69.3	Yes	Yes	38	38	70.4	Yes	Yes	32	32	62.9	Yes	Yes	36	36	66.9	Yes	Yes	36	36	65.5	Yes	Yes	35	35	69.7	Yes	Yes	35	35	66.7	Yes	Yes	32	32	56.5	Yes	Yes	41	41	72.3	Yes	Yes	40	40	70.9
Q96P70	IPO9	35	35	43.7	Yes	Yes	35	35	42.7	Yes	Yes	30	30	35.1	Yes	Yes	33	33	36.3	Yes	Yes	30	30	35.4	Yes	Yes	36	36	43.1	Yes	Yes	32	32	41.1	Yes	Yes	36	36	43.1	Yes	Yes	27	27	31.6	Yes	Yes	30	30	35.2
Q9H6S3	EPS8L2	35	35	55.7	Yes	Yes	38	38	63.2	Yes	Yes	31	31	59.2	Yes	Yes	33	33	52.4	Yes	Yes	36	36	58.3	Yes	Yes	34	34	60.3	Yes	Yes	26	26	42.4	Yes	Yes	34	34	55.5	Yes	Yes	31	31	53.6	Yes	Yes	27	27	45.9
Q9UJC3	HOOK1	35	35	53.7	Yes	Yes	42	40	53.8	Yes	Yes	31	30	48.2	Yes	Yes	36	35	49.6	Yes	Yes	36	35	53.8	Yes	Yes	34	32	46.8	Yes	Yes	32	31	49.6	Yes	Yes	34	33	54.9	Yes	Yes	37	35	52.7	Yes	Yes	32	31	45.2
Q9Y2D5	AKAP2	35	35	50.2	Yes	Yes	30	30	42.6	Yes	Yes	31	31	46.8	Yes	Yes	28	28	39.3	Yes	Yes	32	32	43	Yes	Yes	31	31	44.9	Yes	Yes	34	34	50.1	Yes	Yes	28	28	42.4	Yes	Yes	28	28	34.2	Yes	Yes	35	35	46.9
Q9Y6N5	SQOR	35	35	70	Yes	Yes	33	33	64.4	Yes	Yes	29	29	63.1	Yes	Yes	33	33	66.2	Yes	Yes	33	33	64.9	Yes	Yes	34	34	70	Yes	Yes	32	32	68.2	Yes	Yes	37	37	68.9	Yes	Yes	33	33	61.1	Yes	Yes	32	32	59.6
Q05397	PTK2	35	34	43.1	Yes	Yes	42	41	52.9	Yes	Yes	35	34	48.7	Yes	Yes	37	36	42.7	Yes	Yes	37	36	48.8	Yes	Yes	36	36	47.3	Yes	Yes	36	35	46.8	Yes	Yes	39	38	45.7	Yes	Yes	33	32	38.3	Yes	Yes	35	34	40.5
Q8NEU8	APPL2	35	34	61.7	Yes	Yes	32	31	59.6	Yes	Yes	29	29	63.9	Yes	Yes	31	30	59.9	Yes	Yes	30	29	59.5	Yes	Yes	30	29	59.6	Yes	Yes	35	34	65.4	Yes	Yes	26	25	48.6	Yes	Yes	34	33	64.9	Yes	Yes	27	26	52.4
Q9H2D6	TRIOBP	35	34	15.7	Yes	Yes	33	32	15.3	Yes	Yes	31	30	14.2	Yes	Yes	33	31	15.5	Yes	Yes	34	32	14.6	Yes	Yes	30	28	13.2	Yes	Yes	33	32	15.1	Yes	Yes	34	32	14.7	Yes	Yes	37	36	15.3	Yes	Yes	39	38	15.9
O95340	PAPSS2	35	33	70.8	Yes	Yes	45	42	75.7	Yes	Yes	32	30	62.9	Yes	Yes	28	24	50.7	Yes	Yes	34	31	64.7	Yes	Yes	43	40	75.2	Yes	Yes	31	28	59.6	Yes	Yes	42	39	75.7	Yes	Yes	38	34	67.4	Yes	Yes	29	27	54.7
P22059	OSBP	35	33	52.5	Yes	Yes	40	38	60.7	Yes	Yes	31	29	47.6	Yes	Yes	41	39	54.5	Yes	Yes	45	43	55.9	Yes	Yes	41	38	55.8	Yes	Yes	36	34	55.5	Yes	Yes	38	36	55.4	Yes	Yes	38	36	55.3	Yes	Yes	40	38	55.8
P00352	ALDH1A1	35	32	85.2	Yes	Yes	37	34	85.4	Yes	Yes	33	30	78	Yes	Yes	37	33	67.7	Yes	Yes	35	31	85.8	Yes	Yes	38	34	85.4	Yes	Yes	36	33	78.2	Yes	Yes	38	35	86.6	Yes	Yes	39	36	85	Yes	Yes	40	37	81
Q14161	GIT2	35	32	64	Yes	Yes	34	31	63.6	Yes	Yes	30	26	60.2	Yes	Yes	25	22	43.1	Yes	Yes	28	25	54.5	Yes	Yes	38	34	65.3	Yes	Yes	37	33	69.8	Yes	Yes	30	27	56.9	Yes	Yes	32	29	58.8	Yes	Yes	38	34	66
O95466	FMNL1	35	31	33.7	Yes	Yes	32	28	29.6	Yes	Yes	23	21	23.9	Yes	Yes	31	28	31.4	Yes	Yes	33	30	31.5	Yes	Yes	40	35	38.2	Yes	Yes	37	33	36	Yes	Yes	34	32	32.8	Yes	Yes	32	28	27.5	Yes	Yes	33	31	32.6
P20592	MX2	35	30	54.4	Yes	Yes	31	25	45	Yes	Yes	24	21	37.9	Yes	Yes	36	30	48.8	Yes	Yes	31	26	43.1	Yes	Yes	37	34	54.5	Yes	Yes	31	27	47.6	Yes	Yes	31	26	49.2	Yes	Yes	27	23	40.8	Yes	Yes	30	25	42.9
Q8N3U4	STAG2	35	30	32.8	Yes	Yes	39	32	36.7	Yes	Yes	29	22	29.2	Yes	Yes	38	30	35.9	Yes	Yes	36	30	36.5	Yes	Yes	32	26	29.5	Yes	Yes	36	31	35	Yes	Yes	31	27	27.5	Yes	Yes	33	27	32.2	Yes	Yes	36	29	34.7
Q9Y2J2	EPB41L3	35	28	34.7	Yes	Yes	40	33	38.9	Yes	Yes	33	30	37.4	Yes	Yes	37	29	36.5	Yes	Yes	32	26	29.9	Yes	Yes	34	27	32.6	Yes	Yes	41	34	45.4	Yes	Yes	35	29	33.9	Yes	Yes	40	31	37.4	Yes	Yes	42	33	36.4
P49747	COMP	35	25	64.5	Yes	Yes	37	25	66.7	Yes	Yes	34	25	63.5	Yes	Yes	32	25	60.5	Yes	Yes	40	29	66.8	Yes	Yes	37	27	65.1	Yes	Yes	35	25	65.1	Yes	Yes	33	23	62.2	Yes	Yes	31	22	56.3	Yes	Yes	31	23	58
O95819	MAP4K4	35	23	36	Yes	Yes	32	23	32	Yes	Yes	27	22	31.2	Yes	Yes	38	22	33.6	Yes	Yes	33	25	33.3	Yes	Yes	32	18	31.6	Yes	Yes	22	17	23.8	Yes	Yes	34	20	29.2	Yes	Yes	31	19	31.6	Yes	Yes	36	23	32.6
P42229	STAT5A	35	13	51.4	Yes	Yes	37	11	50	Yes	Yes	28	7	42.1	Yes	Yes	32	9	47	Yes	Yes	29	9	42.2	Yes	Yes	33	11	49.7	Yes	Yes	35	12	49.5	Yes	Yes	33	10	46.5	Yes	Yes	36	10	50.4	Yes	Yes	35	10	49.5
O00443	PIK3C2A	34	34	21.6	Yes	Yes	39	39	27.3	Yes	Yes	37	37	23.7	Yes	Yes	36	36	25.1	Yes	Yes	41	41	26.9	Yes	Yes	41	41	28.4	Yes	Yes	35	35	24.3	Yes	Yes	36	36	25.6	Yes	Yes	36	36	23.4	Yes	Yes	32	32	18.9
O60568	PLOD3	34	34	55.4	Yes	Yes	36	35	58.5	Yes	Yes	31	31	54.3	Yes	Yes	30	30	47.7	Yes	Yes	33	33	54.7	Yes	Yes	29	29	48.4	Yes	Yes	34	34	55.4	Yes	Yes	35	35	52.2	Yes	Yes	36	36	51.6	Yes	Yes	30	29	45.7
O94826	TOMM70	34	34	69.9	Yes	Yes	40	40	68.6	Yes	Yes	27	27	61.2	Yes	Yes	39	39	72.2	Yes	Yes	36	36	69.9	Yes	Yes	38	38	68.1	Yes	Yes	39	39	70.7	Yes	Yes	38	38	74.5	Yes	Yes	38	38	75.2	Yes	Yes	40	40	72.2
P02679	FGG	34	34	79	Yes	Yes	38	38	83.7	Yes	Yes	32	32	78.8	Yes	Yes	33	33	78.4	Yes	Yes	37	37	80.4	Yes	Yes	36	36	80.8	Yes	Yes	38	38	80.4	Yes	Yes	33	33	75.1	Yes	Yes	38	38	77.5	Yes	Yes	40	40	77.7
P04083	ANXA1	34	34	78.6	Yes	Yes	34	34	78.3	Yes	Yes	29	29	76	Yes	Yes	33	33	78.3	Yes	Yes	36	36	81.2	Yes	Yes	34	34	77.2	Yes	Yes	34	34	76.6	Yes	Yes	34	34	78.6	Yes	Yes	34	34	78.6	Yes	Yes	35	35	78.6
P04406	GAPDH	34	34	91.3	Yes	Yes	37	37	92.2	Yes	Yes	33	33	91.3	Yes	Yes	36	35	84.8	Yes	Yes	34	34	91.6	Yes	Yes	32	32	89.6	Yes	Yes	40	40	93.1	Yes	Yes	34	34	89.6	Yes	Yes	40	40	94.3	Yes	Yes	38	38	92.5
P05455	SSB	34	34	65.4	Yes	Yes	36	36	68.4	Yes	Yes	32	32	58.6	Yes	Yes	36	36	63.7	Yes	Yes	36	36	66.4	Yes	Yes	38	38	68.4	Yes	Yes	35	35	67.6	Yes	Yes	31	31	63.7	Yes	Yes	38	38	68.1	Yes	Yes	35	35	65.7
P19174	PLCG1	34	34	37.4	Yes	Yes	39	39	40.6	Yes	Yes	30	30	32.9	Yes	Yes	33	33	36.2	Yes	Yes	31	31	33.3	Yes	Yes	38	38	42.2	Yes	Yes	35	35	38.2	Yes	Yes	23	23	25.1	Yes	Yes	26	26	26.8	Yes	Yes	36	36	35.2
P46060	RANGAP1	34	34	68.8	Yes	Yes	36	35	64.7	Yes	Yes	31	31	60.5	Yes	Yes	34	34	64.7	Yes	Yes	36	36	68.8	Yes	Yes	39	39	71.2	Yes	Yes	36	36	71.4	Yes	Yes	36	36	69.5	Yes	Yes	31	31	63.4	Yes	Yes	35	35	61.3
P52888	THOP1	34	34	48	Yes	Yes	39	39	52.2	Yes	Yes	28	28	43.3	Yes	Yes	38	38	47.5	Yes	Yes	42	42	57.5	Yes	Yes	36	36	50.8	Yes	Yes	39	39	50.8	Yes	Yes	41	41	52.1	Yes	Yes	35	35	43.7	Yes	Yes	38	38	51.2
Q05209	PTPN12	34	34	52.2	Yes	Yes	34	34	53.8	Yes	Yes	35	35	56.7	Yes	Yes	32	32	51.9	Yes	Yes	37	37	56.4	Yes	Yes	35	35	57.7	Yes	Yes	36	36	57.2	Yes	Yes	33	33	52.4	Yes	Yes	27	27	43.5	Yes	Yes	31	31	48.3
Q0ZGT2	NEXN	34	34	45.3	Yes	Yes	37	37	50.5	Yes	Yes	22	22	37.3	Yes	Yes	29	29	34.7	Yes	Yes	31	31	41.2	Yes	Yes	31	31	43.9	Yes	Yes	26	26	36.4	Yes	Yes	30	30	41.3	Yes	Yes	29	29	44.3	Yes	Yes	37	37	46.1
Q12797	ASPH	34	34	48.8	Yes	Yes	33	33	47	Yes	Yes	26	26	41.2	Yes	Yes	31	31	45.3	Yes	Yes	31	31	44.2	Yes	Yes	30	30	41.8	Yes	Yes	33	33	48.7	Yes	Yes	32	32	44.9	Yes	Yes	32	32	47.9	Yes	Yes	33	33	43
Q13228	SELENBP1	34	34	79.9	Yes	Yes	38	38	87.9	Yes	Yes	35	35	81.6	Yes	Yes	35	35	78.6	Yes	Yes	37	37	79.7	Yes	Yes	36	36	84.3	Yes	Yes	35	35	84.3	Yes	Yes	30	30	72.7	Yes	Yes	36	36	76.9	Yes	Yes	33	33	78.8
Q13616	CUL1	34	34	44.8	Yes	Yes	41	41	51.4	Yes	Yes	28	28	41.8	Yes	Yes	35	35	47.3	Yes	Yes	32	32	43.8	Yes	Yes	39	39	53.2	Yes	Yes	40	40	58	Yes	Yes	39	39	50.5	Yes	Yes	36	36	51.2	Yes	Yes	41	41	55.8
Q14978	NOLC1	34	34	36.3	Yes	Yes	25	25	31.2	Yes	Yes	22	22	33.5	Yes	Yes	35	35	37.9	Yes	Yes	33	33	35.5	Yes	Yes	24	24	28.3	Yes	Yes	31	31	33.8	Yes	Yes	34	34	44.1	Yes	Yes	34	34	42.2	Yes	Yes	32	32	37.1
Q5TH69	ARFGEF3	34	34	19.4	Yes	Yes	57	57	32.2	Yes	Yes	36	36	22.5	Yes	Yes	54	54	29.7	Yes	Yes	55	55	31.3	Yes	Yes	46	46	26.4	Yes	Yes	47	47	27.8	Yes	Yes	43	43	22.3	Yes	Yes	40	40	19.8	Yes	Yes	42	42	22.7
Q96EP0	RNF31	34	34	45	Yes	Yes	33	33	45.1	Yes	Yes	23	23	32.2	Yes	Yes	28	28	37.9	Yes	Yes	29	29	39.8	Yes	Yes	30	30	41.3	Yes	Yes	28	28	39.7	Yes	Yes	25	25	34	Yes	Yes	24	24	30.3	Yes	Yes	25	25	31.2
Q96HC4	PDLIM5	34	34	60.6	Yes	Yes	36	36	61.1	Yes	Yes	31	31	58.9	Yes	Yes	34	34	59.7	Yes	Yes	38	38	61.2	Yes	Yes	31	31	58.4	Yes	Yes	33	33	60.6	Yes	Yes	32	32	57	Yes	Yes	32	32	57.4	Yes	Yes	35	35	58.4
Q96KG9	SCYL1	34	34	58.3	Yes	Yes	40	40	61.8	Yes	Yes	27	27	50.1	Yes	Yes	33	33	53.2	Yes	Yes	38	38	61.8	Yes	Yes	38	38	58.8	Yes	Yes	31	31	55.4	Yes	Yes	33	33	56.4	Yes	Yes	32	32	54.7	Yes	Yes	30	30	53.8
Q96PK6	RBM14	34	34	55.3	Yes	Yes	33	33	48.6	Yes	Yes	28	28	47.8	Yes	Yes	32	32	50.2	Yes	Yes	34	34	55.3	Yes	Yes	32	32	48.4	Yes	Yes	28	28	48.4	Yes	Yes	34	34	55.5	Yes	Yes	33	33	49.3	Yes	Yes	30	30	44.2
Q96RT1	ERBIN	34	34	33.1	Yes	Yes	37	35	34.8	Yes	Yes	29	29	32.4	Yes	Yes	32	32	30.2	Yes	Yes	29	28	28.3	Yes	Yes	29	28	25.8	Yes	Yes	26	26	26.2	Yes	Yes	30	30	29.8	Yes	Yes	24	24	24.3	Yes	Yes	33	33	30.7
Q96TA1	NIBAN2	34	34	57.9	Yes	Yes	39	39	61.8	Yes	Yes	29	29	54.6	Yes	Yes	35	35	56.7	Yes	Yes	37	37	60.2	Yes	Yes	32	32	53.2	Yes	Yes	37	37	58	Yes	Yes	37	37	59.2	Yes	Yes	42	42	62.5	Yes	Yes	38	38	62.1
Q99570	PIK3R4	34	34	34.2	Yes	Yes	27	27	26.9	Yes	Yes	22	22	20.1	Yes	Yes	36	36	32.3	Yes	Yes	30	30	28	Yes	Yes	32	32	31.3	Yes	Yes	36	36	35.5	Yes	Yes	27	27	26.7	Yes	Yes	33	33	31.6	Yes	Yes	30	30	30.8
Q99959	PKP2	34	34	42.9	Yes	Yes	45	45	56.2	Yes	Yes	29	29	40.3	Yes	Yes	39	39	48.6	Yes	Yes	30	30	38.8	Yes	Yes	45	45	60.6	Yes	Yes	36	36	50.3	Yes	Yes	40	40	53.1	Yes	Yes	28	28	33.5	Yes	Yes	38	38	52
Q9BQ52	ELAC2	34	34	52.9	Yes	Yes	34	34	52.7	Yes	Yes	28	28	46.6	Yes	Yes	29	29	47.5	Yes	Yes	32	32	48.4	Yes	Yes	27	27	48.5	Yes	Yes	31	31	48.5	Yes	Yes	30	30	38.6	Yes	Yes	25	25	39.8	Yes	Yes	25	25	39.1
Q9BY44	EIF2A	34	34	72.1	Yes	Yes	29	29	61.4	Yes	Yes	28	28	60.7	Yes	Yes	30	30	57.4	Yes	Yes	29	29	62.6	Yes	Yes	30	30	59.1	Yes	Yes	32	32	67.5	Yes	Yes	26	26	54.5	Yes	Yes	34	34	64.3	Yes	Yes	30	30	66.5
Q9BYX4	IFIH1	34	34	35.6	Yes	Yes	22	22	25.7	Yes	Yes	17	17	21.8	Yes	Yes	25	25	26.5	Yes	Yes	27	27	28	Yes	Yes	20	20	21.5	Yes	Yes	33	33	37	Yes	Yes	29	29	31.1	Yes	Yes	27	27	29.4	Yes	Yes	24	24	23
Q9H845	ACAD9	34	34	55.1	Yes	Yes	31	31	48	Yes	Yes	23	23	43.8	Yes	Yes	28	28	49.3	Yes	Yes	36	36	52.8	Yes	Yes	29	29	51.4	Yes	Yes	27	27	54.3	Yes	Yes	24	24	36.4	Yes	Yes	26	26	37.2	Yes	Yes	29	29	44.8
Q9P258	RCC2	34	34	69.3	Yes	Yes	36	36	68.4	Yes	Yes	26	26	65.9	Yes	Yes	33	33	69.3	Yes	Yes	38	38	74.7	Yes	Yes	30	30	68.6	Yes	Yes	28	28	64	Yes	Yes	38	38	74.3	Yes	Yes	33	33	62.5	Yes	Yes	34	34	73
Q9UKN8	GTF3C4	34	34	55	Yes	Yes	31	31	50.1	Yes	Yes	26	26	45	Yes	Yes	33	33	52.1	Yes	Yes	31	31	52.3	Yes	Yes	33	33	51.7	Yes	Yes	34	34	53.2	Yes	Yes	30	30	48.8	Yes	Yes	35	35	57.8	Yes	Yes	32	32	52.4
Q9ULU4	ZMYND8	34	34	38.4	Yes	Yes	36	36	35.4	Yes	Yes	29	29	34.5	Yes	Yes	36	36	36.5	Yes	Yes	32	32	32.7	Yes	Yes	35	35	32	Yes	Yes	37	37	35.9	Yes	Yes	30	30	33	Yes	Yes	35	35	37.1	Yes	Yes	38	38	37.4
Q9Y2H5	PLEKHA6	34	34	39.7	Yes	Yes	38	38	47	Yes	Yes	29	29	35.6	Yes	Yes	38	38	41.2	Yes	Yes	33	33	39.7	Yes	Yes	30	30	38.6	Yes	Yes	25	25	31.5	Yes	Yes	34	34	34.9	Yes	Yes	32	32	37.2	Yes	Yes	31	31	35.3
O94915	FRYL	34	33	13.2	Yes	Yes	34	33	13.5	Yes	Yes	23	23	9.8	Yes	Yes	36	35	14.9	Yes	Yes	30	28	11.5	Yes	Yes	28	25	10.4	Yes	Yes	29	29	11.8	Yes	Yes	26	26	10.3	Yes	Yes	23	22	8.9	Yes	Yes	31	31	13.6
O95373	IPO7	34	33	44.8	Yes	Yes	34	33	40.8	Yes	Yes	30	29	37.5	Yes	Yes	33	32	37.8	Yes	Yes	36	35	43.8	Yes	Yes	35	34	45.3	Yes	Yes	33	32	39	Yes	Yes	32	31	42.1	Yes	Yes	30	29	31.5	Yes	Yes	31	30	38.2
P21980	TGM2	34	33	57.8	Yes	Yes	35	34	63.3	Yes	Yes	31	30	54	Yes	Yes	38	37	62.3	Yes	Yes	36	35	63.3	Yes	Yes	33	32	63.2	Yes	Yes	33	32	60.1	Yes	Yes	33	32	56.8	Yes	Yes	30	29	47.9	Yes	Yes	32	32	53.6
P80303	NUCB2	34	33	69.3	Yes	Yes	31	30	67.1	Yes	Yes	28	28	60.7	Yes	Yes	31	31	66.2	Yes	Yes	33	32	67.9	Yes	Yes	33	32	67.4	Yes	Yes	34	33	72.1	Yes	Yes	29	28	62.4	Yes	Yes	39	38	71.7	Yes	Yes	29	29	62.4
Q6VY07	PACS1	34	33	48.8	Yes	Yes	32	31	45.5	Yes	Yes	28	28	39.7	Yes	Yes	29	29	45.3	Yes	Yes	27	26	40.5	Yes	Yes	32	31	42.3	Yes	Yes	32	32	41.7	Yes	Yes	26	25	38.4	Yes	Yes	32	31	43.3	Yes	Yes	29	28	41.2
Q86TI2	DPP9	34	33	50.2	Yes	Yes	31	31	46.1	Yes	Yes	28	28	43.8	Yes	Yes	26	26	36.3	Yes	Yes	29	29	42.1	Yes	Yes	24	24	34.8	Yes	Yes	28	28	46	Yes	Yes	29	29	38.6	Yes	Yes	24	24	34.5	Yes	Yes	27	26	33.8
Q8IWR0	ZC3H7A	34	33	44	Yes	Yes	34	34	47.5	Yes	Yes	28	27	37.4	Yes	Yes	31	31	36.6	Yes	Yes	26	26	30.5	Yes	Yes	31	31	39.4	Yes	Yes	35	34	42.5	Yes	Yes	24	23	31.6	Yes	Yes	18	18	21.3	Yes	Yes	28	27	33
Q8N8S7	ENAH	34	33	50.8	Yes	Yes	39	38	54.1	Yes	Yes	36	35	52.1	Yes	Yes	38	37	51.6	Yes	Yes	38	37	50.6	Yes	Yes	40	39	52.5	Yes	Yes	33	32	48.1	Yes	Yes	43	42	53.3	Yes	Yes	37	36	47.9	Yes	Yes	39	38	49.4
Q8NI35	PATJ	34	33	28.5	Yes	Yes	29	28	25.4	Yes	Yes	22	21	18.3	Yes	Yes	13	13	10	Yes	Yes	21	20	16.1	Yes	Yes	21	20	17.2	Yes	Yes	21	21	19	Yes	Yes	30	29	24.9	Yes	Yes	23	22	18.3	Yes	Yes	23	23	18.2
Q9NQW7	XPNPEP1	34	33	67.9	Yes	Yes	35	34	69.8	Yes	Yes	31	31	68.1	Yes	Yes	31	30	59.1	Yes	Yes	33	32	62.8	Yes	Yes	32	30	63.2	Yes	Yes	34	33	69.2	Yes	Yes	31	30	61.2	Yes	Yes	28	27	48.8	Yes	Yes	29	28	54.9
Q9UKG1	APPL1	34	33	58.1	Yes	Yes	35	34	62.3	Yes	Yes	32	32	63.2	Yes	Yes	37	36	53.9	Yes	Yes	35	34	60.8	Yes	Yes	33	32	65.6	Yes	Yes	34	33	62.3	Yes	Yes	36	35	58.8	Yes	Yes	32	31	60.1	Yes	Yes	34	33	60.8
O75400	PRPF40A	34	32	31.9	Yes	Yes	38	36	34.8	Yes	Yes	26	24	27.2	Yes	Yes	37	34	32.7	Yes	Yes	36	33	32.2	Yes	Yes	35	32	32.6	Yes	Yes	38	36	33.1	Yes	Yes	32	29	28.9	Yes	Yes	33	30	30.4	Yes	Yes	36	33	34.5
Q96AC1	FERMT2	34	32	55.9	Yes	Yes	38	35	60.7	Yes	Yes	31	30	49.6	Yes	Yes	29	27	49.7	Yes	Yes	31	31	54	Yes	Yes	35	32	58.8	Yes	Yes	30	29	51.3	Yes	Yes	30	27	50.3	Yes	Yes	28	26	46.9	Yes	Yes	33	31	54.4
Q96T51	RUFY1	34	32	55.5	Yes	Yes	38	36	57.8	Yes	Yes	31	30	49.2	Yes	Yes	37	35	50.1	Yes	Yes	38	36	53.8	Yes	Yes	34	32	54.2	Yes	Yes	37	35	57.3	Yes	Yes	38	36	58.2	Yes	Yes	38	36	52.5	Yes	Yes	39	37	51.3
P52789	HK2	34	30	43	Yes	Yes	41	36	47.4	Yes	Yes	36	32	48.1	Yes	Yes	33	29	40.8	Yes	Yes	37	32	48.2	Yes	Yes	32	27	40.2	Yes	Yes	45	40	56.9	Yes	Yes	42	37	53.3	Yes	Yes	38	32	45.9	Yes	Yes	43	38	48.5
Q16512	PKN1	34	30	43.8	Yes	Yes	37	33	48	Yes	Yes	27	24	36.9	Yes	Yes	27	26	38.3	Yes	Yes	31	28	42.7	Yes	Yes	33	30	42.7	Yes	Yes	26	23	34.2	Yes	Yes	29	27	37.3	Yes	Yes	30	27	35.2	Yes	Yes	31	27	41.9
Q96I24	FUBP3	34	30	72.4	Yes	Yes	35	31	73.8	Yes	Yes	29	26	64.5	Yes	Yes	34	30	68.2	Yes	Yes	29	25	64.7	Yes	Yes	32	28	66.3	Yes	Yes	32	27	67.7	Yes	Yes	33	28	69.6	Yes	Yes	34	30	67.5	Yes	Yes	34	30	68.5
O14647	CHD2	34	29	21.1	Yes	Yes	33	29	21.3	Yes	Yes	22	20	14.2	Yes	Yes	20	15	11.4	Yes	Yes	22	17	12.7	Yes	Yes	25	21	16.7	Yes	Yes	24	21	13.8	Yes	Yes	29	24	18.8	Yes	Yes	22	18	13	Yes	Yes	26	21	15.6
P98175	RBM10	34	29	38.1	Yes	Yes	38	33	44.4	Yes	Yes	29	28	37.6	Yes	Yes	34	28	38.5	Yes	Yes	30	26	38.5	Yes	Yes	36	31	45.3	Yes	Yes	32	27	39.6	Yes	Yes	29	25	36	Yes	Yes	38	32	41.9	Yes	Yes	33	28	37.6
P38919	EIF4A3	34	28	79.1	Yes	Yes	39	33	85.6	Yes	Yes	28	24	75.4	Yes	Yes	34	28	76.4	Yes	Yes	35	30	80.3	Yes	Yes	34	28	74.7	Yes	Yes	35	29	79.1	Yes	Yes	34	28	74	Yes	Yes	35	29	70.8	Yes	Yes	40	34	80
Q9H1H9	KIF13A	34	28	24.3	Yes	Yes	39	33	31.1	Yes	Yes	31	24	23	Yes	Yes	39	31	24.6	Yes	Yes	34	24	24	Yes	Yes	31	23	20.1	Yes	Yes	36	28	25.2	Yes	Yes	25	18	17.6	Yes	Yes	23	18	17	Yes	Yes	24	16	14.9
Q9UDT6	CLIP2	34	28	41.6	Yes	Yes	40	33	40.3	Yes	Yes	33	28	38.3	Yes	Yes	28	22	30.6	Yes	Yes	30	22	33.7	Yes	Yes	32	26	35.8	Yes	Yes	25	19	31.8	Yes	Yes	30	23	32	Yes	Yes	30	22	33.9	Yes	Yes	34	28	38.3
P01008	SERPINC1	34	26	61.2	Yes	Yes	32	32	55.8	Yes	Yes	30	30	56.5	Yes	Yes	33	26	51.5	Yes	Yes	36	36	66.8	Yes	Yes	35	35	61.6	Yes	Yes	37	37	62.7	Yes	Yes	35	35	60.1	Yes	Yes	36	36	61.4	Yes	Yes	37	37	62.5
Q9H223	EHD4	34	25	73.6	Yes	Yes	34	26	69.1	Yes	Yes	30	24	64.1	Yes	Yes	30	22	67.7	Yes	Yes	32	25	66.9	Yes	Yes	31	22	66.2	Yes	Yes	37	28	76.9	Yes	Yes	36	27	67.8	Yes	Yes	39	26	75.8	Yes	Yes	39	28	73
O43314	PPIP5K2	34	23	32.9	Yes	Yes	35	27	31.4	Yes	Yes	29	24	29.8	Yes	Yes	37	30	36.3	Yes	Yes	27	20	26	Yes	Yes	27	19	27.8	Yes	Yes	26	22	22.8	Yes	Yes	28	21	26.5	Yes	Yes	27	20	27.8	Yes	Yes	28	20	26.7
P42166	TMPO	34	21	60.7	Yes	Yes	32	20	56.3	Yes	Yes	30	19	55.9	Yes	Yes	31	17	57.6	Yes	Yes	33	17	58.4	Yes	Yes	33	18	54.9	Yes	Yes	28	18	53	Yes	Yes	34	20	60.7	Yes	Yes	36	20	56.2	Yes	Yes	32	19	56.9
Q14643	ITPR1	34	21	13.5	Yes	Yes	39	26	15.4	Yes	Yes	21	16	10.1	Yes	Yes	36	28	14.6	Yes	Yes	27	16	10.8	Yes	Yes	37	26	16.2	Yes	Yes	35	23	14.4	Yes	Yes	30	17	12.3	Yes	Yes	31	20	13.3	Yes	Yes	29	17	11.2
P01857	IGHG1	34	20	67.9	Yes	Yes	34	21	67.9	Yes	Yes	27	18	65.3	Yes	Yes	32	20	66.6	Yes	Yes	38	22	69.9	Yes	Yes	31	19	66.8	Yes	Yes	31	19	61.2	Yes	Yes	34	20	67.9	Yes	Yes	33	21	64.4	Yes	Yes	34	22	67
P0DOX5	.	34	20	67.9	Yes	Yes	34	21	67.9	Yes	Yes	27	18	65.3	Yes	Yes	32	20	66.6	Yes	Yes	38	22	69.9	Yes	Yes	31	19	66.8	Yes	Yes	31	19	61.2	Yes	Yes	34	20	67.9	Yes	Yes	33	21	64.4	Yes	Yes	34	22	67
Q05193	DNM1	34	18	41.4	Yes	Yes	43	26	52	Yes	Yes	29	19	37.6	Yes	Yes	36	22	41.7	Yes	Yes	32	19	40.3	Yes	Yes	36	22	45.8	Yes	Yes	29	17	40.6	Yes	Yes	29	17	29.2	Yes	Yes	33	20	43.9	Yes	Yes	39	23	45.3
Q96F07	CYFIP2	34	12	32.2	Yes	Yes	38	15	32.6	Yes	Yes	28	11	27	Yes	Yes	32	9	26.1	Yes	Yes	31	8	29.3	Yes	Yes	32	11	27.9	Yes	Yes	39	16	35.3	Yes	Yes	32	12	26.7	Yes	Yes	24	5	18.4	Yes	Yes	35	15	29.9
P00367	GLUD1	34	11	64.7	Yes	Yes	38	12	65.1	Yes	Yes	31	9	62.2	Yes	Yes	34	12	60.9	Yes	Yes	35	11	62	Yes	Yes	32	11	58.8	Yes	Yes	38	13	67.9	Yes	Yes	31	11	55.7	Yes	Yes	36	15	55	Yes	Yes	36	14	61.6
P63267	ACTG2	34	1	93.6	Yes	Yes	36	1	85.1	Yes	Yes	35	2	82	Yes	Yes	33	1	75.5	Yes	Yes	37	1	93.6	Yes		32	1	79	Yes	Yes	35	1	79.8	Yes	Yes	35	1	92.8	Yes	Yes	33	1	77.7	Yes	Yes	40	1	93.6
P68133	ACTA1	34	1	86.2	Yes	Yes	36	1	77.5	Yes	Yes						34	2	82.5	Yes	Yes	36	1	86.2	Yes	Yes						36	2	83.8	Yes	Yes											40	2	91.5
O15061	SYNM	33	33	27	Yes	Yes	53	53	41.2	Yes	Yes	37	37	33	Yes	Yes	43	43	33.9	Yes	Yes	35	35	26	Yes	Yes	45	45	34.7	Yes	Yes	47	47	35.6	Yes	Yes	42	42	30.7	Yes	Yes	55	55	40.7	Yes	Yes	49	49	34.2
O60318	MCM3AP	33	33	26.2	Yes	Yes	34	34	26.5	Yes	Yes	25	25	19.2	Yes	Yes	21	21	18.5	Yes	Yes	31	31	24.7	Yes	Yes	30	30	21.3	Yes	Yes	31	31	25.3	Yes	Yes	25	25	17.2	Yes	Yes	25	25	17.9	Yes	Yes	26	26	17.3
O75363	BCAS1	33	33	72.8	Yes	Yes	22	22	55.1	Yes	Yes	19	19	48.1	Yes	Yes	26	26	62.2	Yes	Yes	36	36	74.8	Yes	Yes	21	21	48.1	Yes	Yes	16	16	40.9	Yes	Yes	14	14	34.2	Yes	Yes	30	30	65.2	Yes	Yes	20	20	52.1
O94985	CLSTN1	33	33	32.5	Yes	Yes	33	33	37.7	Yes	Yes	24	24	28.4	Yes	Yes	24	24	26.3	Yes	Yes	30	30	30.7	Yes	Yes	23	23	28.6	Yes	Yes	22	22	28.3	Yes	Yes	24	24	25.6	Yes	Yes	33	33	35.5	Yes	Yes	27	27	26.7
O95394	PGM3	33	33	77.7	Yes	Yes	34	34	77.1	Yes	Yes	25	25	56.6	Yes	Yes	27	27	57.6	Yes	Yes	30	29	65.7	Yes	Yes	32	32	76.2	Yes	Yes	34	34	77.5	Yes	Yes	29	29	64.8	Yes	Yes	32	32	67.2	Yes	Yes	29	29	58.1
O95671	ASMTL	33	33	69.1	Yes	Yes	31	31	57.5	Yes	Yes	25	25	60.5	Yes	Yes	27	27	47.7	Yes	Yes	28	28	57.6	Yes	Yes	30	30	58.6	Yes	Yes	30	30	62.6	Yes	Yes	24	24	37.8	Yes	Yes	24	24	44	Yes	Yes	23	23	45.2
P00736	C1R	33	33	56	Yes	Yes	40	39	58.9	Yes	Yes	33	32	56	Yes	Yes	32	31	52.9	Yes	Yes	37	36	56.5	Yes	Yes	36	35	58.4	Yes	Yes	36	35	58.7	Yes	Yes	32	31	53	Yes	Yes	36	35	56.7	Yes	Yes	41	41	59.3
P02647	APOA1	33	33	84.3	Yes	Yes	32	31	78.7	Yes	Yes	29	29	78.3	Yes	Yes	31	31	77.9	Yes	Yes	33	33	78.7	Yes	Yes	34	34	84.3	Yes	Yes	34	34	84.3	Yes	Yes	33	32	84.3	Yes	Yes	35	35	80.1	Yes	Yes	35	35	78.7
P07602	PSAP	33	33	70.2	Yes	Yes	36	36	68.7	Yes	Yes	30	30	64.7	Yes	Yes	34	34	69.1	Yes	Yes	31	31	64.7	Yes	Yes	29	29	66.4	Yes	Yes	34	34	68.7	Yes	Yes	30	30	67.2	Yes	Yes	32	32	66.2	Yes	Yes	32	32	66.2
P10155	RO60	33	33	70.4	Yes	Yes	34	34	68.2	Yes	Yes	25	25	59.9	Yes	Yes	33	33	69.1	Yes	Yes	33	33	69.1	Yes	Yes	30	30	62.5	Yes	Yes	33	33	68.4	Yes	Yes	36	36	71.9	Yes	Yes	34	34	68.4	Yes	Yes	32	32	62.8
P10253	GAA	33	33	46.3	Yes	Yes	30	30	42.1	Yes	Yes	28	28	39	Yes	Yes	30	30	37.1	Yes	Yes	31	31	42.2	Yes	Yes	32	32	41.7	Yes	Yes	30	30	40.3	Yes	Yes	32	32	42.2	Yes	Yes	31	31	39.3	Yes	Yes	31	31	41.4
P13674	P4HA1	33	33	59.7	Yes	Yes	34	34	64.2	Yes	Yes	28	28	56.9	Yes	Yes	34	34	64.8	Yes	Yes	35	35	64.6	Yes	Yes	33	33	61.8	Yes	Yes	28	28	54.3	Yes	Yes	29	29	60.7	Yes	Yes	31	31	61.2	Yes	Yes	34	34	65.4
P19827	ITIH1	33	33	52.5	Yes	Yes	33	32	50.3	Yes	Yes	33	33	51.7	Yes	Yes	26	24	37.7	Yes	Yes	33	28	47.6	Yes	Yes	36	32	53.7	Yes	Yes	36	36	53	Yes	Yes	31	27	46.1	Yes	Yes	29	26	43.6	Yes	Yes	36	31	49.3
P23142	FBLN1	33	33	63.7	Yes	Yes	39	39	66.6	Yes	Yes	31	18	58.9	Yes	Yes	34	34	58.3	Yes	Yes	37	21	56	Yes	Yes	35	19	59.5	Yes	Yes	32	32	59.3	Yes	Yes	37	21	57.6	Yes	Yes	39	23	58.6	Yes	Yes	38	22	60.6
P27797	CALR	33	33	78.4	Yes	Yes	37	37	81.1	Yes	Yes	36	36	73.6	Yes	Yes	41	41	80.1	Yes	Yes	40	40	79.6	Yes	Yes	40	40	78.7	Yes	Yes	36	36	78.2	Yes	Yes	35	35	78.7	Yes	Yes	37	37	78.2	Yes	Yes	32	32	69.8
P40227	CCT6A	33	33	76.3	Yes	Yes	36	29	79.1	Yes	Yes	28	28	72.3	Yes	Yes	36	30	76.6	Yes	Yes	36	29	78.9	Yes	Yes	33	26	76.6	Yes	Yes	33	26	76.6	Yes	Yes	33	27	77.8	Yes	Yes	35	28	73.8	Yes	Yes	35	35	68.5
P49411	TUFM	33	33	74.6	Yes	Yes	34	34	73.9	Yes	Yes	29	29	69.5	Yes	Yes	36	36	72.8	Yes	Yes	37	37	79.4	Yes	Yes	33	33	73.2	Yes	Yes	34	34	72.3	Yes	Yes	35	34	76.5	Yes	Yes	36	35	74.6	Yes	Yes	40	40	75.2
P52209	PGD	33	33	73.5	Yes	Yes	35	35	76.2	Yes	Yes	27	27	71.6	Yes	Yes	31	31	68.1	Yes	Yes	32	32	76.8	Yes	Yes	30	30	71.6	Yes	Yes	31	31	70.2	Yes	Yes	32	32	71.8	Yes	Yes	27	27	64.2	Yes	Yes	32	32	66.7
P52735	VAV2	33	33	48.6	Yes	Yes	31	31	39.2	Yes	Yes	29	29	41.9	Yes	Yes	24	24	36.2	Yes	Yes	28	28	34.7	Yes	Yes	32	32	44.4	Yes	Yes	29	29	38	Yes	Yes	30	30	39.5	Yes	Yes	27	27	33.6	Yes	Yes	25	25	28.6
Q0JRZ9	FCHO2	33	33	58.6	Yes	Yes	27	27	47.3	Yes	Yes	26	26	48.5	Yes	Yes	24	24	40.9	Yes	Yes	33	33	56.7	Yes	Yes	30	30	49.6	Yes	Yes	31	31	50.9	Yes	Yes	23	23	31.5	Yes	Yes	26	26	41.1	Yes	Yes	25	25	43.1
Q13617	CUL2	33	33	47.8	Yes	Yes	36	36	54	Yes	Yes	27	27	41.3	Yes	Yes	37	37	50.2	Yes	Yes	32	32	44.6	Yes	Yes	30	30	45.6	Yes	Yes	32	32	51	Yes	Yes	32	32	49.9	Yes	Yes	33	33	52.8	Yes	Yes	32	32	45.5
Q15386	UBE3C	33	33	35.5	Yes	Yes	36	36	40.4	Yes	Yes	20	20	23.1	Yes	Yes	40	40	44	Yes	Yes	27	27	29.9	Yes	Yes	34	34	37.9	Yes	Yes	31	31	36.8	Yes	Yes	28	28	32.4	Yes	Yes	27	27	29.5	Yes	Yes	30	30	34.9
Q3LXA3	TKFC	33	33	75	Yes	Yes	35	35	77.9	Yes	Yes	29	29	63.5	Yes	Yes	30	30	61.6	Yes	Yes	34	34	70.3	Yes	Yes	32	32	75.7	Yes	Yes	28	28	68.7	Yes	Yes	32	32	68.3	Yes	Yes	33	33	66.1	Yes	Yes	34	34	67.3
Q6NXG1	ESRP1	33	33	61.7	Yes	Yes	37	36	70.9	Yes	Yes	27	25	53.7	Yes	Yes	31	29	63.6	Yes	Yes	34	32	61.7	Yes	Yes	31	30	62.6	Yes	Yes	30	30	53.3	Yes	Yes	28	26	51.1	Yes	Yes	26	23	48.6	Yes	Yes	24	23	48.8
Q6NYC8	PPP1R18	33	33	62.8	Yes	Yes	30	30	53.5	Yes	Yes	26	26	49.8	Yes	Yes	32	32	61.2	Yes	Yes	29	29	52.4	Yes	Yes	30	30	56.8	Yes	Yes	25	25	48.6	Yes	Yes	32	32	62.2	Yes	Yes	34	34	54	Yes	Yes	29	29	51.1
Q86TU7	SETD3	33	33	60.9	Yes	Yes	32	32	51	Yes	Yes	22	22	41.4	Yes	Yes	28	28	45.5	Yes	Yes	29	29	53.7	Yes	Yes	23	23	43.3	Yes	Yes	22	22	40.1	Yes	Yes	27	27	48.8	Yes	Yes	25	25	37.9	Yes	Yes	25	25	42.8
Q86X10	RALGAPB	33	33	29.5	Yes	Yes	44	44	39.2	Yes	Yes	23	23	23.8	Yes	Yes	33	33	29	Yes	Yes	28	28	25.6	Yes	Yes	33	33	30.1	Yes	Yes	23	23	23.2	Yes	Yes	27	27	24.8	Yes	Yes	24	24	20.3	Yes	Yes	31	31	28.9
Q8IYI6	EXOC8	33	33	50.8	Yes	Yes	35	35	53.9	Yes	Yes	29	29	50.2	Yes	Yes	25	25	41.1	Yes	Yes	34	34	50.3	Yes	Yes	30	30	48.8	Yes	Yes	33	33	52.1	Yes	Yes	29	29	50.1	Yes	Yes	37	37	56.6	Yes	Yes	38	38	56.8
Q8N1G2	CMTR1	33	33	44.6	Yes	Yes	30	30	42.5	Yes	Yes	24	24	33.5	Yes	Yes	31	31	39.3	Yes	Yes	25	25	32.3	Yes	Yes	27	27	34.4	Yes	Yes	32	32	41.6	Yes	Yes	27	27	37.5	Yes	Yes	30	30	39	Yes	Yes	29	29	37.8
Q8NC51	SERBP1	33	33	60.5	Yes	Yes	29	29	65.7	Yes	Yes	30	30	60.5	Yes	Yes	32	32	67.2	Yes	Yes	27	27	60.8	Yes	Yes	29	29	58.6	Yes	Yes	33	33	72.5	Yes	Yes	32	32	65.9	Yes	Yes	35	35	71.6	Yes	Yes	28	28	62.3
Q8NHU6	TDRD7	33	33	36.7	Yes	Yes	29	29	32	Yes	Yes	22	22	25.5	Yes	Yes	28	28	28	Yes	Yes	25	25	28.1	Yes	Yes	36	36	42.3	Yes	Yes	24	24	27	Yes	Yes	23	23	23.9	Yes	Yes	24	24	27.4	Yes	Yes	27	27	28.8
Q8TD19	NEK9	33	33	52.9	Yes	Yes	33	33	46.3	Yes	Yes	32	32	46.8	Yes	Yes	34	34	51.5	Yes	Yes	35	35	50.1	Yes	Yes	36	36	53.4	Yes	Yes	39	39	58	Yes	Yes	35	35	46.8	Yes	Yes	35	35	48.9	Yes	Yes	35	35	45.3
Q93074	MED12	33	33	19.7	Yes	Yes	28	28	14.7	Yes	Yes	22	22	14.1	Yes	Yes	27	27	15.2	Yes	Yes	26	26	14.5	Yes	Yes	27	24	14.3	Yes	Yes	29	29	16.2	Yes	Yes	20	16	11.2	Yes	Yes	22	20	12.5	Yes	Yes	20	20	11.1
Q96T76	MMS19	33	33	42.5	Yes	Yes	31	31	43.7	Yes	Yes	24	23	34.7	Yes	Yes	29	29	32.8	Yes	Yes	28	28	31.7	Yes	Yes	36	35	48.1	Yes	Yes	34	34	45.8	Yes	Yes	29	29	40.1	Yes	Yes	24	23	32.4	Yes	Yes	29	29	35.4
Q9C0J8	WDR33	33	33	31.9	Yes	Yes	44	44	42.9	Yes	Yes	33	33	34.4	Yes	Yes	39	39	40.3	Yes	Yes	27	27	22.4	Yes	Yes	34	34	34.4	Yes	Yes	35	35	34.9	Yes	Yes	37	37	34.5	Yes	Yes	40	40	36.9	Yes	Yes	31	31	29.6
Q9H9E3	COG4	33	33	46.9	Yes	Yes	33	33	46.6	Yes	Yes	27	27	41	Yes	Yes	37	37	49.6	Yes	Yes	32	32	44.1	Yes	Yes	29	29	40.1	Yes	Yes	31	31	43.8	Yes	Yes	31	31	42.9	Yes	Yes	33	33	45.1	Yes	Yes	31	31	43.3
Q9HAU5	UPF2	33	33	32.5	Yes	Yes	35	35	33.6	Yes	Yes	24	24	23.5	Yes	Yes	27	27	24.7	Yes	Yes	27	27	21.5	Yes	Yes	32	32	29.2	Yes	Yes	34	34	29.2	Yes	Yes	36	36	30.3	Yes	Yes	26	26	20.9	Yes	Yes	26	26	22
Q9HCC0	MCCC2	33	33	73.5	Yes	Yes	35	35	70.9	Yes	Yes	31	31	65.7	Yes	Yes	32	32	63.8	Yes	Yes	33	33	71.4	Yes	Yes	32	32	66.8	Yes	Yes	36	36	70	Yes	Yes	32	32	66.8	Yes	Yes	35	35	74.6	Yes	Yes	32	32	64.7
Q9P253	VPS18	33	33	41.2	Yes	Yes	31	31	36.1	Yes	Yes	27	27	36.5	Yes	Yes	31	31	37.7	Yes	Yes	31	31	36.9	Yes	Yes	37	37	47.1	Yes	Yes	26	26	34.2	Yes	Yes	32	32	38.3	Yes	Yes	24	24	27.2	Yes	Yes	36	36	45.7
Q9P2E3	ZNFX1	33	33	22.2	Yes	Yes	34	34	23	Yes	Yes	21	21	14.7	Yes	Yes	20	20	13.9	Yes	Yes	28	28	18.9	Yes	Yes	29	29	18.2	Yes	Yes	32	32	20.9	Yes	Yes	32	32	20.3	Yes	Yes	23	23	14.3	Yes	Yes	26	26	17.1
Q9UNZ2	NSFL1C	33	33	76.5	Yes	Yes	30	30	71.9	Yes	Yes	27	27	68.6	Yes	Yes	29	29	67	Yes	Yes	34	34	79.7	Yes	Yes	30	30	67.6	Yes	Yes	28	28	71.9	Yes	Yes	31	31	73	Yes	Yes	28	27	71.1	Yes	Yes	27	27	71.1
Q9UPU7	TBC1D2B	33	33	40.4	Yes	Yes	28	28	36	Yes	Yes	22	22	28.2	Yes	Yes	31	31	38.5	Yes	Yes	32	32	41.4	Yes	Yes	33	33	41.7	Yes	Yes	25	25	33.6	Yes	Yes	25	25	29.8	Yes	Yes	27	27	31.3	Yes	Yes	36	36	35.7
Q9Y230	RUVBL2	33	33	75.8	Yes	Yes	38	38	83.2	Yes	Yes	33	33	81	Yes	Yes	37	37	72.4	Yes	Yes	41	41	84	Yes	Yes	32	32	81.4	Yes	Yes	35	35	81.4	Yes	Yes	39	39	76.9	Yes	Yes	39	39	73.4	Yes	Yes	41	41	81
Q9Y4D8	HECTD4	33	33	13.3	Yes	Yes	45	45	16.5	Yes	Yes	20	20	7.6	Yes	Yes	39	39	13.2	Yes	Yes	31	31	10.7	Yes	Yes	31	31	10.2	Yes	Yes	31	31	10.6	Yes	Yes	22	22	8.3	Yes	Yes	27	27	8.5	Yes	Yes	20	20	6.7
Q9Y6W3	CAPN7	33	33	55.8	Yes	Yes	38	38	61.4	Yes	Yes	24	24	42.3	Yes	Yes	27	27	40.2	Yes	Yes	28	28	45.1	Yes	Yes	29	29	48.2	Yes	Yes	30	30	48.3	Yes	Yes	24	24	40.6	Yes	Yes	20	20	34.3	Yes	Yes	23	23	34.6
Q9Y6X9	MORC2	33	33	43.2	Yes	Yes	29	29	33.7	Yes	Yes	25	25	30.7	Yes	Yes	32	32	40.5	Yes	Yes	28	28	34.4	Yes	Yes	31	31	38.6	Yes	Yes	29	29	35.8	Yes	Yes	29	29	30.9	Yes	Yes	29	29	33.8	Yes	Yes	23	23	26.9
P19971	TYMP	33	32	84.2	Yes	Yes	32	32	82.8	Yes	Yes	27	26	76.6	Yes	Yes	31	30	76.1	Yes	Yes	32	32	82.8	Yes	Yes	31	31	82.8	Yes	Yes	31	30	80.9	Yes	Yes	31	31	81.3	Yes	Yes	34	34	83.6	Yes	Yes	34	33	80.1
P23229	ITGA6	33	32	40.4	Yes	Yes	39	39	48	Yes	Yes	24	24	28.8	Yes	Yes	28	28	30	Yes	Yes	37	37	42	Yes	Yes	34	34	41.5	Yes	Yes	40	40	46.8	Yes	Yes	31	31	34.8	Yes	Yes	22	22	26.5	Yes	Yes	37	37	37
P23368	ME2	33	32	73.8	Yes	Yes	33	32	71.9	Yes	Yes	27	26	64.6	Yes	Yes	32	31	67	Yes	Yes	33	32	68.3	Yes	Yes	31	30	70.7	Yes	Yes	30	29	63	Yes	Yes	27	27	66.4	Yes	Yes	30	29	68.5	Yes	Yes	32	31	72.4
Q00653	NFKB2	33	32	48.4	Yes	Yes	39	38	53.3	Yes	Yes	27	26	42.7	Yes	Yes	25	25	39.3	Yes	Yes	30	29	43.2	Yes	Yes	34	33	47.9	Yes	Yes	31	30	45	Yes	Yes	34	33	47	Yes	Yes	35	34	49	Yes	Yes	35	34	48.8
Q69YQ0	SPECC1L	33	32	38	Yes	Yes	35	34	38.9	Yes	Yes	24	24	30	Yes	Yes	32	31	36.4	Yes	Yes	34	33	40.9	Yes	Yes	37	35	40.1	Yes	Yes	29	28	34.6	Yes	Yes	32	31	38	Yes	Yes	33	32	35.2	Yes	Yes	28	27	32.1
Q96KQ7	EHMT2	33	32	38.3	Yes	Yes	26	25	30.3	Yes	Yes	19	18	24.2	Yes	Yes	26	24	31.7	Yes	Yes	27	26	32	Yes	Yes	22	21	23.9	Yes	Yes	18	17	24.1	Yes	Yes	30	29	33.6	Yes	Yes	26	24	28.3	Yes	Yes	30	29	35.4
Q9NVP1	DDX18	33	32	58.1	Yes	Yes	29	29	53	Yes	Yes	28	28	53	Yes	Yes	27	27	47.3	Yes	Yes	33	33	61.5	Yes	Yes	29	28	50.4	Yes	Yes	28	28	52.7	Yes	Yes	31	31	55.2	Yes	Yes	32	32	56.3	Yes	Yes	24	24	40.1
Q9Y4W6	AFG3L2	33	32	41	Yes	Yes	34	33	45.7	Yes	Yes	26	25	36.8	Yes	Yes	37	36	45.5	Yes	Yes	33	32	43.4	Yes	Yes	30	29	36.6	Yes	Yes	33	33	40.9	Yes	Yes	34	33	38.8	Yes	Yes	25	25	34.8	Yes	Yes	32	31	37.4
Q14562	DHX8	33	31	33.4	Yes	Yes	25	24	23.1	Yes	Yes	25	23	26.6	Yes	Yes	26	25	25.7	Yes	Yes	26	24	24.9	Yes	Yes	25	24	25.6	Yes	Yes	23	21	20.8	Yes	Yes	27	26	29.5	Yes	Yes	19	18	21	Yes	Yes	20	18	17.9
Q13107	USP4	33	30	42.8	Yes	Yes	32	29	45.1	Yes	Yes	34	33	52.9	Yes	Yes	29	26	42.3	Yes	Yes	28	25	38.8	Yes	Yes	31	29	41.1	Yes	Yes	31	28	43.3	Yes	Yes	33	30	43.9	Yes	Yes	32	29	43.9	Yes	Yes	31	28	43.5
Q9Y2X7	GIT1	33	30	57.8	Yes	Yes	33	30	56.8	Yes	Yes	31	27	59.3	Yes	Yes	27	24	46.8	Yes	Yes	26	23	47.6	Yes	Yes	29	25	51.6	Yes	Yes	32	28	59.5	Yes	Yes	25	22	41.3	Yes	Yes	24	21	39.4	Yes	Yes	27	23	47.2
Q12979	ABR	33	29	47	Yes	Yes	31	29	43.4	Yes	Yes	24	22	36.2	Yes	Yes	30	26	35.4	Yes	Yes	26	23	38.1	Yes	Yes	28	25	34.7	Yes	Yes	28	26	39.3	Yes	Yes	23	21	28.5	Yes	Yes	25	21	28.4	Yes	Yes	29	27	40.6
Q9UL03	INTS6	33	29	48.5	Yes	Yes	26	22	35.5	Yes	Yes	18	18	26.9	Yes	Yes	27	27	37.3	Yes	Yes	25	20	34.9	Yes	Yes	21	21	31	Yes	Yes	21	16	29.3	Yes	Yes	16	12	22.9	Yes	Yes	19	19	28.1	Yes	Yes	20	20	28.3
Q14195	DPYSL3	33	28	73.2	Yes	Yes	34	28	73.3	Yes	Yes	29	26	69.5	Yes	Yes	30	25	72.8	Yes	Yes	33	27	74.4	Yes	Yes	31	26	73	Yes	Yes	33	27	72.8	Yes	Yes	30	25	66.7	Yes	Yes	35	27	75.8	Yes	Yes	35	27	75.8
Q9H0B6	KLC2	33	23	54.2	Yes	Yes	38	28	68.8	Yes	Yes	28	20	55.6	Yes	Yes	34	26	59.3	Yes	Yes	26	19	48.9	Yes	Yes	32	23	57.2	Yes	Yes	34	25	58.8	Yes	Yes	32	25	56.8	Yes	Yes	38	28	62.4	Yes	Yes	35	26	59.6
P21281	ATP6V1B2	33	22	82.6	Yes	Yes	32	22	77.1	Yes	Yes	28	20	76.9	Yes	Yes	32	23	81.4	Yes	Yes	33	21	81.6	Yes	Yes	32	23	81.4	Yes	Yes	31	20	82	Yes	Yes	34	22	82.6	Yes	Yes	33	22	76.5	Yes	Yes	35	24	82.6
P00738	HP	33	17	71.2	Yes	Yes	34	17	73.2	Yes	Yes	36	19	75.1	Yes	Yes	36	18	71.2	Yes	Yes	35	18	71.2	Yes	Yes	30	17	69	Yes	Yes	35	18	71.2	Yes	Yes	28	12	63.5	Yes	Yes	36	18	69.7	Yes	Yes	36	19	71.2
P06753	TPM3	33	14	73.7	Yes	Yes	42	17	84.9	Yes	Yes	27	11	58.2	Yes	Yes	37	14	80.7	Yes	Yes	37	12	75.8	Yes	Yes	31	11	63.9	Yes	Yes	34	12	69.1	Yes	Yes	35	11	67	Yes	Yes	39	13	76.1	Yes	Yes	41	14	75.4
Q14240	EIF4A2	33	14	77.9	Yes	Yes	40	21	84.8	Yes	Yes	27	13	67.1	Yes	Yes	37	18	78.4	Yes	Yes	32	16	76.7	Yes	Yes	34	16	80.1	Yes	Yes	36	18	82.1	Yes	Yes	35	17	82.1	Yes	Yes	39	19	85.5	Yes	Yes	37	18	83.3
P39880	CUX1	33	10	26	Yes	Yes	32	7	23.3	Yes	Yes	28	10	25	Yes	Yes	35	7	23	Yes	Yes	35	10	28	Yes	Yes	32	7	24.7	Yes	Yes	32	12	26.2	Yes	Yes	30	7	21.9	Yes	Yes	33	11	25	Yes	Yes	35	13	25.8
P21127	CDK11B	33	5	38.5	Yes	Yes	33	5	35.6	Yes	Yes	29	4	34.7	Yes	Yes	28	5	30.2	Yes	Yes	29	5	31.2	Yes	Yes	23	3	27.9	Yes	Yes	28	4	32.3	Yes	Yes	31	5	33.1	Yes	Yes	29	6	28.4	Yes	Yes	29	3	29.2
P68366	TUBA4A	33	5	71	Yes	Yes	35	9	76.8	Yes	Yes	30	7	76.1	Yes	Yes	30	4	63.8	Yes	Yes	35	6	72.1	Yes	Yes	30	4	68.8	Yes	Yes	33	6	74.8	Yes	Yes	34	7	71.9	Yes	Yes	36	6	69.2	Yes	Yes	34	5	65.2
O00231	PSMD11	32	32	72.3	Yes	Yes	32	32	69.7	Yes	Yes	29	29	65.6	Yes	Yes	31	31	73.7	Yes	Yes	31	31	72.5	Yes	Yes	33	33	74.9	Yes	Yes	38	38	75.1	Yes	Yes	32	32	69.4	Yes	Yes	28	28	67.5	Yes	Yes	32	32	69.9
O15381	NVL	32	32	48.9	Yes	Yes	42	42	54.8	Yes	Yes	24	24	38.6	Yes	Yes	33	33	47.7	Yes	Yes	30	30	43.5	Yes	Yes	30	30	45.3	Yes	Yes	30	30	42.1	Yes	Yes	30	30	38.8	Yes	Yes	27	27	39.5	Yes	Yes	32	32	47.1
O43847	NRDC	32	32	33.3	Yes	Yes	39	39	39	Yes	Yes	32	32	31.5	Yes	Yes	34	34	31.5	Yes	Yes	31	31	29.5	Yes	Yes	35	35	32.7	Yes	Yes	30	30	33	Yes	Yes	38	38	37.9	Yes	Yes	29	29	28.9	Yes	Yes	35	35	31.5
O95202	LETM1	32	32	53.5	Yes	Yes	30	30	49.5	Yes	Yes	23	23	41.1	Yes	Yes	27	27	45.3	Yes	Yes	31	31	50.1	Yes	Yes	31	31	52.2	Yes	Yes	32	32	51.6	Yes	Yes	33	33	51	Yes	Yes	29	29	46	Yes	Yes	27	27	43
P01042	KNG1	32	32	46.4	Yes	Yes	37	37	47	Yes	Yes	34	34	44.6	Yes	Yes	36	36	45.2	Yes	Yes	34	34	46	Yes	Yes	34	34	47.2	Yes	Yes	37	37	47.7	Yes	Yes	34	34	46.4	Yes	Yes	36	36	47.2	Yes	Yes	35	35	47
P02790	HPX	32	32	68.8	Yes	Yes	33	33	75.8	Yes	Yes	32	32	68.6	Yes	Yes	30	30	64.5	Yes	Yes	31	31	64.1	Yes	Yes	32	32	68.8	Yes	Yes	34	34	74.9	Yes	Yes	30	30	60.6	Yes	Yes	33	33	67.7	Yes	Yes	32	32	61.3
P05165	PCCA	32	32	53.6	Yes	Yes	37	37	60.2	Yes	Yes	29	29	48.8	Yes	Yes	32	32	52.9	Yes	Yes	36	36	59.3	Yes	Yes	32	32	53.2	Yes	Yes	36	36	58.1	Yes	Yes	32	32	51	Yes	Yes	34	34	50.8	Yes	Yes	32	32	50
P05198	EIF2S1	32	32	85.4	Yes	Yes	33	33	75.9	Yes	Yes	31	31	71.7	Yes	Yes	32	32	74.6	Yes	Yes	34	34	78.1	Yes	Yes	29	29	74.6	Yes	Yes	30	30	74.6	Yes	Yes	34	34	77.1	Yes	Yes	36	36	79.7	Yes	Yes	35	35	76.5
P11172	UMPS	32	32	67.1	Yes	Yes	34	34	70.4	Yes	Yes	22	22	48.3	Yes	Yes	34	34	66.7	Yes	Yes	29	29	70.2	Yes	Yes	31	31	69.8	Yes	Yes	29	29	68.1	Yes	Yes	30	30	64.8	Yes	Yes	25	25	54	Yes	Yes	32	32	73.5
P48449	LSS	32	32	53.4	Yes	Yes	32	32	52.2	Yes	Yes	26	26	43.3	Yes	Yes	33	33	48.2	Yes	Yes	32	31	48.9	Yes	Yes	29	29	48	Yes	Yes	30	30	53.7	Yes	Yes	26	26	39.9	Yes	Yes	28	28	46.9	Yes	Yes	29	29	42.3
P52630	STAT2	32	32	47	Yes	Yes	29	29	39.8	Yes	Yes	21	21	34.2	Yes	Yes	31	31	44.9	Yes	Yes	30	30	48.5	Yes	Yes	37	37	52.5	Yes	Yes	30	30	43.9	Yes	Yes	29	29	39	Yes	Yes	27	27	39.2	Yes	Yes	27	27	39.7
P83436	COG7	32	32	54.5	Yes	Yes	30	30	48.2	Yes	Yes	24	24	39.5	Yes	Yes	32	32	52.9	Yes	Yes	27	27	42.9	Yes	Yes	28	28	44.2	Yes	Yes	28	28	49.9	Yes	Yes	28	28	46.1	Yes	Yes	27	27	46.4	Yes	Yes	26	26	39
Q03701	CEBPZ	32	32	39.1	Yes	Yes	24	24	28.2	Yes	Yes	26	26	33.2	Yes	Yes	30	30	34.6	Yes	Yes	19	19	26.3	Yes	Yes	25	25	29.4	Yes	Yes	30	30	36.8	Yes	Yes	26	26	30	Yes	Yes	23	23	25.5	Yes	Yes	21	21	22.5
Q0VD83	APOBR	32	32	41.4	Yes	Yes	32	32	41.1	Yes	Yes	38	38	43.8	Yes	Yes	33	33	42.8	Yes	Yes	26	26	34.9	Yes	Yes	31	31	40.8	Yes	Yes	30	30	40	Yes	Yes	41	41	47.9	Yes	Yes	32	32	41.3	Yes	Yes	44	44	52.2
Q12788	TBL3	32	32	52.1	Yes	Yes	27	27	45.3	Yes	Yes	22	22	37	Yes	Yes	28	28	44.8	Yes	Yes	30	30	48.5	Yes	Yes	29	29	45	Yes	Yes	25	25	43.8	Yes	Yes	31	31	46.5	Yes	Yes	25	25	42.7	Yes	Yes	25	25	43.1
Q567U6	CCDC93	32	32	55.2	Yes	Yes	29	29	52.3	Yes	Yes	30	30	49.6	Yes	Yes	26	26	41.4	Yes	Yes	29	29	48.7	Yes	Yes	29	29	46.1	Yes	Yes	35	35	55.3	Yes	Yes	32	32	46.9	Yes	Yes	28	28	44.1	Yes	Yes	28	28	46
Q5VT52	RPRD2	32	32	32.9	Yes	Yes	46	46	45.9	Yes	Yes	39	39	42.9	Yes	Yes	39	39	37.2	Yes	Yes	36	36	33.3	Yes	Yes	39	39	40	Yes	Yes	37	37	39.8	Yes	Yes	32	32	31.4	Yes	Yes	35	35	33.5	Yes	Yes	27	27	27.9
Q6UWE0	LRSAM1	32	32	56.8	Yes	Yes	35	35	59.9	Yes	Yes	26	26	49.4	Yes	Yes	29	29	52.8	Yes	Yes	30	30	50.3	Yes	Yes	29	29	51.7	Yes	Yes	28	28	51.5	Yes	Yes	33	33	56.3	Yes	Yes	23	23	38.7	Yes	Yes	32	32	47.3
Q6UXG2	ELAPOR1	32	32	38.9	Yes	Yes	34	34	40.8	Yes	Yes	27	27	36.1	Yes	Yes	41	41	45.6	Yes	Yes	26	26	34.4	Yes	Yes	32	32	39.1	Yes	Yes	34	34	38.9	Yes	Yes	33	33	40	Yes	Yes	30	30	37.3	Yes	Yes	31	31	37.4
Q7Z3U7	MON2	32	32	21.5	Yes	Yes	36	36	24	Yes	Yes	23	23	16.9	Yes	Yes	33	33	22.1	Yes	Yes	24	24	15.8	Yes	Yes	31	31	20.9	Yes	Yes	29	29	19.9	Yes	Yes	34	34	21.3	Yes	Yes	24	24	15.7	Yes	Yes	30	30	17.7
Q86SF2	GALNT7	32	32	51.9	Yes	Yes	28	28	52.1	Yes	Yes	18	18	33.5	Yes	Yes	27	27	47.6	Yes	Yes	28	28	53.1	Yes	Yes	29	29	51	Yes	Yes	25	25	40.3	Yes	Yes	23	23	41.2	Yes	Yes	27	27	46.3	Yes	Yes	24	24	39.1
Q86VS8	HOOK3	32	32	42.8	Yes	Yes	31	29	38.4	Yes	Yes	31	30	43.7	Yes	Yes	36	35	51.5	Yes	Yes	33	32	44.7	Yes	Yes	41	39	54	Yes	Yes	28	27	40.7	Yes	Yes	41	40	61.1	Yes	Yes	40	38	51.9	Yes	Yes	33	32	50.4
Q86XL3	ANKLE2	32	32	38.7	Yes	Yes	19	19	25.1	Yes	Yes	20	20	28.9	Yes	Yes	23	23	26.7	Yes	Yes	15	15	19.4	Yes	Yes	16	16	22.9	Yes	Yes	21	21	28.8	Yes	Yes	20	20	20.1	Yes	Yes	15	15	17	Yes	Yes	18	18	18.1
Q86YS7	C2CD5	32	32	37.9	Yes	Yes	36	36	44.9	Yes	Yes	27	27	40.2	Yes	Yes	28	28	34.6	Yes	Yes	22	22	28.5	Yes	Yes	26	26	30.9	Yes	Yes	25	25	31.8	Yes	Yes	18	18	23.4	Yes	Yes	25	25	29.6	Yes	Yes	25	25	32.3
Q8NCN5	PDPR	32	32	36.6	Yes	Yes	24	24	27.6	Yes	Yes	22	22	30.3	Yes	Yes	25	25	25.6	Yes	Yes	24	24	29.5	Yes	Yes	32	32	40.3	Yes	Yes	28	28	35.7	Yes	Yes	28	28	31.7	Yes	Yes	18	18	19.2	Yes	Yes	25	25	27.3
Q8TDM6	DLG5	32	32	17.4	Yes	Yes	51	51	30	Yes	Yes	21	21	13.4	Yes	Yes	27	27	15.7	Yes	Yes	29	29	16.5	Yes	Yes	38	38	21.5	Yes	Yes	17	17	10.1	Yes	Yes	25	25	13.2	Yes	Yes	31	31	17.9	Yes	Yes	33	33	17.6
Q96I99	SUCLG2	32	32	73.6	Yes	Yes	32	32	68.8	Yes	Yes	29	29	67.8	Yes	Yes	30	30	67.8	Yes	Yes	33	33	71.1	Yes	Yes	31	31	70.8	Yes	Yes	34	34	71.5	Yes	Yes	28	28	66.9	Yes	Yes	30	30	72	Yes	Yes	30	30	71.8
Q99615	DNAJC7	32	32	61.3	Yes	Yes	35	35	63.2	Yes	Yes	31	30	59.1	Yes	Yes	36	36	70	Yes	Yes	33	33	58.9	Yes	Yes	36	35	68.8	Yes	Yes	35	35	63.2	Yes	Yes	33	33	67.6	Yes	Yes	39	38	70.9	Yes	Yes	41	40	71.3
Q9H1A4	ANAPC1	32	32	22.3	Yes	Yes	25	25	16.7	Yes	Yes	24	24	17.8	Yes	Yes	28	28	14.3	Yes	Yes	24	24	16.6	Yes	Yes	26	26	18.1	Yes	Yes	25	25	18.6	Yes	Yes	20	20	12.7	Yes	Yes	22	22	15.1	Yes	Yes	18	18	11.4
Q9H9A6	LRRC40	32	32	67.1	Yes	Yes	34	34	69.1	Yes	Yes	27	27	58.8	Yes	Yes	28	28	55.1	Yes	Yes	27	27	54	Yes	Yes	28	28	59.8	Yes	Yes	24	24	53.7	Yes	Yes	27	27	54.2	Yes	Yes	22	22	47.7	Yes	Yes	28	28	53.5
Q9UQB8	BAIAP2	32	32	67.4	Yes	Yes	31	31	64.3	Yes	Yes	29	29	60.9	Yes	Yes	32	32	67.9	Yes	Yes	28	28	57.6	Yes	Yes	24	24	54	Yes	Yes	25	25	52.7	Yes	Yes	26	26	51.6	Yes	Yes	30	30	64.3	Yes	Yes	28	28	63.9
Q9Y2J8	PADI2	32	32	53.7	Yes	Yes	31	31	50.1	Yes	Yes	28	28	51.1	Yes	Yes	23	23	42	Yes	Yes	25	25	43.9	Yes	Yes	29	29	48.3	Yes	Yes	23	23	43.2	Yes	Yes	28	28	43.6	Yes	Yes	26	26	43.8	Yes	Yes	31	31	49.5
Q9Y6U3	SCIN	32	32	64.9	Yes	Yes	32	32	50.6	Yes	Yes	29	29	56.6	Yes	Yes	21	21	36.6	Yes	Yes	32	32	60	Yes	Yes	30	30	56.6	Yes	Yes	30	30	55.9	Yes	Yes	35	35	59.6	Yes	Yes	32	32	58.7	Yes	Yes	26	26	42.9
O43776	NARS1	32	31	48.2	Yes	Yes	35	33	54.6	Yes	Yes	27	26	45.4	Yes	Yes	35	33	55.8	Yes	Yes	32	32	45.3	Yes	Yes	32	30	51.1	Yes	Yes	35	33	53.1	Yes	Yes	32	32	53.5	Yes	Yes	36	35	53.8	Yes	Yes	37	35	56.9
P03952	KLKB1	32	31	54.2	Yes	Yes	35	33	56.7	Yes	Yes	32	31	53.4	Yes	Yes	33	31	52.8	Yes	Yes	31	29	53.1	Yes	Yes	25	24	41.5	Yes	Yes	32	30	54.9	Yes	Yes	29	27	50.5	Yes	Yes	33	31	53.8	Yes	Yes	35	33	56.4
P08253	MMP2	32	31	63	Yes	Yes	31	30	60.6	Yes	Yes	27	27	54.8	Yes	Yes	29	28	57.9	Yes	Yes	29	28	58.8	Yes	Yes	26	25	55.3	Yes	Yes	24	23	49.8	Yes	Yes	27	26	52.7	Yes	Yes	25	24	49.7	Yes	Yes	28	28	54.2
P14866	HNRNPL	32	31	73.9	Yes	Yes	36	35	74.5	Yes	Yes	32	32	74	Yes	Yes	33	32	63.7	Yes	Yes	35	34	74.7	Yes	Yes	29	29	71.6	Yes	Yes	35	34	75.2	Yes	Yes	36	35	73.7	Yes	Yes	40	39	81.2	Yes	Yes	35	34	63
Q04721	NOTCH2	32	31	20.5	Yes	Yes	38	34	22.9	Yes	Yes	27	23	16.6	Yes	Yes	23	21	14.7	Yes	Yes	32	29	18.1	Yes	Yes	29	26	15.9	Yes	Yes	25	24	12.1	Yes	Yes	24	23	13.6	Yes	Yes	22	21	13	Yes	Yes	31	28	16
Q14157	UBAP2L	32	31	39.2	Yes	Yes	30	30	37.7	Yes	Yes	32	32	39.9	Yes	Yes	30	30	36.7	Yes	Yes	33	33	38.6	Yes	Yes	30	30	37.4	Yes	Yes	29	29	35.9	Yes	Yes	29	29	37.5	Yes	Yes	31	31	37.7	Yes	Yes	31	31	37
Q3V6T2	CCDC88A	32	31	19.7	Yes	Yes	34	34	21.8	Yes	Yes	20	20	13.5	Yes	Yes	25	24	14.6	Yes	Yes	20	20	13.9	Yes	Yes	23	23	13.9	Yes	Yes	22	22	12.9	Yes	Yes	26	26	16.7	Yes	Yes	22	22	14.2	Yes	Yes	27	27	16.3
Q68EM7	ARHGAP17	32	31	44.6	Yes	Yes	34	33	53.3	Yes	Yes	26	25	44.3	Yes	Yes	29	28	44.5	Yes	Yes	23	23	36.9	Yes	Yes	24	23	41.3	Yes	Yes	25	25	36	Yes	Yes	25	25	39.2	Yes	Yes	21	21	35.2	Yes	Yes	26	25	42.5
Q9UNF1	MAGED2	32	31	59.2	Yes	Yes	36	35	62.4	Yes	Yes	26	25	51.2	Yes	Yes	32	31	58.4	Yes	Yes	37	34	61.1	Yes	Yes	33	32	59.7	Yes	Yes	34	33	59.9	Yes	Yes	33	32	57.3	Yes	Yes	36	35	62.7	Yes	Yes	31	30	57.8
O75874	IDH1	32	30	80.4	Yes	Yes	27	26	74.2	Yes	Yes	24	23	70.8	Yes	Yes	30	28	73.7	Yes	Yes	33	31	77.3	Yes	Yes	32	30	77.5	Yes	Yes	33	32	79.5	Yes	Yes	30	28	73.2	Yes	Yes	33	31	80.9	Yes	Yes	31	30	77.8
P06727	APOA4	32	30	72.2	Yes	Yes	37	35	75.8	Yes	Yes	36	34	75.8	Yes	Yes	32	30	72.5	Yes	Yes	32	30	74.2	Yes	Yes	32	30	71.5	Yes	Yes	35	33	75.3	Yes	Yes	37	35	78.5	Yes	Yes	39	37	76.5	Yes	Yes	37	35	78.5
P11215	ITGAM	32	30	32.2	Yes	Yes	18	18	19.3	Yes	Yes	27	26	28.2	Yes	Yes	24	22	23.7	Yes	Yes	25	23	24.1	Yes	Yes	32	30	33.4	Yes	Yes	37	35	37.1	Yes	Yes	31	29	31	Yes	Yes	26	24	26.6	Yes	Yes	29	27	30.6
P12107	COL11A1	32	30	23.3	Yes	Yes	31	28	21.3	Yes	Yes	22	21	17.2	Yes	Yes	22	20	15.5	Yes	Yes	29	26	19.2	Yes	Yes	28	23	20.3	Yes	Yes	20	18	12.3	Yes	Yes	23	23	15.3	Yes	Yes	17	15	9.4	Yes	Yes	25	23	15
P51003	PAPOLA	32	30	52.9	Yes	Yes	32	29	56.8	Yes	Yes	22	20	40.4	Yes	Yes	29	26	47.8	Yes	Yes	28	20	49.7	Yes	Yes	26	23	43.2	Yes	Yes	28	25	46.4	Yes	Yes	28	20	47	Yes	Yes	26	25	47.7	Yes	Yes	27	24	45.2
Q16181	SEPTIN7	32	30	66.4	Yes	Yes	37	35	68.9	Yes	Yes	31	30	61.3	Yes	Yes	33	31	66.1	Yes	Yes	36	34	67.7	Yes	Yes	36	34	66.4	Yes	Yes	36	34	67.7	Yes	Yes	37	35	70.7	Yes	Yes	36	35	69.6	Yes	Yes	34	32	67.3
Q63ZY3	KANK2	32	30	55.3	Yes	Yes	36	35	54.3	Yes	Yes	32	32	55.9	Yes	Yes	29	27	48.2	Yes	Yes	24	23	39.4	Yes	Yes	38	35	57	Yes	Yes	30	29	43.4	Yes	Yes	31	30	46.5	Yes	Yes	34	33	52.4	Yes	Yes	35	33	54.5
Q92620	DHX38	32	30	34.6	Yes	Yes	37	36	39.3	Yes	Yes	39	37	39.9	Yes	Yes	32	32	31.5	Yes	Yes	35	34	32.9	Yes	Yes	34	33	31.4	Yes	Yes	41	39	37.9	Yes	Yes	37	37	37.2	Yes	Yes	24	24	23.6	Yes	Yes	28	27	28.4
O75410	TACC1	32	29	52.3	Yes	Yes	31	28	52.2	Yes	Yes	29	27	51.1	Yes	Yes	24	22	33.7	Yes	Yes	27	25	40.5	Yes	Yes	30	27	47.7	Yes	Yes	27	24	45.8	Yes	Yes	30	27	46.2	Yes	Yes	18	16	29.6	Yes	Yes	31	29	48.3
Q8NFD5	ARID1B	32	29	19.6	Yes	Yes	40	37	25.5	Yes	Yes	28	25	18.5	Yes	Yes	36	33	20.1	Yes	Yes	33	31	19.1	Yes	Yes	33	30	20.5	Yes	Yes	43	40	25	Yes	Yes	31	28	19.1	Yes	Yes	29	27	17.8	Yes	Yes	28	25	17.7
Q92556	ELMO1	32	29	55.7	Yes	Yes	25	20	40.7	Yes	Yes	21	20	37.8	Yes	Yes	25	19	33.3	Yes	Yes	27	22	45.1	Yes	Yes	34	28	51.7	Yes	Yes	28	22	43.6	Yes	Yes	27	22	37.8	Yes	Yes	27	24	39.9	Yes	Yes	31	25	42.8
Q9ULV4	CORO1C	32	29	62	Yes	Yes	33	30	61	Yes	Yes	26	26	51.1	Yes	Yes	27	24	53	Yes	Yes	32	28	61	Yes	Yes	30	27	57.6	Yes	Yes	32	31	58.6	Yes	Yes	32	28	62.4	Yes	Yes	34	30	60.1	Yes	Yes	36	32	64.8
P05091	ALDH2	32	28	76	Yes	Yes	36	32	78.1	Yes	Yes	31	27	72.9	Yes	Yes	34	29	75.4	Yes	Yes	34	29	74.9	Yes	Yes	36	31	73.9	Yes	Yes	37	33	76.6	Yes	Yes	36	32	72.5	Yes	Yes	33	29	76.2	Yes	Yes	34	30	71.6
O95757	HSPA4L	32	27	48.2	Yes	Yes	42	37	59.7	Yes	Yes	38	34	57.2	Yes	Yes	35	30	50.4	Yes	Yes	40	35	57.3	Yes	Yes	31	26	44.8	Yes	Yes	33	28	47.9	Yes	Yes	48	44	63.3	Yes	Yes	41	36	60.3	Yes	Yes	36	31	51.7
P61158	ACTR3	32	27	80.4	Yes	Yes	35	30	82.1	Yes	Yes	31	27	78	Yes	Yes	32	27	79.7	Yes	Yes	34	30	80.1	Yes	Yes	32	26	80.4	Yes	Yes	32	26	80.9	Yes	Yes	33	29	80.1	Yes	Yes	35	30	81.8	Yes	Yes	33	28	81.3
O60885	BRD4	32	26	25.8	Yes	Yes	35	27	29.5	Yes	Yes	25	19	21.3	Yes	Yes	31	22	22.4	Yes	Yes	32	23	23.7	Yes	Yes	32	25	24.5	Yes	Yes	33	26	30.2	Yes	Yes	32	25	24.8	Yes	Yes	35	27	27.7	Yes	Yes	38	29	29.7
Q7KZI7	MARK2	32	26	43.5	Yes	Yes	32	25	48.5	Yes	Yes	26	20	38.1	Yes	Yes	31	24	38.6	Yes	Yes	24	17	37.3	Yes	Yes	27	19	38.5	Yes	Yes	34	26	51.9	Yes	Yes	26	18	38.5	Yes	Yes	23	16	32	Yes	Yes	22	16	32.5
P10643	C7	32	25	49.2	Yes	Yes	38	30	54	Yes	Yes	35	30	56.8	Yes	Yes	35	27	49.9	Yes	Yes	34	25	51.4	Yes	Yes	34	28	53.4	Yes	Yes	31	26	46.7	Yes	Yes	37	29	54.1	Yes	Yes	39	29	55	Yes	Yes	43	34	66.9
O14787	TNPO2	32	24	47.4	Yes	Yes	31	20	46.5	Yes	Yes	27	19	42.6	Yes	Yes	29	21	37.2	Yes	Yes	28	19	39.4	Yes	Yes	32	21	43.4	Yes	Yes	33	24	48	Yes	Yes	29	21	45.8	Yes	Yes	29	20	41	Yes	Yes	28	19	36
Q13330	MTA1	32	24	47.7	Yes	Yes	35	27	57.1	Yes	Yes	26	20	48.4	Yes	Yes	34	27	60.4	Yes	Yes	33	26	55	Yes	Yes	31	23	49.5	Yes	Yes	30	22	46.7	Yes	Yes	25	18	40.1	Yes	Yes	27	20	46.3	Yes	Yes	23	16	35.7
Q9NSK0	KLC4	32	24	60.3	Yes	Yes	35	27	61.4	Yes	Yes	24	19	49.1	Yes	Yes	34	26	59.3	Yes	Yes	33	25	62.5	Yes	Yes	32	26	61.2	Yes	Yes	31	24	66.4	Yes	Yes	30	23	53.6	Yes	Yes	32	24	58.2	Yes	Yes	33	24	52.7
Q05639	EEF1A2	32	17	68.7	Yes	Yes	31	15	70.2	Yes	Yes	26	12	67.4	Yes	Yes	29	15	67.6	Yes	Yes	31	15	71.9	Yes	Yes	29	13	67.6	Yes	Yes	30	14	70.8	Yes	Yes	30	14	69.5	Yes	Yes	33	17	71.5	Yes	Yes	31	13	65
P15170	GSPT1	32	16	65.5	Yes	Yes	31	16	59.5	Yes	Yes	24	11	55.1	Yes	Yes	32	16	60.7	Yes	Yes	32	15	59.5	Yes	Yes	33	16	60.9	Yes	Yes	33	16	61.7	Yes	Yes	29	13	59.3	Yes	Yes	32	15	57.3	Yes	Yes	34	17	61.7
P51692	STAT5B	32	10	51.2	Yes	Yes	37	11	54.6	Yes	Yes	32	11	53.1	Yes	Yes	31	8	49.9	Yes	Yes	27	7	41.2	Yes	Yes	31	9	47.8	Yes	Yes	35	12	52.7	Yes	Yes	31	8	48.3	Yes	Yes	33	7	45.5	Yes	Yes	36	11	52.2
Q9NVI7	ATAD3A	32	9	53.2	Yes	Yes	32	8	54.3	Yes	Yes	22	9	39.9	Yes	Yes	32	12	47.8	Yes	Yes	32	12	50.9	Yes	Yes	28	9	45.4	Yes	Yes	30	11	51.7	Yes	Yes	37	10	56.8	Yes	Yes	35	11	47	Yes	Yes	33	9	49.8
Q9NUU7	DDX19A	32	7	76.6	Yes	Yes	35	8	70.5	Yes	Yes	28	8	69.7	Yes	Yes	28	6	61.1	Yes	Yes	35	7	81.4	Yes	Yes	31	8	74.9	Yes	Yes	29	9	70.3	Yes	Yes	37	9	72.8	Yes	Yes	34	8	69.5	Yes	Yes	34	8	71.1
A0FGR8	ESYT2	31	31	41.5	Yes	Yes	29	29	42.7	Yes	Yes	22	22	34.1	Yes	Yes	28	28	37.2	Yes	Yes	22	22	31.5	Yes	Yes	25	25	35.9	Yes	Yes	30	30	43.6	Yes	Yes	25	25	32.5	Yes	Yes	19	19	25.2	Yes	Yes	26	26	29.6
O00116	AGPS	31	31	61.1	Yes	Yes	29	29	57.6	Yes	Yes	23	23	50	Yes	Yes	23	23	48.3	Yes	Yes	22	22	50	Yes	Yes	23	23	49.4	Yes	Yes	23	23	49.8	Yes	Yes	25	25	49.2	Yes	Yes	24	24	51.4	Yes	Yes	28	28	56.5
O00534	VWA5A	31	31	51.7	Yes	Yes	34	34	54.3	Yes	Yes	27	27	46.1	Yes	Yes	30	30	47.8	Yes	Yes	32	32	52.3	Yes	Yes	31	31	51.1	Yes	Yes	31	31	52.2	Yes	Yes	30	30	52.3	Yes	Yes	26	26	40.6	Yes	Yes	32	32	49
O00754	MAN2B1	31	31	40.4	Yes	Yes	30	30	31.8	Yes	Yes	31	31	43.5	Yes	Yes	33	33	39.1	Yes	Yes	31	31	38.5	Yes	Yes	29	29	35.1	Yes	Yes	31	31	39.8	Yes	Yes	33	33	40.3	Yes	Yes	30	30	39.3	Yes	Yes	33	33	38.4
O14639	ABLIM1	31	31	49.7	Yes	Yes	32	32	46.5	Yes	Yes	25	25	43.3	Yes	Yes	27	27	38.6	Yes	Yes	24	24	35.9	Yes	Yes	30	30	44.3	Yes	Yes	26	26	40.2	Yes	Yes	25	25	36	Yes	Yes	30	30	43.1	Yes	Yes	29	29	43.3
O60216	RAD21	31	31	55	Yes	Yes	30	30	52.9	Yes	Yes	28	28	49.6	Yes	Yes	27	27	54.5	Yes	Yes	31	31	53.9	Yes	Yes	31	31	53.4	Yes	Yes	34	34	57.1	Yes	Yes	28	28	59.3	Yes	Yes	31	31	57.5	Yes	Yes	27	27	46.8
O94822	LTN1	31	31	20.6	Yes	Yes	31	31	20.5	Yes	Yes	20	20	13.5	Yes	Yes	24	24	14.7	Yes	Yes	31	31	21.2	Yes	Yes	31	31	20.2	Yes	Yes	28	28	20.4	Yes	Yes	22	22	13.9	Yes	Yes	24	24	15.9	Yes	Yes	25	25	15.6
P11182	DBT	31	31	75.9	Yes	Yes	28	28	62.4	Yes	Yes	20	20	59.5	Yes	Yes	26	26	64.3	Yes	Yes	29	29	72	Yes	Yes	24	24	61	Yes	Yes	28	28	67.6	Yes	Yes	23	23	54.1	Yes	Yes	24	24	53.1	Yes	Yes	21	21	43.2
P12110	COL6A2	31	31	36.6	Yes	Yes	34	34	34.6	Yes	Yes	28	28	31.6	Yes	Yes	29	29	29	Yes	Yes	38	38	40.1	Yes	Yes	34	34	40.9	Yes	Yes	32	32	36.7	Yes	Yes	31	31	34.4	Yes	Yes	36	36	32.2	Yes	Yes	39	39	37
P13798	APEH	31	31	59.6	Yes	Yes	33	33	61.6	Yes	Yes	24	24	47.5	Yes	Yes	27	27	50.7	Yes	Yes	31	31	55.3	Yes	Yes	31	31	57.7	Yes	Yes	28	28	58.1	Yes	Yes	28	28	50.5	Yes	Yes	28	28	54.5	Yes	Yes	28	28	50.7
P22307	SCP2	31	31	66.7	Yes	Yes	37	37	72.4	Yes	Yes	28	28	58.9	Yes	Yes	34	34	62.3	Yes	Yes	33	33	67.3	Yes	Yes	33	33	68.9	Yes	Yes	28	28	53.4	Yes	Yes	37	37	77.5	Yes	Yes	33	33	62	Yes	Yes	33	33	64.4
P23381	WARS1	31	31	71.5	Yes	Yes	32	32	71.1	Yes	Yes	29	29	73.7	Yes	Yes	27	27	65.4	Yes	Yes	28	28	65.6	Yes	Yes	31	31	81.3	Yes	Yes	28	28	70.5	Yes	Yes	30	30	67.1	Yes	Yes	30	30	71.5	Yes	Yes	32	32	69.4
P26196	DDX6	31	31	76	Yes	Yes	32	32	76	Yes	Yes	31	31	72	Yes	Yes	28	28	60.7	Yes	Yes	33	33	72.7	Yes	Yes	31	31	78.7	Yes	Yes	28	28	65.4	Yes	Yes	27	27	73.3	Yes	Yes	35	35	78.5	Yes	Yes	31	31	75.6
P35998	PSMC2	31	31	75.1	Yes	Yes	34	34	73.7	Yes	Yes	28	28	70.2	Yes	Yes	33	33	75.8	Yes	Yes	33	33	75.8	Yes	Yes	31	31	75.1	Yes	Yes	34	34	78.8	Yes	Yes	34	34	77.1	Yes	Yes	34	34	76.9	Yes	Yes	35	35	77.1
P36578	RPL4	31	31	59.5	Yes	Yes	30	30	55.5	Yes	Yes	24	24	47.1	Yes	Yes	28	28	48	Yes	Yes	30	30	53.4	Yes	Yes	25	25	51.3	Yes	Yes	27	27	52.7	Yes	Yes	29	29	51.5	Yes	Yes	25	25	48	Yes	Yes	32	32	52.7
P49419	ALDH7A1	31	31	65.5	Yes	Yes	32	32	61.2	Yes	Yes	27	27	52.7	Yes	Yes	34	34	68.5	Yes	Yes	32	32	67	Yes	Yes	31	31	64.2	Yes	Yes	28	28	59.4	Yes	Yes	33	33	64.4	Yes	Yes	31	31	58.6	Yes	Yes	36	36	68.5
P52732	KIF11	31	31	33.6	Yes	Yes	30	30	28.8	Yes	Yes	17	17	17.6	Yes	Yes	21	21	20.4	Yes	Yes	20	20	22.3	Yes	Yes	19	19	20	Yes	Yes	15	15	14.7	Yes	Yes	21	21	22	Yes	Yes	24	24	23.8	Yes	Yes	25	25	25
P80404	ABAT	31	31	77.2	Yes	Yes	27	26	65.4	Yes	Yes	29	29	73	Yes	Yes	26	26	67.6	Yes	Yes	32	32	77.2	Yes	Yes	24	24	65.8	Yes	Yes	28	28	70.4	Yes	Yes	31	31	79	Yes	Yes	27	27	65.8	Yes	Yes	32	32	65.4
P98082	DAB2	31	31	57.3	Yes	Yes	30	30	53.2	Yes	Yes	27	27	51.6	Yes	Yes	31	31	51.3	Yes	Yes	27	27	46.8	Yes	Yes	27	27	48.7	Yes	Yes	29	29	50.8	Yes	Yes	27	27	48.4	Yes	Yes	28	28	45.5	Yes	Yes	31	31	47.8
Q02252	ALDH6A1	31	31	62.1	Yes	Yes	34	34	67.5	Yes	Yes	30	30	59.4	Yes	Yes	34	34	55.5	Yes	Yes	36	36	63.7	Yes	Yes	27	27	57	Yes	Yes	31	31	65	Yes	Yes	29	29	58.9	Yes	Yes	36	36	67.1	Yes	Yes	33	33	65.2
Q04446	GBE1	31	31	51.7	Yes	Yes	34	34	54.8	Yes	Yes	32	32	50.7	Yes	Yes	26	26	41.9	Yes	Yes	29	29	45.6	Yes	Yes	29	29	46.6	Yes	Yes	31	31	49.3	Yes	Yes	26	26	41.5	Yes	Yes	24	24	37.9	Yes	Yes	26	26	43
Q14139	UBE4A	31	31	34.2	Yes	Yes	32	32	37.3	Yes	Yes	23	23	27.9	Yes	Yes	23	23	26.4	Yes	Yes	28	28	31.9	Yes	Yes	32	32	34.1	Yes	Yes	27	27	32.3	Yes	Yes	28	28	30.3	Yes	Yes	27	27	32.9	Yes	Yes	27	27	31.1
Q14149	MORC3	31	31	41.3	Yes	Yes	33	33	47.7	Yes	Yes	28	28	43.7	Yes	Yes	24	24	34.6	Yes	Yes	23	23	30.4	Yes	Yes	29	29	38.9	Yes	Yes	27	27	39.4	Yes	Yes	29	29	36.4	Yes	Yes	27	27	36.6	Yes	Yes	27	27	33.5
Q14527	HLTF	31	31	34.5	Yes	Yes	40	40	50	Yes	Yes	30	30	41.9	Yes	Yes	31	31	36.9	Yes	Yes	32	32	39.3	Yes	Yes	31	31	36.5	Yes	Yes	23	23	29.1	Yes	Yes	24	24	32.7	Yes	Yes	33	33	41.5	Yes	Yes	26	26	32.2
Q15648	MED1	31	31	26.7	Yes	Yes	41	41	35.2	Yes	Yes	27	27	24.5	Yes	Yes	27	27	21.8	Yes	Yes	24	24	20.7	Yes	Yes	34	34	28.3	Yes	Yes	29	29	28.8	Yes	Yes	22	22	19.5	Yes	Yes	19	19	15.8	Yes	Yes	28	28	23.7
Q5H9R7	PPP6R3	31	31	44.9	Yes	Yes	29	29	41.6	Yes	Yes	28	28	42.7	Yes	Yes	28	28	41	Yes	Yes	34	34	46.3	Yes	Yes	26	26	37.9	Yes	Yes	33	33	41.4	Yes	Yes	27	27	38	Yes	Yes	26	26	36.7	Yes	Yes	27	27	36.9
Q5T0N5	FNBP1L	31	31	55.2	Yes	Yes	32	32	58	Yes	Yes	23	23	47.1	Yes	Yes	34	34	55.4	Yes	Yes	36	36	59.5	Yes	Yes	32	32	54.7	Yes	Yes	31	31	50.2	Yes	Yes	36	36	58.8	Yes	Yes	32	32	49.8	Yes	Yes	36	36	55.9
Q6NUK1	SLC25A24	31	31	66.9	Yes	Yes	31	31	63.7	Yes	Yes	28	28	57.4	Yes	Yes	30	30	56	Yes	Yes	28	28	59.1	Yes	Yes	31	31	71.9	Yes	Yes	30	30	66.9	Yes	Yes	30	30	63.7	Yes	Yes	28	28	51.2	Yes	Yes	30	30	56.2
Q6P1J9	CDC73	31	31	62	Yes	Yes	34	34	61.2	Yes	Yes	23	23	50.1	Yes	Yes	30	30	60.3	Yes	Yes	32	32	64.6	Yes	Yes	29	29	58.4	Yes	Yes	33	33	65.7	Yes	Yes	31	31	63.1	Yes	Yes	31	31	55.6	Yes	Yes	33	33	62.3
Q6P3W7	SCYL2	31	31	38.3	Yes	Yes	36	36	46.4	Yes	Yes	25	25	31.9	Yes	Yes	33	33	42.1	Yes	Yes	33	33	44.8	Yes	Yes	30	30	41.3	Yes	Yes	27	27	33.5	Yes	Yes	24	24	30.8	Yes	Yes	33	33	39.9	Yes	Yes	26	26	31.3
Q6PJT7	ZC3H14	31	31	53.7	Yes	Yes	32	32	53.7	Yes	Yes	29	29	48.4	Yes	Yes	29	29	49.6	Yes	Yes	27	27	47.4	Yes	Yes	28	28	47.8	Yes	Yes	29	29	49.9	Yes	Yes	27	27	47.6	Yes	Yes	27	27	46.6	Yes	Yes	28	28	45.4
Q6YN16	HSDL2	31	31	75.1	Yes	Yes	32	32	77	Yes	Yes	27	27	73.7	Yes	Yes	37	37	83.7	Yes	Yes	32	32	75.4	Yes	Yes	32	32	82.1	Yes	Yes	32	32	75.6	Yes	Yes	32	32	81.8	Yes	Yes	29	29	71.5	Yes	Yes	32	32	82.5
Q86UK7	ZNF598	31	31	42	Yes	Yes	32	32	41.2	Yes	Yes	20	20	34.2	Yes	Yes	20	20	25.9	Yes	Yes	20	20	29.9	Yes	Yes	22	22	32.1	Yes	Yes	22	22	34.4	Yes	Yes	20	20	27.5	Yes	Yes	20	20	30	Yes	Yes	26	26	35.8
Q86UX7	FERMT3	31	31	59.4	Yes	Yes	32	32	60.3	Yes	Yes	29	29	58.8	Yes	Yes	28	28	53.2	Yes	Yes	24	24	44.5	Yes	Yes	30	30	56.5	Yes	Yes	28	28	57.1	Yes	Yes	29	29	52.9	Yes	Yes	27	27	54.9	Yes	Yes	26	26	48.3
Q8N0W3	FCSK	31	31	44.3	Yes	Yes	27	27	41.3	Yes	Yes	25	25	32.8	Yes	Yes	27	27	30.8	Yes	Yes	23	23	30.9	Yes	Yes	23	23	31.3	Yes	Yes	32	32	42.6	Yes	Yes	25	25	34.3	Yes	Yes	21	21	23	Yes	Yes	19	19	21.9
Q96AX1	VPS33A	31	31	58.6	Yes	Yes	34	34	61.4	Yes	Yes	20	20	42.4	Yes	Yes	34	34	62.1	Yes	Yes	28	28	52.2	Yes	Yes	30	30	55.2	Yes	Yes	32	32	58.4	Yes	Yes	30	30	59.7	Yes	Yes	25	25	41.8	Yes	Yes	28	28	47.5
Q96B97	SH3KBP1	31	31	55	Yes	Yes	30	30	49.5	Yes	Yes	28	28	51.1	Yes	Yes	28	28	51.6	Yes	Yes	32	32	51.4	Yes	Yes	31	31	49.5	Yes	Yes	35	35	65.3	Yes	Yes	30	30	50.2	Yes	Yes	33	33	55	Yes	Yes	33	33	54.1
Q96BP3	PPWD1	31	31	50.2	Yes	Yes	31	31	57.1	Yes	Yes	25	25	46.7	Yes	Yes	27	27	45	Yes	Yes	27	27	49.5	Yes	Yes	32	32	55.1	Yes	Yes	30	30	48.1	Yes	Yes	21	21	36.1	Yes	Yes	25	25	47.5	Yes	Yes	28	28	43.2
Q96RS6	NUDCD1	31	31	63.8	Yes	Yes	31	31	66.4	Yes	Yes	22	22	56.3	Yes	Yes	27	27	55.7	Yes	Yes	27	27	59.9	Yes	Yes	26	26	56.4	Yes	Yes	24	24	60.2	Yes	Yes	26	26	56.3	Yes	Yes	28	28	57.1	Yes	Yes	25	25	53.7
Q9BTE3	MCMBP	31	31	57.8	Yes	Yes	28	28	54.2	Yes	Yes	20	20	42.4	Yes	Yes	27	27	46.1	Yes	Yes	24	24	42.1	Yes	Yes	25	25	50.2	Yes	Yes	26	26	51.1	Yes	Yes	22	22	41.1	Yes	Yes	22	22	40	Yes	Yes	28	28	50.9
Q9H6S0	YTHDC2	31	31	29	Yes	Yes	45	45	38.5	Yes	Yes	25	25	23.3	Yes	Yes	37	37	33.6	Yes	Yes	31	31	27.2	Yes	Yes	35	35	33.1	Yes	Yes	37	37	34.2	Yes	Yes	31	31	28.3	Yes	Yes	26	26	24.1	Yes	Yes	29	29	26.1
Q9NR12	PDLIM7	31	31	78.8	Yes	Yes	29	29	78.8	Yes	Yes	21	21	63	Yes	Yes	28	27	77.5	Yes	Yes	27	27	76.6	Yes	Yes	28	28	72	Yes	Yes	27	27	75.5	Yes	Yes	25	25	75.9	Yes	Yes	28	28	77.7	Yes	Yes	25	25	72.9
Q9NVE7	PANK4	31	31	50.5	Yes	Yes	34	34	52.4	Yes	Yes	21	21	39.3	Yes	Yes	22	22	32.6	Yes	Yes	30	30	44.1	Yes	Yes	30	30	45.3	Yes	Yes	31	31	51.1	Yes	Yes	30	30	44.6	Yes	Yes	25	25	37.9	Yes	Yes	33	33	46.8
Q9UHX1	PUF60	31	31	76.6	Yes	Yes	32	32	73.7	Yes	Yes	30	30	73.9	Yes	Yes	31	31	66	Yes	Yes	30	29	68.2	Yes	Yes	30	30	75.5	Yes	Yes	30	30	74.4	Yes	Yes	30	30	68.5	Yes	Yes	30	29	64.8	Yes	Yes	31	31	65.7
Q9UID3	VPS51	31	31	48.7	Yes	Yes	26	26	45.8	Yes	Yes	20	20	35.7	Yes	Yes	27	27	43.1	Yes	Yes	22	22	40.2	Yes	Yes	34	34	51.5	Yes	Yes	24	24	43.9	Yes	Yes	28	28	44.2	Yes	Yes	26	26	41.3	Yes	Yes	24	24	38.2
Q9UMZ2	SYNRG	31	31	31.9	Yes	Yes	38	38	37.8	Yes	Yes	31	31	34.8	Yes	Yes	40	40	37.1	Yes	Yes	34	34	32.3	Yes	Yes	35	35	34.1	Yes	Yes	35	35	35.8	Yes	Yes	34	34	31.1	Yes	Yes	32	32	27.5	Yes	Yes	34	34	28.8
Q9Y266	NUDC	31	31	68.9	Yes	Yes	29	29	56.8	Yes	Yes	30	30	60.7	Yes	Yes	29	29	61	Yes	Yes	30	30	61	Yes	Yes	30	30	60.7	Yes	Yes	31	31	63.4	Yes	Yes	31	31	61.9	Yes	Yes	31	31	61.3	Yes	Yes	28	28	63.7
Q9Y3I0	RTCB	31	31	65.1	Yes	Yes	30	30	63.8	Yes	Yes	25	25	57	Yes	Yes	32	32	64.8	Yes	Yes	31	31	66.3	Yes	Yes	31	31	65	Yes	Yes	32	32	65	Yes	Yes	29	29	64.6	Yes	Yes	32	32	66.5	Yes	Yes	30	30	66.3
Q9Y4B6	DCAF1	31	31	25.5	Yes	Yes	25	25	19.8	Yes	Yes	17	17	15.3	Yes	Yes	26	26	20.8	Yes	Yes	26	26	21.9	Yes	Yes	22	22	18.6	Yes	Yes	28	28	23.7	Yes	Yes	25	25	16.7	Yes	Yes	26	26	19.5	Yes	Yes	28	28	20.2
Q9Y613	FHOD1	31	31	35.4	Yes	Yes	32	32	37.2	Yes	Yes	24	24	29.5	Yes	Yes	34	34	38.9	Yes	Yes	23	23	26.2	Yes	Yes	31	31	35.8	Yes	Yes	29	29	36.8	Yes	Yes	22	22	24.1	Yes	Yes	18	18	22.3	Yes	Yes	21	21	22.5
Q9Y6D9	MAD1L1	31	31	51.1	Yes	Yes	35	35	54.3	Yes	Yes	26	26	44.8	Yes	Yes	32	32	44.3	Yes	Yes	31	31	44.8	Yes	Yes	33	33	47.4	Yes	Yes	30	30	46.8	Yes	Yes	29	29	46.9	Yes	Yes	32	32	45.7	Yes	Yes	36	36	49.3
O60231	DHX16	31	30	37.8	Yes	Yes	33	32	41.7	Yes	Yes	21	20	28	Yes	Yes	25	24	27.7	Yes	Yes	30	29	35	Yes	Yes	25	24	30.1	Yes	Yes	27	26	34.6	Yes	Yes	27	26	28.1	Yes	Yes	22	21	24.9	Yes	Yes	22	21	22.9
O95239	KIF4A	31	30	35.2	Yes	Yes	34	33	35.8	Yes	Yes	23	22	26.4	Yes	Yes	23	22	22.3	Yes	Yes	23	22	24.6	Yes	Yes	17	16	19	Yes	Yes	21	20	26.4	Yes	Yes	24	23	22.8	Yes	Yes	26	25	26.6	Yes	Yes	20	19	20.7
P02461	COL3A1	31	30	26.3	Yes	Yes	35	24	26	Yes	Yes	32	22	27.6	Yes	Yes	29	21	22.4	Yes	Yes	25	18	19.1	Yes	Yes	29	21	22.8	Yes	Yes	26	20	20.9	Yes	Yes	29	20	23	Yes	Yes	32	23	23.7	Yes	Yes	37	29	28.7
P43405	SYK	31	30	65.5	Yes	Yes	28	27	54.3	Yes	Yes	25	24	55.6	Yes	Yes	32	31	53.4	Yes	Yes	24	23	47.7	Yes	Yes	28	27	52.4	Yes	Yes	31	30	65.7	Yes	Yes	27	26	48.3	Yes	Yes	27	26	50.4	Yes	Yes	34	33	59.7
Q05823	RNASEL	31	30	46	Yes	Yes	26	26	37.5	Yes	Yes	15	15	22.7	Yes	Yes	23	22	30.2	Yes	Yes	21	21	30.5	Yes	Yes	29	28	38.1	Yes	Yes	21	21	31.7	Yes	Yes	23	23	28.1	Yes	Yes	22	22	26.2	Yes	Yes	21	21	27.8
Q15833	STXBP2	31	30	62.1	Yes	Yes	28	27	57.5	Yes	Yes	24	24	54.6	Yes	Yes	29	28	55.6	Yes	Yes	31	30	57.8	Yes	Yes	31	30	59.5	Yes	Yes	36	35	69.3	Yes	Yes	27	26	51.3	Yes	Yes	26	25	49.4	Yes	Yes	27	26	50.3
Q3KQU3	MAP7D1	31	30	42.1	Yes	Yes	33	32	44.5	Yes	Yes	26	26	38.9	Yes	Yes	31	30	38.8	Yes	Yes	25	24	32.9	Yes	Yes	28	27	38.2	Yes	Yes	30	29	42.3	Yes	Yes	34	33	45.4	Yes	Yes	29	28	34.5	Yes	Yes	36	35	45.9
Q5JTV8	TOR1AIP1	31	30	58.5	Yes	Yes	35	34	64.2	Yes	Yes	24	23	54	Yes	Yes	31	30	55.6	Yes	Yes	28	27	50.1	Yes	Yes	30	29	59.2	Yes	Yes	26	25	55.9	Yes	Yes	26	25	47.2	Yes	Yes	27	26	49.6	Yes	Yes	28	27	47.2
Q92615	LARP4B	31	30	42.5	Yes	Yes	27	27	46.9	Yes	Yes	24	24	40.9	Yes	Yes	25	25	36.3	Yes	Yes	29	29	40.7	Yes	Yes	26	25	40.2	Yes	Yes	29	29	44.2	Yes	Yes	21	21	29.1	Yes	Yes	28	27	45.5	Yes	Yes	22	21	31.2
Q96QC0	PPP1R10	31	30	31.3	Yes	Yes	34	33	39	Yes	Yes	30	30	39.9	Yes	Yes	36	36	39.1	Yes	Yes	30	30	37.1	Yes	Yes	31	31	36.8	Yes	Yes	27	27	33.6	Yes	Yes	29	28	34.9	Yes	Yes	27	27	34.5	Yes	Yes	32	31	38.3
Q96SB3	PPP1R9B	31	30	47.1	Yes	Yes	28	27	40.5	Yes	Yes	27	26	42	Yes	Yes	29	28	41.6	Yes	Yes	26	25	39.7	Yes	Yes	26	25	40.1	Yes	Yes	27	26	43.8	Yes	Yes	26	25	39	Yes	Yes	26	25	39.5	Yes	Yes	30	29	44.7
Q9UNH7	SNX6	31	30	66.7	Yes	Yes	28	27	69.5	Yes	Yes	27	26	69.7	Yes	Yes	25	24	55.4	Yes	Yes	32	31	65	Yes	Yes	29	28	74.4	Yes	Yes	28	27	71.2	Yes	Yes	31	26	69.7	Yes	Yes	32	31	56.7	Yes	Yes	34	33	75.1
P04626	ERBB2	31	29	33.1	Yes	Yes	42	39	43.4	Yes	Yes	23	21	25.7	Yes	Yes	33	31	33.5	Yes	Yes	28	26	28	Yes	Yes	43	41	41.7	Yes	Yes	27	26	28.8	Yes	Yes	25	24	26	Yes	Yes	33	30	31.6	Yes	Yes	41	37	39.2
P09914	IFIT1	31	29	68.6	Yes	Yes	26	25	60.3	Yes	Yes	26	25	58.4	Yes	Yes	27	26	63.4	Yes	Yes	28	27	63.4	Yes	Yes	31	29	72.8	Yes	Yes	30	29	67.4	Yes	Yes	26	24	53.1	Yes	Yes	23	23	52.1	Yes	Yes	27	26	55.9
P34897	SHMT2	31	29	67.7	Yes	Yes	35	33	74.2	Yes	Yes	27	26	62.5	Yes	Yes	30	29	64.9	Yes	Yes	32	30	71.8	Yes	Yes	27	26	65.1	Yes	Yes	26	25	61.5	Yes	Yes	33	31	71.4	Yes	Yes	33	31	58.9	Yes	Yes	31	29	56
Q06787	FMR1	31	29	58.4	Yes	Yes	30	27	58.4	Yes	Yes	27	24	49.4	Yes	Yes	28	26	50.6	Yes	Yes	30	28	56.5	Yes	Yes	30	28	56.6	Yes	Yes	27	25	55.9	Yes	Yes	30	28	51.9	Yes	Yes	26	24	43.8	Yes	Yes	27	25	49.5
Q08AF3	SLFN5	31	29	42.1	Yes	Yes	38	36	50.8	Yes	Yes	22	20	30.6	Yes	Yes	35	34	43.3	Yes	Yes	30	29	38.6	Yes	Yes	37	35	49.7	Yes	Yes	37	36	49.6	Yes	Yes	31	29	41	Yes	Yes	22	21	30.4	Yes	Yes	31	29	38.9
O75044	SRGAP2	31	28	35.3	Yes	Yes	34	20	39.1	Yes	Yes	25	22	30.5	Yes	Yes	23	22	27.5	Yes	Yes	28	24	28.9	Yes	Yes	30	26	33.1	Yes	Yes	26	23	27.9	Yes	Yes	29	27	31.5	Yes	Yes	24	22	29.6	Yes	Yes	24	22	26.5
P08237	PFKM	31	28	54.6	Yes	Yes	33	31	54.9	Yes	Yes	30	27	49.5	Yes	Yes	31	29	42.7	Yes	Yes	32	28	47.7	Yes	Yes	31	28	49.2	Yes	Yes	30	27	48.6	Yes	Yes	33	29	49.7	Yes	Yes	33	30	47.7	Yes	Yes	33	31	48.6
P17812	CTPS1	31	28	64	Yes	Yes	34	31	66.3	Yes	Yes	28	25	63.5	Yes	Yes	25	22	52.6	Yes	Yes	27	24	54.7	Yes	Yes	31	28	57.5	Yes	Yes	30	28	62.8	Yes	Yes	27	24	55.5	Yes	Yes	26	23	49.2	Yes	Yes	30	27	54.3
P26599	PTBP1	31	28	76.3	Yes	Yes	31	29	76.6	Yes	Yes	27	26	70.8	Yes	Yes	30	27	76.3	Yes	Yes	29	26	76.1	Yes	Yes	28	25	74	Yes	Yes	35	30	80	Yes	Yes	30	27	75.7	Yes	Yes	26	23	70.8	Yes	Yes	28	25	71
P31146	CORO1A	31	28	62.5	Yes	Yes	30	27	61.4	Yes	Yes	25	25	48.2	Yes	Yes	34	31	57.9	Yes	Yes	33	30	56.2	Yes	Yes	34	31	62.5	Yes	Yes	33	31	59.7	Yes	Yes	33	30	61.2	Yes	Yes	34	31	50.5	Yes	Yes	36	33	57.5
P35443	THBS4	31	28	52.7	Yes	Yes	31	27	49.6	Yes	Yes	30	27	50.8	Yes	Yes	27	25	42.6	Yes	Yes	33	30	49.1	Yes	Yes	32	28	50.9	Yes	Yes	33	30	53.7	Yes	Yes	27	23	39	Yes	Yes	29	26	43.4	Yes	Yes	26	23	40.6
P78332	RBM6	31	28	26.6	Yes	Yes	42	39	37	Yes	Yes	19	18	19.7	Yes	Yes	31	28	25.2	Yes	Yes	24	23	24.4	Yes	Yes	28	25	23.4	Yes	Yes	32	29	27.2	Yes	Yes	32	30	26.3	Yes	Yes	27	25	20.6	Yes	Yes	36	34	30.9
Q8WWQ0	PHIP	31	28	21.8	Yes	Yes	38	37	27.2	Yes	Yes	26	24	22.5	Yes	Yes	37	34	23.8	Yes	Yes	31	30	19.9	Yes	Yes	30	29	24.4	Yes	Yes	37	36	25.5	Yes	Yes	31	29	21.3	Yes	Yes	28	27	20.2	Yes	Yes	38	37	22.4
Q8TD16	BICD2	31	27	44.7	Yes	Yes	29	26	41.1	Yes	Yes	25	20	32.2	Yes	Yes	31	26	41.4	Yes	Yes	31	28	46.7	Yes	Yes	31	27	42.5	Yes	Yes	25	22	37.6	Yes	Yes	25	21	35.9	Yes	Yes	29	25	41	Yes	Yes	32	28	42.7
Q9H2K8	TAOK3	31	27	34.7	Yes	Yes	33	28	36.3	Yes	Yes	24	21	27.8	Yes	Yes	28	23	27.2	Yes	Yes	29	23	32	Yes	Yes	32	24	35	Yes	Yes	27	23	33.7	Yes	Yes	25	20	24.4	Yes	Yes	26	22	25.4	Yes	Yes	33	26	32.2
Q16555	DPYSL2	31	26	75.5	Yes	Yes	32	27	77.4	Yes	Yes	29	25	72.6	Yes	Yes	26	21	67.8	Yes	Yes	29	24	70.8	Yes	Yes	32	27	77.3	Yes	Yes	32	27	72.2	Yes	Yes	27	22	68.7	Yes	Yes	33	27	73.8	Yes	Yes	33	27	75.7
P06744	GPI	31	25	64	Yes	Yes	30	23	61.8	Yes	Yes	24	24	53.9	Yes	Yes	32	25	59.9	Yes	Yes	33	24	68.1	Yes	Yes	29	22	58.8	Yes	Yes	32	32	59.5	Yes	Yes	30	24	57.7	Yes	Yes	33	26	60.4	Yes	Yes	32	31	63.6
O60825	PFKFB2	31	24	64.8	Yes	Yes	34	28	71.5	Yes	Yes	32	28	64.4	Yes	Yes	29	23	66.5	Yes	Yes	29	22	62.4	Yes	Yes	28	23	63.4	Yes	Yes	27	20	58.8	Yes	Yes	33	28	71.9	Yes	Yes	23	18	50.1	Yes	Yes	30	25	64
P23634	ATP2B4	31	19	32.3	Yes	Yes	41	23	34.1	Yes	Yes	26	15	30.1	Yes	Yes	35	22	32.6	Yes	Yes	31	19	29.2	Yes	Yes	30	22	31.9	Yes	Yes	41	24	35.5	Yes	Yes	27	17	26.3	Yes	Yes	35	23	31.1	Yes	Yes	36	23	31.7
P51812	RPS6KA3	31	19	47.8	Yes	Yes	36	22	57.4	Yes	Yes	29	18	44.2	Yes	Yes	31	18	46.4	Yes	Yes	24	16	39.3	Yes	Yes	34	22	48.8	Yes	Yes	32	20	45.5	Yes	Yes	31	18	50.1	Yes	Yes	28	17	45	Yes	Yes	37	24	54.2
O43865	AHCYL1	31	18	57.2	Yes	Yes	28	16	54.2	Yes	Yes	28	16	49.8	Yes	Yes	30	16	56.6	Yes	Yes	28	18	50.4	Yes	Yes	28	14	50.6	Yes	Yes	32	20	55.5	Yes	Yes	30	17	50.6	Yes	Yes	32	17	54.9	Yes	Yes	29	15	50.9
Q13310	PABPC4	31	18	57.6	Yes	Yes	37	22	61.3	Yes	Yes	28	15	49.5	Yes	Yes	29	17	47.5	Yes	Yes	31	16	52.5	Yes	Yes	28	16	48.4	Yes	Yes	31	17	49.2	Yes	Yes	27	15	44.4	Yes	Yes	30	16	49.4	Yes	Yes	31	18	57.3
O15144	ARPC2	30	30	82.7	Yes	Yes	30	30	80.3	Yes	Yes	28	28	80.3	Yes	Yes	29	29	82.7	Yes	Yes	33	33	83	Yes	Yes	28	28	82.3	Yes	Yes	30	30	82.7	Yes	Yes	33	32	83	Yes	Yes	34	34	83	Yes	Yes	29	29	71.7
O43395	PRPF3	30	30	57.7	Yes	Yes	29	29	53.4	Yes	Yes	27	27	49.5	Yes	Yes	27	27	44.7	Yes	Yes	32	32	59	Yes	Yes	28	28	50.2	Yes	Yes	33	33	58.7	Yes	Yes	31	31	52.3	Yes	Yes	32	32	54.9	Yes	Yes	28	28	49.3
O60341	KDM1A	30	30	53.8	Yes	Yes	36	36	56.6	Yes	Yes	29	29	50.7	Yes	Yes	30	30	43.2	Yes	Yes	34	34	54.9	Yes	Yes	35	35	56	Yes	Yes	33	33	51.9	Yes	Yes	30	30	43.1	Yes	Yes	31	31	52.1	Yes	Yes	37	37	55.4
O60826	CCDC22	30	30	60.6	Yes	Yes	32	32	62.5	Yes	Yes	25	25	54.9	Yes	Yes	25	25	53.1	Yes	Yes	30	30	55	Yes	Yes	30	30	60.4	Yes	Yes	29	29	58.4	Yes	Yes	27	27	45.3	Yes	Yes	31	31	57.7	Yes	Yes	32	32	62.4
O75113	N4BP1	30	30	42.3	Yes	Yes	23	23	32.1	Yes	Yes	24	24	35.9	Yes	Yes	23	23	31.6	Yes	Yes	19	19	28	Yes	Yes	24	24	39.8	Yes	Yes	26	26	41.7	Yes	Yes	18	18	22.5	Yes	Yes	15	15	19.2	Yes	Yes	22	22	28.3
O95352	ATG7	30	30	54.2	Yes	Yes	28	28	52.2	Yes	Yes	24	24	47.5	Yes	Yes	27	27	51.8	Yes	Yes	25	25	44.4	Yes	Yes	27	27	48.4	Yes	Yes	27	27	50.1	Yes	Yes	27	27	45.7	Yes	Yes	25	25	47.1	Yes	Yes	26	26	46.9
P08240	SRPRA	30	30	54.7	Yes	Yes	32	32	49.8	Yes	Yes	25	25	50.6	Yes	Yes	35	35	55.5	Yes	Yes	30	30	53.4	Yes	Yes	28	28	50.8	Yes	Yes	33	33	56.3	Yes	Yes	32	32	52.4	Yes	Yes	25	25	42	Yes	Yes	30	30	46.4
P16144	ITGB4	30	30	22.9	Yes	Yes	34	34	23.7	Yes	Yes	23	23	16.5	Yes	Yes	38	38	27.8	Yes	Yes	31	31	21.8	Yes	Yes	27	27	19.2	Yes	Yes	38	38	27.2	Yes	Yes	50	50	33.7	Yes	Yes	30	30	20.1	Yes	Yes	44	44	28.8
P22234	PAICS	30	30	75.1	Yes	Yes	31	31	75.5	Yes	Yes	26	26	62.4	Yes	Yes	30	30	62.8	Yes	Yes	30	30	66.6	Yes	Yes	32	32	75.8	Yes	Yes	32	32	69.2	Yes	Yes	34	34	66.6	Yes	Yes	33	33	65.6	Yes	Yes	32	32	68.9
P35251	RFC1	30	30	28.9	Yes	Yes	25	25	27.6	Yes	Yes	21	21	21.7	Yes	Yes	27	27	25.5	Yes	Yes	29	29	30.8	Yes	Yes	30	30	27.1	Yes	Yes	24	24	26.2	Yes	Yes	23	23	26.5	Yes	Yes	26	26	24	Yes	Yes	24	24	24.6
P50454	SERPINH1	30	30	75.1	Yes	Yes	30	30	70.6	Yes	Yes	27	27	71.1	Yes	Yes	30	30	68.9	Yes	Yes	31	31	75.4	Yes	Yes	31	31	75.6	Yes	Yes	32	32	75.1	Yes	Yes	31	31	68.4	Yes	Yes	32	32	70.3	Yes	Yes	31	31	67.2
P55010	EIF5	30	30	55.5	Yes	Yes	28	28	49.7	Yes	Yes	27	27	52.4	Yes	Yes	26	26	49.9	Yes	Yes	27	27	50.6	Yes	Yes	26	26	53.1	Yes	Yes	27	27	45.9	Yes	Yes	27	27	53.6	Yes	Yes	30	30	50.8	Yes	Yes	30	30	55.7
P60228	EIF3E	30	30	71.9	Yes	Yes	29	29	68.5	Yes	Yes	26	26	66.1	Yes	Yes	27	27	61.8	Yes	Yes	29	29	72.4	Yes	Yes	26	26	63.1	Yes	Yes	28	28	61.8	Yes	Yes	26	26	60.2	Yes	Yes	25	25	52.8	Yes	Yes	27	27	58.2
P62191	PSMC1	30	30	65.7	Yes	Yes	37	37	67.7	Yes	Yes	24	24	54.5	Yes	Yes	32	32	70	Yes	Yes	35	35	70.5	Yes	Yes	27	27	60.5	Yes	Yes	29	29	66.6	Yes	Yes	28	28	64.1	Yes	Yes	32	32	66.1	Yes	Yes	32	32	68
Q12996	CSTF3	30	30	47.7	Yes	Yes	31	31	45.5	Yes	Yes	21	21	38.8	Yes	Yes	27	26	43.1	Yes	Yes	27	27	43.1	Yes	Yes	30	30	50.1	Yes	Yes	26	26	43	Yes	Yes	28	28	48.5	Yes	Yes	32	32	50.9	Yes	Yes	28	28	44.4
Q13123	IK	30	30	50.1	Yes	Yes	27	27	49.6	Yes	Yes	17	17	39.3	Yes	Yes	30	30	50.1	Yes	Yes	27	27	49	Yes	Yes	24	24	46.7	Yes	Yes	25	25	47	Yes	Yes	30	30	50.1	Yes	Yes	31	31	50.4	Yes	Yes	32	32	53.5
Q13523	PRPF4B	30	30	29.3	Yes	Yes	28	28	26.9	Yes	Yes	24	24	26.1	Yes	Yes	35	35	28.7	Yes	Yes	33	33	31.5	Yes	Yes	29	29	30	Yes	Yes	33	33	32.2	Yes	Yes	35	35	32.8	Yes	Yes	32	32	29.7	Yes	Yes	29	29	29.6
Q13724	MOGS	30	30	52.6	Yes	Yes	35	35	52.3	Yes	Yes	28	28	43.6	Yes	Yes	28	28	43.1	Yes	Yes	31	31	54.4	Yes	Yes	25	25	38.9	Yes	Yes	32	32	51.1	Yes	Yes	31	31	51.7	Yes	Yes	27	27	41.8	Yes	Yes	25	25	40.9
Q14676	MDC1	30	30	22.1	Yes	Yes	50	50	38.4	Yes	Yes	49	49	42.3	Yes	Yes	39	39	29.2	Yes	Yes	45	45	35.9	Yes	Yes	32	32	25.1	Yes	Yes	53	53	43.2	Yes	Yes	39	39	29.4	Yes	Yes	42	42	33	Yes	Yes	40	40	30.9
Q5JTZ9	AARS2	30	30	43.5	Yes	Yes	30	29	40.6	Yes	Yes	21	21	33.4	Yes	Yes	30	30	41.9	Yes	Yes	28	28	40.7	Yes	Yes	32	32	49.7	Yes	Yes	28	28	43.9	Yes	Yes	25	24	32.4	Yes	Yes	25	25	31.1	Yes	Yes	25	25	31.7
Q6ULP2	AFTPH	30	30	38.5	Yes	Yes	30	30	43.3	Yes	Yes	25	25	34.2	Yes	Yes	22	22	29.2	Yes	Yes	26	26	40.4	Yes	Yes	22	22	30.9	Yes	Yes	25	25	38.8	Yes	Yes	22	22	32.9	Yes	Yes	19	19	29.8	Yes	Yes	24	24	34.3
Q70CQ2	USP34	30	30	10.2	Yes	Yes	36	36	13.3	Yes	Yes	25	25	9.6	Yes	Yes	26	26	8.4	Yes	Yes	29	29	8.9	Yes	Yes	32	32	11.3	Yes	Yes	22	22	7.8	Yes	Yes	16	16	5.3	Yes	Yes	14	14	4.2	Yes	Yes	30	30	9.3
Q7Z3J2	VPS35L	30	30	37.8	Yes	Yes	34	34	41.2	Yes	Yes	31	31	37	Yes	Yes	28	28	35.4	Yes	Yes	27	27	31.2	Yes	Yes	30	30	34.4	Yes	Yes	30	30	37.5	Yes	Yes	31	31	38.1	Yes	Yes	28	28	35.4	Yes	Yes	27	27	35.1
Q8N6R0	EEF1AKNMT	30	30	55.8	Yes	Yes	30	30	53.4	Yes	Yes	25	25	49.4	Yes	Yes	29	29	54.8	Yes	Yes	30	30	57.7	Yes	Yes	30	30	57.2	Yes	Yes	28	28	54.5	Yes	Yes	21	21	38.6	Yes	Yes	23	23	41.2	Yes	Yes	24	24	40.3
Q8TAT6	NPLOC4	30	30	60.4	Yes	Yes	26	26	52.5	Yes	Yes	24	24	50.2	Yes	Yes	32	32	59.2	Yes	Yes	31	31	58.9	Yes	Yes	31	31	61.5	Yes	Yes	31	31	58.1	Yes	Yes	29	29	52	Yes	Yes	29	29	54.8	Yes	Yes	29	29	56.6
Q8TEX9	IPO4	30	30	40.1	Yes	Yes	36	36	43.8	Yes	Yes	26	26	36.4	Yes	Yes	29	29	33.4	Yes	Yes	30	30	37.9	Yes	Yes	27	27	36.4	Yes	Yes	30	30	37.9	Yes	Yes	35	34	42.2	Yes	Yes	23	23	31.8	Yes	Yes	31	31	35.5
Q96CN9	GCC1	30	30	42.2	Yes	Yes	27	27	34.5	Yes	Yes	21	21	35.7	Yes	Yes	24	24	31.6	Yes	Yes	26	26	36.3	Yes	Yes	25	25	35.1	Yes	Yes	19	19	27.4	Yes	Yes	27	27	34.5	Yes	Yes	22	22	32	Yes	Yes	25	25	38.8
Q96JG6	VPS50	30	30	38	Yes	Yes	27	27	32.4	Yes	Yes	19	19	25.2	Yes	Yes	27	27	28.8	Yes	Yes	24	24	28.9	Yes	Yes	28	28	29.7	Yes	Yes	27	27	29.1	Yes	Yes	23	23	25.4	Yes	Yes	26	26	28.2	Yes	Yes	35	35	37.6
Q96JQ2	CLMN	30	30	35.9	Yes	Yes	31	31	37.5	Yes	Yes	24	24	32.3	Yes	Yes	32	32	33.5	Yes	Yes	22	21	24.2	Yes	Yes	22	21	24.3	Yes	Yes	25	25	32.7	Yes	Yes	24	24	28.3	Yes	Yes	29	29	28.8	Yes	Yes	27	27	26.6
Q9H269	VPS16	30	30	43.9	Yes	Yes	28	28	43.5	Yes	Yes	23	23	33.6	Yes	Yes	28	28	38.6	Yes	Yes	26	26	38.9	Yes	Yes	29	29	43.5	Yes	Yes	22	22	34.2	Yes	Yes	21	21	31.6	Yes	Yes	24	24	35.5	Yes	Yes	27	26	34.7
Q9HAU0	PLEKHA5	30	30	31.5	Yes	Yes	31	31	34	Yes	Yes	33	33	39.6	Yes	Yes	26	26	29.4	Yes	Yes	28	28	27.7	Yes	Yes	27	27	30.8	Yes	Yes	27	27	25.1	Yes	Yes	32	32	32.2	Yes	Yes	27	27	27.4	Yes	Yes	36	36	37.7
Q9HCH5	SYTL2	30	30	37.2	Yes	Yes	38	38	43.8	Yes	Yes	31	31	36.3	Yes	Yes	33	33	36	Yes	Yes	33	33	41.8	Yes	Yes	27	27	32.4	Yes	Yes	39	39	47	Yes	Yes	26	26	29.6	Yes	Yes	31	31	35.8	Yes	Yes	21	21	23.6
Q9NTK5	OLA1	30	30	64.9	Yes	Yes	33	33	71.5	Yes	Yes	24	24	64.6	Yes	Yes	33	33	68.9	Yes	Yes	34	34	74	Yes	Yes	33	33	69.2	Yes	Yes	32	32	69.7	Yes	Yes	31	31	69.7	Yes	Yes	30	30	67.4	Yes	Yes	34	34	72.7
Q9NXC5	MIOS	30	30	46.2	Yes	Yes	40	40	57.7	Yes	Yes	32	32	49.3	Yes	Yes	30	30	42.4	Yes	Yes	27	27	40	Yes	Yes	26	26	37.1	Yes	Yes	26	26	38.2	Yes	Yes	27	27	37.5	Yes	Yes	25	25	36.8	Yes	Yes	26	26	36.6
Q9NXV6	CDKN2AIP	30	30	60.9	Yes	Yes	33	33	64.3	Yes	Yes	29	29	65	Yes	Yes	31	31	66.2	Yes	Yes	28	28	61.2	Yes	Yes	28	28	66.7	Yes	Yes	28	28	64.5	Yes	Yes	28	28	58.4	Yes	Yes	28	28	57.1	Yes	Yes	30	30	57.6
Q9P260	RELCH	30	30	32.6	Yes	Yes	39	39	44	Yes	Yes	27	27	34.8	Yes	Yes	30	30	31.9	Yes	Yes	22	22	24.8	Yes	Yes	26	26	24.8	Yes	Yes	31	31	30.4	Yes	Yes	26	26	30.1	Yes	Yes	20	20	21.2	Yes	Yes	30	30	30.8
Q9P2I0	CPSF2	30	30	51.7	Yes	Yes	35	35	65.6	Yes	Yes	33	33	54.6	Yes	Yes	28	28	48.8	Yes	Yes	29	29	45.9	Yes	Yes	33	33	57.9	Yes	Yes	33	33	63.2	Yes	Yes	30	30	50.8	Yes	Yes	34	34	57.4	Yes	Yes	34	34	49.1
Q9P2K5	MYEF2	30	30	66.2	Yes	Yes	27	27	57.8	Yes	Yes	22	22	45.5	Yes	Yes	28	28	51.3	Yes	Yes	25	25	47.5	Yes	Yes	22	22	43.2	Yes	Yes	28	28	59.2	Yes	Yes	24	24	44.8	Yes	Yes	32	32	54.3	Yes	Yes	27	27	49.5
Q9UBU9	NXF1	30	30	57.2	Yes	Yes	29	29	53.8	Yes	Yes	25	25	45.9	Yes	Yes	31	31	52.3	Yes	Yes	28	28	51.9	Yes	Yes	25	25	51.1	Yes	Yes	28	28	56.1	Yes	Yes	34	34	64.6	Yes	Yes	24	24	45.1	Yes	Yes	31	31	53.3
Q9UJV9	DDX41	30	30	51	Yes	Yes	29	29	51.1	Yes	Yes	22	22	43.7	Yes	Yes	26	26	43.6	Yes	Yes	26	26	42.8	Yes	Yes	26	26	44.9	Yes	Yes	26	26	46.1	Yes	Yes	23	23	40.8	Yes	Yes	29	29	49.4	Yes	Yes	26	26	45.8
Q9Y262	EIF3L	30	30	61.9	Yes	Yes	28	28	54.8	Yes	Yes	27	27	58	Yes	Yes	24	23	47.5	Yes	Yes	28	28	55.9	Yes	Yes	28	28	58.3	Yes	Yes	26	26	50.5	Yes	Yes	24	24	50.2	Yes	Yes	24	24	42.7	Yes	Yes	27	27	52.7
O14920	IKBKB	30	29	53.8	Yes	Yes	32	31	52.6	Yes	Yes	29	29	56.9	Yes	Yes	30	29	52.2	Yes	Yes	24	23	47.1	Yes	Yes	32	32	59.9	Yes	Yes	33	32	58.5	Yes	Yes	29	29	52.2	Yes	Yes	29	28	46.8	Yes	Yes	31	30	50.5
P07910	HNRNPC	30	29	62.1	Yes	Yes	32	31	69.6	Yes	Yes	26	17	72.9	Yes	Yes	29	28	60.1	Yes	Yes	30	19	65.7	Yes	Yes	30	29	71.6	Yes	Yes	32	21	81.4	Yes	Yes	28	26	57.8	Yes	Yes	31	30	72.2	Yes	Yes	32	31	56.9
Q03169	TNFAIP2	30	29	49.2	Yes	Yes	27	27	51.2	Yes	Yes	24	24	44.2	Yes	Yes	27	27	52.6	Yes	Yes	27	27	47.4	Yes	Yes	25	25	42.5	Yes	Yes	29	29	57	Yes	Yes	26	26	50	Yes	Yes	26	26	48.9	Yes	Yes	25	25	47.7
Q4LE39	ARID4B	30	29	25.7	Yes	Yes	27	25	23.6	Yes	Yes	20	19	20.4	Yes	Yes	27	27	22.1	Yes	Yes	25	23	21.5	Yes	Yes	18	16	16.5	Yes	Yes	22	21	18.7	Yes	Yes	18	17	16.6	Yes	Yes	21	20	20.8	Yes	Yes	23	21	18.8
Q8TC07	TBC1D15	30	29	46.9	Yes	Yes	31	31	50.1	Yes	Yes	24	24	36.8	Yes	Yes	23	23	33.1	Yes	Yes	27	27	41.8	Yes	Yes	23	23	40.2	Yes	Yes	26	26	43.3	Yes	Yes	26	26	37.9	Yes	Yes	27	27	38.2	Yes	Yes	26	26	32.7
Q9UGR2	ZC3H7B	30	29	36.8	Yes	Yes	30	30	35.2	Yes	Yes	24	23	36	Yes	Yes	27	27	33.4	Yes	Yes	23	23	26	Yes	Yes	23	23	28.6	Yes	Yes	25	24	28	Yes	Yes	25	24	31.4	Yes	Yes	24	24	32.3	Yes	Yes	23	22	29.6
Q9Y450	HBS1L	30	29	54.4	Yes	Yes	33	33	59.5	Yes	Yes	30	30	59.4	Yes	Yes	34	34	56.9	Yes	Yes	32	32	54.7	Yes	Yes	24	24	46.3	Yes	Yes	33	33	63.9	Yes	Yes	29	29	50.4	Yes	Yes	30	30	50.3	Yes	Yes	36	35	60.1
O43166	SIPA1L1	30	28	21.3	Yes	Yes	39	37	26.1	Yes	Yes	40	38	29.4	Yes	Yes	26	26	17	Yes	Yes	21	21	13.9	Yes	Yes	17	16	12.6	Yes	Yes	22	20	14.6	Yes	Yes	24	23	15.2	Yes	Yes	19	17	13	Yes	Yes	24	22	15
O43815	STRN	30	28	52.4	Yes	Yes	38	37	61.2	Yes	Yes	28	28	50.9	Yes	Yes	31	30	49.2	Yes	Yes	30	28	50.8	Yes	Yes	28	27	46.7	Yes	Yes	31	30	55.6	Yes	Yes	28	27	48.2	Yes	Yes	34	34	50.4	Yes	Yes	35	34	51.9
O95573	ACSL3	30	28	61	Yes	Yes	36	34	67.4	Yes	Yes	26	24	47.1	Yes	Yes	33	31	55.6	Yes	Yes	32	30	60.7	Yes	Yes	31	29	54.2	Yes	Yes	33	32	58.5	Yes	Yes	37	34	64.4	Yes	Yes	28	26	52.8	Yes	Yes	27	25	47.8
Q9ULH1	ASAP1	30	28	38	Yes	Yes	34	33	43.2	Yes	Yes	27	26	33.2	Yes	Yes	27	24	26.8	Yes	Yes	27	25	33.6	Yes	Yes	30	28	37.2	Yes	Yes	22	21	26.7	Yes	Yes	23	21	24.8	Yes	Yes	25	23	29.6	Yes	Yes	19	17	23.5
P12268	IMPDH2	30	27	61.1	Yes	Yes	32	29	61.3	Yes	Yes	25	23	58.2	Yes	Yes	29	26	57.8	Yes	Yes	30	28	61.7	Yes	Yes	27	24	56	Yes	Yes	30	27	61.5	Yes	Yes	30	27	62.8	Yes	Yes	29	26	58.4	Yes	Yes	32	29	62.8
P39023	RPL3	30	27	56.1	Yes	Yes	32	29	63.3	Yes	Yes	19	19	45.2	Yes	Yes	29	29	53.8	Yes	Yes	31	31	60.8	Yes	Yes	32	32	56.3	Yes	Yes	30	30	55.6	Yes	Yes	30	30	60.3	Yes	Yes	30	30	57.8	Yes	Yes	31	31	61.5
Q96PU5	NEDD4L	30	26	35.9	Yes	Yes	34	29	39.4	Yes	Yes	28	25	39.5	Yes	Yes	27	22	33.1	Yes	Yes	28	24	32.4	Yes	Yes	20	17	23.4	Yes	Yes	30	26	40.9	Yes	Yes	19	16	26.2	Yes	Yes	21	17	23.1	Yes	Yes	25	22	29.3
Q7Z4S6	KIF21A	30	25	26.7	Yes	Yes	27	26	24.3	Yes	Yes	26	25	22.8	Yes	Yes	36	33	28	Yes	Yes	34	29	29.4	Yes	Yes	28	24	24.9	Yes	Yes	29	26	23.8	Yes	Yes	30	26	22.9	Yes	Yes	30	30	23.7	Yes	Yes	25	25	17.7
Q8WVM7	STAG1	30	25	27.8	Yes	Yes	29	22	26.9	Yes	Yes	32	26	30.6	Yes	Yes	39	32	36.6	Yes	Yes	30	24	29.4	Yes	Yes	31	25	27.9	Yes	Yes	30	25	27.7	Yes	Yes	32	28	29.1	Yes	Yes	28	22	25.8	Yes	Yes	33	26	30.4
P09972	ALDOC	30	22	84.1	Yes	Yes	29	20	76.1	Yes	Yes	26	22	74.5	Yes	Yes	29	20	79.7	Yes	Yes	32	22	83.8	Yes	Yes	28	19	83.5	Yes	Yes	31	22	83.5	Yes	Yes	29	19	75.3	Yes	Yes	34	24	83.5	Yes	Yes	29	21	75.5
Q92973	TNPO1	30	22	43.5	Yes	Yes	36	25	48.8	Yes	Yes	28	20	43.9	Yes	Yes	37	29	47.1	Yes	Yes	38	29	46.4	Yes	Yes	38	27	51.3	Yes	Yes	36	27	51	Yes	Yes	39	31	52.6	Yes	Yes	35	27	47.1	Yes	Yes	32	23	42.2
Q8N4C8	MINK1	30	18	26.7	Yes	Yes	26	18	25.2	Yes	Yes	15	10	15.2	Yes	Yes	26	13	24.6	Yes	Yes	17	11	17.6	Yes	Yes	31	18	28.7	Yes	Yes	17	12	16.8	Yes	Yes	26	17	24.4	Yes	Yes	20	13	16.6	Yes	Yes	27	17	24.5
Q9UMR2	DDX19B	30	5	79.1	Yes	Yes	30	3	66.4	Yes	Yes	24	4	66	Yes	Yes	27	5	67.2	Yes	Yes	31	4	77.7	Yes	Yes	28	5	74.7	Yes	Yes	25	5	66.2	Yes	Yes	32	4	69.1	Yes	Yes	30	4	63.7	Yes	Yes	30	4	66.8
Q9UQ88	CDK11A	30	2	37.8	Yes	Yes	30	2	33.5	Yes	Yes	28	3	35.9	Yes	Yes	24	1	27.2	Yes		26	2	29	Yes	Yes	22	2	28.5	Yes	Yes	26	2	31.7	Yes	Yes	27	1	29.9	Yes	Yes	25	2	26.8	Yes	Yes	28	2	29.2
A8MUH7	PDZK1P1	29	29	69	Yes	Yes	34	34	72.3	Yes	Yes	27	27	68.2	Yes	Yes	29	29	61.8	Yes	Yes	24	24	48.4	Yes	Yes	17	17	46.2	Yes	Yes	35	35	79.6	Yes	Yes	14	14	35.6	Yes	Yes	17	17	39.7	Yes	Yes	24	24	53.8
O00471	EXOC5	29	29	49.9	Yes	Yes	34	33	56.2	Yes	Yes	25	25	43.4	Yes	Yes	32	31	43.8	Yes	Yes	32	31	51.3	Yes	Yes	33	32	54.1	Yes	Yes	30	29	54.2	Yes	Yes	21	21	33.8	Yes	Yes	28	28	44.1	Yes	Yes	28	28	46
O15371	EIF3D	29	29	64.2	Yes	Yes	33	33	67.3	Yes	Yes	32	32	66.1	Yes	Yes	32	32	61.9	Yes	Yes	33	33	68.6	Yes	Yes	28	28	65	Yes	Yes	28	28	62.6	Yes	Yes	32	32	66.2	Yes	Yes	33	33	66.2	Yes	Yes	32	32	63.3
O43294	TGFB1I1	29	29	89.4	Yes	Yes	30	30	85.9	Yes	Yes	27	27	87	Yes	Yes	27	27	72.7	Yes	Yes	28	28	85.7	Yes	Yes	27	27	85.5	Yes	Yes	21	21	72.2	Yes	Yes	24	24	73.1	Yes	Yes	21	21	52.3	Yes	Yes	26	26	67.2
O43852	CALU	29	29	73.7	Yes	Yes	30	30	74.9	Yes	Yes	25	25	69.5	Yes	Yes	28	28	73.7	Yes	Yes	29	29	74.9	Yes	Yes	28	28	73.7	Yes	Yes	28	28	71.1	Yes	Yes	28	28	72.7	Yes	Yes	32	32	76.2	Yes	Yes	31	31	76.5
O94913	PCF11	29	29	23.8	Yes	Yes	38	38	32.4	Yes	Yes	22	22	21.8	Yes	Yes	28	28	22.5	Yes	Yes	30	30	22.3	Yes	Yes	26	26	21.9	Yes	Yes	28	28	23.3	Yes	Yes	35	35	29.3	Yes	Yes	27	27	23.1	Yes	Yes	30	30	26.9
O95479	H6PD	29	29	43.9	Yes	Yes	36	36	55.9	Yes	Yes	35	35	51.1	Yes	Yes	31	31	40.7	Yes	Yes	32	32	42.4	Yes	Yes	31	31	44.8	Yes	Yes	32	32	49.8	Yes	Yes	31	31	41.5	Yes	Yes	24	24	37	Yes	Yes	27	27	37.8
O95831	AIFM1	29	29	58.4	Yes	Yes	31	31	63.1	Yes	Yes	23	23	53.5	Yes	Yes	26	26	52.4	Yes	Yes	27	27	56.1	Yes	Yes	30	30	62.6	Yes	Yes	29	29	56.4	Yes	Yes	32	32	57.1	Yes	Yes	37	37	65.1	Yes	Yes	32	32	61
P01833	PIGR	29	29	44.9	Yes	Yes	25	25	42.7	Yes	Yes	28	28	45.8	Yes	Yes	26	26	43.7	Yes	Yes	24	24	41.5	Yes	Yes	34	34	55	Yes	Yes	27	27	43.2	Yes	Yes	29	29	49.9	Yes	Yes	28	28	44	Yes	Yes	34	34	57.5
P02786	TFRC	29	29	44.1	Yes	Yes	27	27	43	Yes	Yes	23	23	36.1	Yes	Yes	33	33	47.2	Yes	Yes	32	32	44.9	Yes	Yes	32	32	48.2	Yes	Yes	29	29	44.7	Yes	Yes	29	29	44.6	Yes	Yes	26	26	38.3	Yes	Yes	29	29	42.8
P04003	C4BPA	29	29	62.1	Yes	Yes	28	28	58.6	Yes	Yes	24	24	52.9	Yes	Yes	27	27	55.3	Yes	Yes	27	27	52.9	Yes	Yes	28	28	58.1	Yes	Yes	27	27	55.8	Yes	Yes	26	26	53.8	Yes	Yes	28	28	56.6	Yes	Yes	29	29	58.1
P05166	PCCB	29	29	64.9	Yes	Yes	31	31	72	Yes	Yes	27	27	66.2	Yes	Yes	29	29	64	Yes	Yes	28	28	65.3	Yes	Yes	27	27	61	Yes	Yes	27	27	61.8	Yes	Yes	25	25	55.1	Yes	Yes	26	26	57.3	Yes	Yes	25	25	54
P07358	C8B	29	29	62.4	Yes	Yes	32	32	61.6	Yes	Yes	32	32	64	Yes	Yes	26	26	52.6	Yes	Yes	25	25	47.7	Yes	Yes	33	33	69.7	Yes	Yes	28	28	66	Yes	Yes	26	26	52.8	Yes	Yes	28	28	50.9	Yes	Yes	26	26	50.8
P14314	PRKCSH	29	29	60.4	Yes	Yes	30	30	59.5	Yes	Yes	28	28	57.2	Yes	Yes	31	31	59.5	Yes	Yes	32	32	60.4	Yes	Yes	27	27	58.3	Yes	Yes	31	31	61.4	Yes	Yes	28	28	54.9	Yes	Yes	31	31	60.4	Yes	Yes	30	30	58.9
P20585	MSH3	29	29	31.8	Yes	Yes	34	34	40.2	Yes	Yes	27	27	30.5	Yes	Yes	28	28	30.6	Yes	Yes	21	21	24.2	Yes	Yes	24	24	26.1	Yes	Yes	26	26	29.7	Yes	Yes	23	23	24	Yes	Yes	17	17	16.9	Yes	Yes	22	22	22.7
P28288	ABCD3	29	29	46.6	Yes	Yes	30	30	48.4	Yes	Yes	21	21	41	Yes	Yes	26	26	42.3	Yes	Yes	26	26	45.5	Yes	Yes	27	27	42.3	Yes	Yes	24	24	39.9	Yes	Yes	23	23	37.8	Yes	Yes	25	25	40.7	Yes	Yes	28	28	43.6
P30038	ALDH4A1	29	29	61.8	Yes	Yes	33	33	65.9	Yes	Yes	24	24	51.9	Yes	Yes	32	32	60.6	Yes	Yes	32	32	59.1	Yes	Yes	29	29	59.7	Yes	Yes	28	28	60.4	Yes	Yes	30	30	57	Yes	Yes	29	29	59.3	Yes	Yes	32	32	65.4
P49815	TSC2	29	29	20.3	Yes	Yes	29	29	21.1	Yes	Yes	19	19	12.2	Yes	Yes	26	26	17.3	Yes	Yes	19	19	14	Yes	Yes	21	21	14.1	Yes	Yes	19	19	14.3	Yes	Yes	20	20	14.7	Yes	Yes	17	17	12.1	Yes	Yes	27	27	19.3
P55160	NCKAP1L	29	29	30.4	Yes	Yes	20	19	21.2	Yes	Yes	22	22	21.3	Yes	Yes	23	23	23.2	Yes	Yes	26	25	25.9	Yes	Yes	32	32	32.9	Yes	Yes	26	26	26.4	Yes	Yes	26	25	26.4	Yes	Yes	20	20	19	Yes	Yes	24	24	20.8
P98171	ARHGAP4	29	29	43	Yes	Yes	19	19	23.2	Yes	Yes	24	24	33.1	Yes	Yes	21	21	28.9	Yes	Yes	22	22	31.2	Yes	Yes	29	29	36.2	Yes	Yes	27	27	32.8	Yes	Yes	19	19	25.2	Yes	Yes	22	22	30.7	Yes	Yes	20	20	27.7
Q07960	ARHGAP1	29	29	86.1	Yes	Yes	27	27	73.1	Yes	Yes	27	27	81.3	Yes	Yes	30	30	79	Yes	Yes	28	28	80.6	Yes	Yes	27	27	81.1	Yes	Yes	29	29	82.5	Yes	Yes	29	29	81.5	Yes	Yes	31	31	77	Yes	Yes	32	32	87
Q13546	RIPK1	29	29	49.8	Yes	Yes	32	31	54.5	Yes	Yes	24	23	47.7	Yes	Yes	32	32	54.8	Yes	Yes	28	27	51.4	Yes	Yes	31	30	54.4	Yes	Yes	25	25	45	Yes	Yes	29	29	52.6	Yes	Yes	29	29	49.3	Yes	Yes	31	31	52.6
Q13867	BLMH	29	29	69	Yes	Yes	30	30	69	Yes	Yes	24	24	60.7	Yes	Yes	26	26	59.1	Yes	Yes	29	29	65.1	Yes	Yes	24	24	58.7	Yes	Yes	26	26	64.4	Yes	Yes	25	25	59.3	Yes	Yes	26	26	61.5	Yes	Yes	34	34	68.4
Q14005	IL16	29	29	30.5	Yes	Yes	26	26	26.9	Yes	Yes	21	21	22	Yes	Yes	25	25	24.7	Yes	Yes	24	24	25.4	Yes	Yes	25	25	26	Yes	Yes	28	28	27.9	Yes	Yes	22	22	23.6	Yes	Yes	20	20	20.5	Yes	Yes	29	29	29.4
Q14137	BOP1	29	29	49.9	Yes	Yes	30	30	53.1	Yes	Yes	24	24	47.3	Yes	Yes	25	25	44.4	Yes	Yes	27	27	50.8	Yes	Yes	29	29	52.3	Yes	Yes	29	29	55.9	Yes	Yes	30	30	50.3	Yes	Yes	31	31	50.5	Yes	Yes	23	23	40.6
Q14BN4	SLMAP	29	29	41.9	Yes	Yes	39	39	50.5	Yes	Yes	24	24	35.9	Yes	Yes	32	32	39.7	Yes	Yes	29	29	40.5	Yes	Yes	31	31	40.9	Yes	Yes	24	24	29.5	Yes	Yes	32	32	39.9	Yes	Yes	23	23	29.7	Yes	Yes	40	40	49.6
Q16204	CCDC6	29	29	55.1	Yes	Yes	34	34	69.6	Yes	Yes	30	30	70.3	Yes	Yes	28	28	59.1	Yes	Yes	33	33	61.2	Yes	Yes	31	31	61.4	Yes	Yes	30	30	62.4	Yes	Yes	29	29	59.9	Yes	Yes	30	29	60.8	Yes	Yes	31	31	62
Q16401	PSMD5	29	29	68.1	Yes	Yes	29	29	68.8	Yes	Yes	25	25	59.5	Yes	Yes	28	28	62.5	Yes	Yes	30	30	70.4	Yes	Yes	32	32	73.6	Yes	Yes	29	29	64.7	Yes	Yes	29	29	67.1	Yes	Yes	30	30	69.2	Yes	Yes	31	31	66.7
Q2NL82	TSR1	29	29	42.8	Yes	Yes	26	26	42.3	Yes	Yes	21	21	35.1	Yes	Yes	23	23	36.8	Yes	Yes	20	20	30.5	Yes	Yes	21	21	33.3	Yes	Yes	25	25	39.1	Yes	Yes	25	25	37.8	Yes	Yes	23	23	39.7	Yes	Yes	19	19	33.3
Q32P28	P3H1	29	29	54.2	Yes	Yes	27	27	44.6	Yes	Yes	24	24	42	Yes	Yes	20	20	36.5	Yes	Yes	26	26	47.1	Yes	Yes	30	30	52	Yes	Yes	26	26	47.3	Yes	Yes	26	25	44	Yes	Yes	28	27	44.8	Yes	Yes	29	28	47
Q5T2W1	PDZK1	29	29	69	Yes	Yes	34	34	72.3	Yes	Yes	27	27	68.2	Yes	Yes	29	29	61.8	Yes	Yes	24	24	48.4	Yes	Yes	17	17	46.2	Yes	Yes	35	35	79.6	Yes	Yes	14	14	35.6	Yes	Yes	17	17	39.7	Yes	Yes	24	24	53.8
Q5TCQ9	MAGI3	29	29	25.5	Yes	Yes	25	24	23.8	Yes	Yes	19	19	16.7	Yes	Yes	31	29	27.5	Yes	Yes	15	14	15.5	Yes	Yes	18	17	17.1	Yes	Yes	25	23	20	Yes	Yes	16	15	12.8	Yes	Yes	7	7	6.2	Yes	Yes	18	17	16.1
Q68CP9	ARID2	29	29	21.4	Yes	Yes	30	30	22.8	Yes	Yes	23	23	17.5	Yes	Yes	23	23	18.1	Yes	Yes	26	26	17.2	Yes	Yes	25	25	17.3	Yes	Yes	26	26	18.3	Yes	Yes	25	25	18.5	Yes	Yes	19	19	11.7	Yes	Yes	18	18	13
Q68E01	INTS3	29	29	36.9	Yes	Yes	34	34	42.4	Yes	Yes	26	26	33.7	Yes	Yes	30	30	35.1	Yes	Yes	26	26	32.6	Yes	Yes	32	32	38.1	Yes	Yes	31	31	36.2	Yes	Yes	28	28	33.7	Yes	Yes	25	25	32	Yes	Yes	23	23	28
Q69YN4	VIRMA	29	29	21.6	Yes	Yes	32	32	24.8	Yes	Yes	25	25	20.5	Yes	Yes	23	23	16.3	Yes	Yes	29	29	23.6	Yes	Yes	27	27	19.3	Yes	Yes	29	29	21.6	Yes	Yes	22	22	15.4	Yes	Yes	19	19	14.1	Yes	Yes	22	22	12.3
Q86Y56	DNAAF5	29	29	37.7	Yes	Yes	33	33	41.8	Yes	Yes	30	30	47	Yes	Yes	30	30	41.3	Yes	Yes	28	28	40.6	Yes	Yes	26	26	36.6	Yes	Yes	27	27	39.2	Yes	Yes	23	23	30.6	Yes	Yes	26	26	36.5	Yes	Yes	24	24	31.6
Q8IVL6	P3H3	29	29	47.4	Yes	Yes	23	23	42.7	Yes	Yes	25	25	44.8	Yes	Yes	22	22	40.6	Yes	Yes	25	25	41.4	Yes	Yes	28	28	49.3	Yes	Yes	23	23	41.7	Yes	Yes	23	23	45	Yes	Yes	16	16	27.7	Yes	Yes	30	30	51.2
Q8IXB1	DNAJC10	29	29	37.7	Yes	Yes	27	27	37.7	Yes	Yes	16	16	28	Yes	Yes	29	28	40.7	Yes	Yes	23	23	34.2	Yes	Yes	27	26	39.5	Yes	Yes	26	26	42.5	Yes	Yes	27	27	40.6	Yes	Yes	19	19	27.2	Yes	Yes	24	23	29.3
Q8NDA8	MROH1	29	29	19.6	Yes	Yes	34	34	24.9	Yes	Yes	23	23	18	Yes	Yes	33	33	21.3	Yes	Yes	28	28	19.2	Yes	Yes	27	27	19.4	Yes	Yes	27	27	19.3	Yes	Yes	29	29	20	Yes	Yes	25	25	19	Yes	Yes	33	33	21.8
Q8WUF5	PPP1R13L	29	29	47.1	Yes	Yes	35	35	58.3	Yes	Yes	31	31	51.2	Yes	Yes	30	30	45.2	Yes	Yes	36	36	58	Yes	Yes	34	34	56.4	Yes	Yes	29	29	47.8	Yes	Yes	32	32	44.9	Yes	Yes	32	32	51.6	Yes	Yes	30	30	45.9
Q92619	ARHGAP45	29	29	28.6	Yes	Yes	21	21	21.7	Yes	Yes	24	24	29.2	Yes	Yes	29	29	31.7	Yes	Yes	24	24	26.8	Yes	Yes	35	34	36.6	Yes	Yes	33	32	31.7	Yes	Yes	25	25	27.1	Yes	Yes	25	25	25.4	Yes	Yes	25	25	26.4
Q96FS4	SIPA1	29	29	42.6	Yes	Yes	22	22	27	Yes	Yes	23	23	35	Yes	Yes	22	22	29.9	Yes	Yes	21	21	31.6	Yes	Yes	27	27	38.3	Yes	Yes	23	23	32.9	Yes	Yes	18	18	22.7	Yes	Yes	18	18	25.9	Yes	Yes	24	24	34.6
Q96PZ0	PUS7	29	29	56.1	Yes	Yes	30	30	59.2	Yes	Yes	25	25	50.5	Yes	Yes	28	28	51.9	Yes	Yes	31	31	64	Yes	Yes	26	26	48.3	Yes	Yes	30	30	59.6	Yes	Yes	31	31	57	Yes	Yes	35	35	60.7	Yes	Yes	28	28	45.4
Q99567	NUP88	29	29	44.9	Yes	Yes	29	29	43	Yes	Yes	24	24	39.1	Yes	Yes	29	29	47.9	Yes	Yes	25	25	41	Yes	Yes	27	27	45.5	Yes	Yes	27	27	45.1	Yes	Yes	29	29	40.4	Yes	Yes	26	26	40.4	Yes	Yes	29	29	40.8
Q99575	POP1	29	29	36.9	Yes	Yes	32	32	44.5	Yes	Yes	24	24	33.7	Yes	Yes	30	30	36.1	Yes	Yes	28	28	33.4	Yes	Yes	28	28	34.3	Yes	Yes	29	29	36.7	Yes	Yes	31	31	39	Yes	Yes	21	21	25.2	Yes	Yes	24	24	29.5
Q9BT78	COPS4	29	29	84	Yes	Yes	28	27	77.3	Yes	Yes	24	24	76.8	Yes	Yes	26	26	75.6	Yes	Yes	26	26	78.3	Yes	Yes	25	25	75.9	Yes	Yes	30	30	83	Yes	Yes	29	29	83.5	Yes	Yes	27	27	76.1	Yes	Yes	24	24	69.5
Q9BXN1	ASPN	29	29	68.7	Yes	Yes	24	24	68.7	Yes	Yes	24	24	67.1	Yes	Yes	21	21	65.5	Yes	Yes	28	28	68.2	Yes	Yes	23	23	65.8	Yes	Yes	26	26	68.7	Yes	Yes	22	22	66.3	Yes	Yes	27	27	69.2	Yes	Yes	25	25	69.5
Q9NUQ8	ABCF3	29	29	47.4	Yes	Yes	30	30	47.4	Yes	Yes	25	25	43.4	Yes	Yes	27	27	40.5	Yes	Yes	30	30	47.2	Yes	Yes	27	27	47.1	Yes	Yes	32	32	49.5	Yes	Yes	28	28	44.7	Yes	Yes	27	27	39.2	Yes	Yes	29	29	45
Q9NW08	POLR3B	29	29	31.2	Yes	Yes	29	28	36.5	Yes	Yes	23	22	28.7	Yes	Yes	29	29	28.1	Yes	Yes	23	23	26.7	Yes	Yes	22	22	26.7	Yes	Yes	22	22	25.2	Yes	Yes	25	25	25.8	Yes	Yes	22	21	25.2	Yes	Yes	23	23	24.6
Q9UKF6	CPSF3	29	29	47.2	Yes	Yes	23	23	45.9	Yes	Yes	20	20	37.7	Yes	Yes	22	22	39.5	Yes	Yes	26	26	46.2	Yes	Yes	20	20	37.9	Yes	Yes	24	24	46.6	Yes	Yes	22	22	40.4	Yes	Yes	22	22	36.3	Yes	Yes	21	21	35.1
Q9UPQ9	TNRC6B	29	29	20.7	Yes	Yes	45	45	35.6	Yes	Yes	44	44	35.8	Yes	Yes	47	47	35.2	Yes	Yes	26	26	18.7	Yes	Yes	37	37	29.8	Yes	Yes	37	37	30.4	Yes	Yes	29	29	23.1	Yes	Yes	34	34	29	Yes	Yes	36	36	30.5
Q9UQ80	PA2G4	29	29	79.4	Yes	Yes	32	32	84.5	Yes	Yes	27	26	72.6	Yes	Yes	30	30	76.4	Yes	Yes	31	31	84.3	Yes	Yes	29	29	68.8	Yes	Yes	31	30	82	Yes	Yes	31	31	76.4	Yes	Yes	31	30	76.4	Yes	Yes	30	30	76.4
Q9Y5P4	CERT1	29	29	44.6	Yes	Yes	30	30	55.9	Yes	Yes	24	24	44.7	Yes	Yes	24	24	42.6	Yes	Yes	31	31	52.6	Yes	Yes	28	28	46.2	Yes	Yes	32	32	59.8	Yes	Yes	23	23	43.9	Yes	Yes	25	25	42.1	Yes	Yes	26	26	43.1
P00338	LDHA	29	28	84.9	Yes	Yes	30	28	83.1	Yes	Yes	30	28	84.9	Yes	Yes	27	25	68.1	Yes	Yes	30	28	86.4	Yes	Yes	30	29	85.5	Yes	Yes	28	27	83.7	Yes	Yes	28	26	85.2	Yes	Yes	31	29	88.9	Yes	Yes	31	27	76.5
P15498	VAV1	29	28	37.5	Yes	Yes	18	17	23.1	Yes	Yes	20	19	29.3	Yes	Yes	21	20	28	Yes	Yes	21	20	26.9	Yes	Yes	31	30	38.8	Yes	Yes	24	22	30.9	Yes	Yes	24	22	31.5	Yes	Yes	15	14	18.5	Yes	Yes	18	17	24.3
P19878	NCF2	29	28	66.9	Yes	Yes	26	25	56.7	Yes	Yes	20	20	51.5	Yes	Yes	31	30	69.6	Yes	Yes	23	23	56.3	Yes	Yes	29	29	65.6	Yes	Yes	23	22	51.9	Yes	Yes	26	25	61.8	Yes	Yes	26	26	57.8	Yes	Yes	27	26	64.1
P25685	DNAJB1	29	28	75.9	Yes	Yes	32	31	84.7	Yes	Yes	23	22	60.9	Yes	Yes	29	28	69.4	Yes	Yes	29	28	66.8	Yes	Yes	24	23	62.9	Yes	Yes	31	30	77.9	Yes	Yes	28	27	69.4	Yes	Yes	34	33	71.5	Yes	Yes	33	32	75.9
P43034	PAFAH1B1	29	28	72.7	Yes	Yes	33	32	77.8	Yes	Yes	24	24	63.9	Yes	Yes	30	29	73.9	Yes	Yes	30	29	70	Yes	Yes	26	26	72.2	Yes	Yes	31	31	82	Yes	Yes	28	28	73.9	Yes	Yes	29	29	74.6	Yes	Yes	30	30	73.9
P49023	PXN	29	28	61.4	Yes	Yes	30	29	59.6	Yes	Yes	22	22	52.3	Yes	Yes	24	24	47.5	Yes	Yes	25	25	53.6	Yes	Yes	28	28	64.5	Yes	Yes	26	26	59.6	Yes	Yes	26	25	55.2	Yes	Yes	29	29	55.5	Yes	Yes	27	27	57
P62195	PSMC5	29	28	73.9	Yes	Yes	32	31	72.9	Yes	Yes	28	27	68	Yes	Yes	33	32	75.4	Yes	Yes	33	32	75.4	Yes	Yes	30	29	71.9	Yes	Yes	30	29	72.9	Yes	Yes	29	28	70	Yes	Yes	33	32	75.1	Yes	Yes	33	32	74.6
Q15019	SEPTIN2	29	28	83.7	Yes	Yes	28	27	79.8	Yes	Yes	23	22	77.6	Yes	Yes	29	28	85.6	Yes	Yes	30	29	84.2	Yes	Yes	27	26	77	Yes	Yes	28	27	77.8	Yes	Yes	30	29	83.1	Yes	Yes	30	30	86.1	Yes	Yes	28	27	80.1
Q5VZL5	ZMYM4	29	28	24.9	Yes	Yes	34	33	30.6	Yes	Yes	28	27	24.7	Yes	Yes	33	32	26	Yes	Yes	29	28	23.2	Yes	Yes	18	16	15.8	Yes	Yes	27	26	24.5	Yes	Yes	21	20	16.1	Yes	Yes	23	22	19.7	Yes	Yes	26	25	18.1
Q6WKZ4	RAB11FIP1	29	28	32.1	Yes	Yes	31	30	31.1	Yes	Yes	25	23	30.2	Yes	Yes	30	28	33.9	Yes	Yes	35	34	36.9	Yes	Yes	37	35	36.9	Yes	Yes	29	27	31.8	Yes	Yes	26	25	28.8	Yes	Yes	36	35	39.8	Yes	Yes	33	31	29.9
Q86YT6	MIB1	29	28	36.5	Yes	Yes	29	29	32.3	Yes	Yes	17	16	21	Yes	Yes	22	21	23.5	Yes	Yes	12	11	14.3	Yes	Yes	23	23	27.7	Yes	Yes	23	23	29.6	Yes	Yes	20	20	22.7	Yes	Yes	17	17	25.6	Yes	Yes	20	20	21.9
Q8N3P4	VPS8	29	28	26.7	Yes	Yes	29	29	26.5	Yes	Yes	23	23	19.2	Yes	Yes	28	28	24.2	Yes	Yes	23	23	22.4	Yes	Yes	25	24	24.3	Yes	Yes	27	27	23.9	Yes	Yes	16	15	13.6	Yes	Yes	18	18	13.9	Yes	Yes	24	24	18.6
Q8NB90	SPATA5	29	28	47.5	Yes	Yes	32	31	48.6	Yes	Yes	26	25	43.8	Yes	Yes	33	32	48.4	Yes	Yes	32	31	51.3	Yes	Yes	26	25	36.5	Yes	Yes	30	29	46	Yes	Yes	30	29	42.1	Yes	Yes	24	23	30.8	Yes	Yes	31	30	41.4
Q92766	RREB1	29	28	22.2	Yes	Yes	34	33	26.9	Yes	Yes	22	21	17.7	Yes	Yes	26	25	19	Yes	Yes	21	20	14.1	Yes	Yes	24	23	17.2	Yes	Yes	27	26	20.6	Yes	Yes	24	23	15.7	Yes	Yes	24	23	18.3	Yes	Yes	25	24	18.6
Q99700	ATXN2	29	28	29	Yes	Yes	31	30	30.6	Yes	Yes	27	26	20.9	Yes	Yes	26	25	24.8	Yes	Yes	23	22	18.3	Yes	Yes	24	22	18.1	Yes	Yes	28	26	31.3	Yes	Yes	27	26	25.4	Yes	Yes	26	25	20.8	Yes	Yes	27	26	21.9
Q99797	MIPEP	29	28	47.3	Yes	Yes	32	32	53.2	Yes	Yes	22	22	42.6	Yes	Yes	27	26	43.5	Yes	Yes	27	26	40.4	Yes	Yes	29	28	46.6	Yes	Yes	30	29	49.5	Yes	Yes	30	30	48.2	Yes	Yes	25	24	35.6	Yes	Yes	27	27	43.5
Q9NR50	EIF2B3	29	28	79.9	Yes	Yes	25	25	67.7	Yes	Yes	22	22	60.2	Yes	Yes	26	25	58.8	Yes	Yes	26	26	68.6	Yes	Yes	29	29	76.5	Yes	Yes	27	26	66.6	Yes	Yes	24	23	67.7	Yes	Yes	25	25	53.5	Yes	Yes	25	25	65.9
Q9NYQ6	CELSR1	29	28	15.3	Yes	Yes	32	31	15.4	Yes	Yes	21	21	10.4	Yes	Yes	25	24	12.7	Yes	Yes	16	16	7.5	Yes	Yes	22	22	9.6	Yes	Yes	24	23	10.3	Yes	Yes	26	26	11.4	Yes	Yes	22	21	9.8	Yes	Yes	27	26	12.5
Q9UGU0	TCF20	29	28	18.8	Yes	Yes	30	29	20.7	Yes	Yes	23	23	15.4	Yes	Yes	41	40	26.4	Yes	Yes	22	22	14.5	Yes	Yes	20	20	13.3	Yes	Yes	26	26	19.2	Yes	Yes	18	17	10.6	Yes	Yes	25	24	16.7	Yes	Yes	28	27	18.6
Q9UPN9	TRIM33	29	28	31.9	Yes	Yes	32	31	38.2	Yes	Yes	21	20	28	Yes	Yes	31	30	34.9	Yes	Yes	26	26	31	Yes	Yes	20	19	23.3	Yes	Yes	23	22	23.2	Yes	Yes	24	23	27.2	Yes	Yes	22	22	27.3	Yes	Yes	26	26	27.7
O60488	ACSL4	29	27	52.3	Yes	Yes	26	24	51.9	Yes	Yes	23	21	45.9	Yes	Yes	28	26	54.4	Yes	Yes	21	19	39.4	Yes	Yes	26	24	47	Yes	Yes	26	25	47.7	Yes	Yes	24	21	45.6	Yes	Yes	29	27	46.6	Yes	Yes	27	25	51.1
P48735	IDH2	29	27	60.8	Yes	Yes	29	28	60	Yes	Yes	27	26	57.5	Yes	Yes	32	30	65.5	Yes	Yes	32	30	65.7	Yes	Yes	32	30	65.3	Yes	Yes	30	29	62.4	Yes	Yes	31	29	63.7	Yes	Yes	34	32	67.9	Yes	Yes	31	30	58.4
P51114	FXR1	29	27	54.8	Yes	Yes	34	31	63.8	Yes	Yes	32	29	63.4	Yes	Yes	36	34	57	Yes	Yes	32	30	57.3	Yes	Yes	31	29	51.9	Yes	Yes	30	28	62.2	Yes	Yes	28	26	48.1	Yes	Yes	29	27	53.5	Yes	Yes	31	29	52.5
Q8TF72	SHROOM3	29	27	18.8	Yes	Yes	30	28	19.7	Yes	Yes	31	30	22.2	Yes	Yes	35	34	25.5	Yes	Yes	29	28	18.9	Yes	Yes	27	24	16.7	Yes	Yes	30	27	19.6	Yes	Yes	30	30	20	Yes	Yes	19	16	12.1	Yes	Yes	18	16	11.3
Q96RL7	VPS13A	29	27	10.4	Yes	Yes	32	30	13.6	Yes	Yes	26	25	10.1	Yes	Yes	45	43	17.5	Yes	Yes	29	27	10.9	Yes	Yes	23	21	8.3	Yes	Yes	30	29	11.1	Yes	Yes	23	22	9	Yes	Yes	19	18	7.3	Yes	Yes	39	38	15
Q9ULH7	MRTFB	29	27	37.4	Yes	Yes	33	30	40.7	Yes	Yes	25	22	35.4	Yes	Yes	26	23	33.5	Yes	Yes	31	28	38.6	Yes	Yes	24	22	30.1	Yes	Yes	26	24	33.1	Yes	Yes	28	26	32.7	Yes	Yes	24	22	30	Yes	Yes	25	23	32.7
P30837	ALDH1B1	29	26	57.1	Yes	Yes	32	29	69.6	Yes	Yes	25	22	57.1	Yes	Yes	29	25	66	Yes	Yes	31	27	70	Yes	Yes	29	26	64.2	Yes	Yes	33	30	64	Yes	Yes	30	26	67.3	Yes	Yes	25	21	57.8	Yes	Yes	32	28	61.5
Q8WXA3	RUFY2	29	26	46.2	Yes	Yes	26	23	45.2	Yes	Yes	13	12	21	Yes	Yes	22	19	36.5	Yes	Yes	22	20	34	Yes	Yes	22	20	34.3	Yes	Yes	21	19	32.2	Yes	Yes	25	21	39.4	Yes	Yes	20	18	31.8	Yes	Yes	23	21	38.4
Q8WXF1	PSPC1	29	26	52.8	Yes	Yes	33	29	56.2	Yes	Yes	21	21	48.2	Yes	Yes	23	20	46.1	Yes	Yes	29	25	55.8	Yes	Yes	27	24	52.2	Yes	Yes	28	25	54.1	Yes	Yes	31	29	54.9	Yes	Yes	33	29	57.2	Yes	Yes	32	28	50.5
O75382	TRIM3	29	25	50.7	Yes	Yes	30	26	56.2	Yes	Yes	23	21	43.3	Yes	Yes	26	23	49.1	Yes	Yes	29	26	54.8	Yes	Yes	28	25	52.7	Yes	Yes	27	24	50.3	Yes	Yes	21	18	38.7	Yes	Yes	28	27	50.9	Yes	Yes	21	19	42.9
Q12959	DLG1	29	25	44.6	Yes	Yes	34	33	49.1	Yes	Yes	27	26	44	Yes	Yes	32	26	40.9	Yes	Yes	27	25	37.1	Yes	Yes	28	27	38.9	Yes	Yes	34	28	46.1	Yes	Yes	28	26	40.3	Yes	Yes	28	23	41.9	Yes	Yes	31	29	40.5
Q14155	ARHGEF7	29	25	45.8	Yes	Yes	26	22	41.1	Yes	Yes	27	23	42	Yes	Yes	25	21	36.1	Yes	Yes	25	23	41.7	Yes	Yes	24	21	35.6	Yes	Yes	29	26	46.9	Yes	Yes	24	21	36.2	Yes	Yes	28	24	40.8	Yes	Yes	26	23	36.2
Q9H1B7	IRF2BPL	29	25	48.4	Yes	Yes	30	27	48.4	Yes	Yes	28	24	50	Yes	Yes	31	27	49.7	Yes	Yes	29	24	42.3	Yes	Yes	22	18	36.1	Yes	Yes	27	23	48.7	Yes	Yes	22	19	37.1	Yes	Yes	28	26	43.3	Yes	Yes	26	22	36.2
P12081	HARS1	29	23	60.1	Yes	Yes	39	32	69	Yes	Yes	32	25	68.8	Yes	Yes	37	30	60.9	Yes	Yes	37	30	69.4	Yes	Yes	28	21	52.1	Yes	Yes	34	27	59.1	Yes	Yes	33	26	71.7	Yes	Yes	32	25	56.2	Yes	Yes	36	29	64
O75152	ZC3H11A	29	22	39.9	Yes	Yes	36	23	51	Yes	Yes	28	28	43.7	Yes	Yes	27	17	37.8	Yes	Yes	28	28	42.6	Yes	Yes	31	31	48.6	Yes	Yes	31	31	45.2	Yes	Yes	30	30	42	Yes	Yes	31	19	44.2	Yes	Yes	32	18	42
P32456	GBP2	29	22	47.5	Yes	Yes	25	18	42.6	Yes	Yes	25	20	40.3	Yes	Yes	28	23	47.5	Yes	Yes	27	20	52.6	Yes	Yes	31	25	50.1	Yes	Yes	28	22	41.1	Yes	Yes	27	21	40.8	Yes	Yes	26	19	41.6	Yes	Yes	24	17	40.8
P25098	GRK2	29	21	48.9	Yes	Yes	30	30	49.9	Yes	Yes	26	18	48.8	Yes	Yes	29	21	50.9	Yes	Yes	26	20	45.1	Yes	Yes	26	19	45.3	Yes	Yes	32	25	56.3	Yes	Yes	26	26	48.2	Yes	Yes	24	17	45.3	Yes	Yes	27	19	47.9
Q13838	DDX39B	29	16	75.7	Yes	Yes	30	17	75.5	Yes	Yes	25	14	64.5	Yes	Yes	25	12	62.1	Yes	Yes	32	18	75.7	Yes	Yes	30	16	73.4	Yes	Yes	31	18	69.9	Yes	Yes	28	17	67.8	Yes	Yes	31	17	66.1	Yes	Yes	26	13	61.2
Q9NZN3	EHD3	29	12	60	Yes	Yes	24	7	42.2	Yes	Yes	25	11	51	Yes	Yes	25	9	48	Yes	Yes	33	13	67.5	Yes	Yes	31	12	58.9	Yes	Yes	28	10	48	Yes	Yes	28	9	58.5	Yes	Yes	24	7	46.4	Yes	Yes	27	11	54.4
Q9Y3L3	SH3BP1	29	6	51.9	Yes	Yes	31	7	53.9	Yes	Yes	26	3	48.5	Yes	Yes	32	6	54.6	Yes	Yes	28	5	55.8	Yes	Yes	30	6	53.9	Yes	Yes	32	6	55.5	Yes	Yes	27	6	50.4	Yes	Yes	28	6	52.4	Yes	Yes	29	6	50.1
P68371	TUBB4B	29	1	66.3	Yes	Yes	34	1	69	Yes	Yes	32	1	67	Yes	Yes	32	1	67	Yes	Yes	33	1	68.3	Yes	Yes	32	1	67.6	Yes	Yes	30	1	68.3	Yes	Yes	33	1	67.9	Yes	Yes	37	2	69.4	Yes	Yes	36	2	70.1
O00469	PLOD2	28	28	45	Yes	Yes	31	31	42.1	Yes	Yes	29	29	43.4	Yes	Yes	22	22	33	Yes	Yes	26	26	41.9	Yes	Yes	25	25	40.7	Yes	Yes	20	20	30.9	Yes	Yes	22	22	35.1	Yes	Yes	19	19	32	Yes	Yes	25	25	35.4
O15226	NKRF	28	28	42.8	Yes	Yes	33	33	50.1	Yes	Yes	22	22	32.9	Yes	Yes	27	27	44.9	Yes	Yes	25	25	38.4	Yes	Yes	23	23	39.1	Yes	Yes	27	27	40.4	Yes	Yes	27	27	45.2	Yes	Yes	20	20	27.2	Yes	Yes	25	25	34.5
O43172	PRPF4	28	28	64.4	Yes	Yes	29	29	69.3	Yes	Yes	26	26	65.5	Yes	Yes	22	22	48.3	Yes	Yes	19	19	43.9	Yes	Yes	26	26	57.5	Yes	Yes	26	26	64.2	Yes	Yes	18	18	37.9	Yes	Yes	22	22	48.5	Yes	Yes	24	24	52.5
O60240	PLIN1	28	28	68.8	Yes	Yes	35	35	80.7	Yes	Yes	30	30	73.6	Yes	Yes	32	32	69.9	Yes	Yes	29	29	74.3	Yes	Yes	31	31	71.6	Yes	Yes	33	33	78.5	Yes	Yes	32	32	78	Yes	Yes	29	29	69.2	Yes	Yes	34	34	72
O60645	EXOC3	28	28	38.7	Yes	Yes	27	27	44.8	Yes	Yes	19	19	30.2	Yes	Yes	24	24	33.8	Yes	Yes	27	27	37.6	Yes	Yes	24	24	39.2	Yes	Yes	24	24	39.1	Yes	Yes	26	26	39.3	Yes	Yes	26	26	35.2	Yes	Yes	29	29	38.9
O75955	FLOT1	28	28	70.7	Yes	Yes	33	33	78.7	Yes	Yes	27	27	73.3	Yes	Yes	30	30	78	Yes	Yes	31	31	78.2	Yes	Yes	28	28	75.6	Yes	Yes	30	30	77	Yes	Yes	29	29	76.6	Yes	Yes	30	30	72.1	Yes	Yes	32	32	78.7
O95714	HERC2	28	28	7.9	Yes	Yes	27	27	7.6	Yes	Yes	18	18	5.5	Yes	Yes	19	19	4.9	Yes	Yes	13	13	3.2	Yes	Yes	21	21	5.2	Yes	Yes	19	19	4.7	Yes	Yes	19	19	5.2	Yes	Yes	11	11	3	Yes	Yes	12	12	3
O95785	WIZ	28	28	24	Yes	Yes	35	35	26.2	Yes	Yes	31	31	27.7	Yes	Yes	24	24	18.7	Yes	Yes	25	25	22.2	Yes	Yes	28	28	22.5	Yes	Yes	27	27	23.4	Yes	Yes	23	23	17.6	Yes	Yes	26	26	20.4	Yes	Yes	30	30	26.1
P13489	RNH1	28	28	85.2	Yes	Yes	27	27	81.1	Yes	Yes	23	23	75.9	Yes	Yes	27	27	74.6	Yes	Yes	27	27	80.9	Yes	Yes	27	27	73.8	Yes	Yes	27	27	85.2	Yes	Yes	28	28	73.8	Yes	Yes	29	29	79.4	Yes	Yes	28	28	73.8
P18084	ITGB5	28	28	48.4	Yes	Yes	31	31	54.8	Yes	Yes	20	20	38.7	Yes	Yes	23	23	40.1	Yes	Yes	23	23	44.1	Yes	Yes	24	24	39.7	Yes	Yes	17	17	32	Yes	Yes	20	20	34.9	Yes	Yes	18	18	31.7	Yes	Yes	22	22	38
P21283	ATP6V1C1	28	28	78.3	Yes	Yes	26	25	75.1	Yes	Yes	24	24	68.8	Yes	Yes	31	31	73.3	Yes	Yes	29	29	79.6	Yes	Yes	29	29	74.9	Yes	Yes	27	27	72.3	Yes	Yes	24	24	57.6	Yes	Yes	29	29	64.9	Yes	Yes	28	28	73.8
P22897	MRC1	28	28	24.9	Yes	Yes	23	23	20.3	Yes	Yes	22	22	16.7	Yes	Yes	20	20	14.9	Yes	Yes	20	20	18.5	Yes	Yes	25	25	21.4	Yes	Yes	24	24	19.4	Yes	Yes	28	28	24.2	Yes	Yes	19	19	13.7	Yes	Yes	30	30	22.7
P23526	AHCY	28	28	61.3	Yes	Yes	29	28	63	Yes	Yes	25	25	54.2	Yes	Yes	28	28	56.5	Yes	Yes	27	27	59.3	Yes	Yes	27	26	61.1	Yes	Yes	27	27	61.6	Yes	Yes	29	29	61.8	Yes	Yes	33	32	63.9	Yes	Yes	32	31	63.7
P25311	AZGP1	28	28	69.5	Yes	Yes	27	27	65.4	Yes	Yes	20	20	54.4	Yes	Yes	25	25	60.4	Yes	Yes	25	25	61.4	Yes	Yes	27	27	69.5	Yes	Yes	24	24	62.1	Yes	Yes	26	26	61.4	Yes	Yes	26	26	63.4	Yes	Yes	26	26	63.1
P31040	SDHA	28	28	63.9	Yes	Yes	29	29	66.6	Yes	Yes	25	25	60.8	Yes	Yes	26	26	54.8	Yes	Yes	28	28	55.9	Yes	Yes	31	31	67.5	Yes	Yes	31	31	66	Yes	Yes	30	30	64	Yes	Yes	28	28	55.6	Yes	Yes	32	32	65.7
P42694	HELZ	28	28	17.1	Yes	Yes	23	23	16.5	Yes	Yes	18	18	12.3	Yes	Yes	22	22	14.8	Yes	Yes	12	12	8.1	Yes	Yes	29	29	18.5	Yes	Yes	20	20	12.7	Yes	Yes	16	16	9.5	Yes	Yes	17	17	9.7	Yes	Yes	17	17	10.8
P42765	ACAA2	28	28	89.4	Yes	Yes	28	28	89.7	Yes	Yes	26	26	80.9	Yes	Yes	28	28	78.8	Yes	Yes	28	28	78.8	Yes	Yes	29	29	87.9	Yes	Yes	29	29	84.1	Yes	Yes	24	24	75.8	Yes	Yes	26	26	82.6	Yes	Yes	26	26	77.1
P49189	ALDH9A1	28	28	65	Yes	Yes	34	34	70	Yes	Yes	27	27	66.6	Yes	Yes	31	31	70.4	Yes	Yes	32	32	68	Yes	Yes	31	31	67.6	Yes	Yes	32	32	68.8	Yes	Yes	34	34	69.2	Yes	Yes	34	34	70.9	Yes	Yes	35	35	71.3
P52306	RAP1GDS1	28	28	56.8	Yes	Yes	30	30	58.6	Yes	Yes	25	25	55.4	Yes	Yes	28	28	53.5	Yes	Yes	27	27	58.2	Yes	Yes	30	30	63.4	Yes	Yes	25	25	50.9	Yes	Yes	28	28	57.7	Yes	Yes	29	29	57.8	Yes	Yes	27	26	53.9
P61201	COPS2	28	28	67.3	Yes	Yes	25	25	57.3	Yes	Yes	25	25	60	Yes	Yes	24	24	54	Yes	Yes	25	25	64.1	Yes	Yes	26	26	65	Yes	Yes	26	26	63.2	Yes	Yes	27	27	61.9	Yes	Yes	28	28	67	Yes	Yes	25	25	65
Q01804	OTUD4	28	28	32.2	Yes	Yes	28	28	34.1	Yes	Yes	15	15	17.2	Yes	Yes	20	20	24.4	Yes	Yes	15	15	16.6	Yes	Yes	21	21	23.7	Yes	Yes	21	21	22.4	Yes	Yes	18	18	25.6	Yes	Yes	20	19	24	Yes	Yes	18	18	20
Q14134	TRIM29	28	28	58.2	Yes	Yes	19	19	36.9	Yes	Yes	9	9	20.4	Yes	Yes	27	27	49.3	Yes	Yes	34	34	62.9	Yes	Yes	21	21	41.7	Yes	Yes	20	20	38.4	Yes	Yes	15	15	33	Yes	Yes	20	20	40	Yes	Yes	22	22	41.5
Q14997	PSME4	28	28	22	Yes	Yes	32	32	19.6	Yes	Yes	20	20	14.1	Yes	Yes	22	22	15.3	Yes	Yes	15	15	10.1	Yes	Yes	30	30	22.2	Yes	Yes	23	23	13.6	Yes	Yes	26	26	17.1	Yes	Yes	14	14	9.8	Yes	Yes	19	19	14.2
Q15113	PCOLCE	28	28	71.7	Yes	Yes	28	28	64.4	Yes	Yes	22	22	55.2	Yes	Yes	24	24	62.8	Yes	Yes	28	28	65	Yes	Yes	24	24	61.9	Yes	Yes	21	21	55.5	Yes	Yes	26	26	65	Yes	Yes	27	27	61.2	Yes	Yes	31	31	64.6
Q15435	PPP1R7	28	28	77.5	Yes	Yes	23	23	70.3	Yes	Yes	25	25	70.3	Yes	Yes	26	26	67.5	Yes	Yes	25	25	59.7	Yes	Yes	28	28	70.8	Yes	Yes	30	30	66.7	Yes	Yes	22	22	65.6	Yes	Yes	26	26	73.1	Yes	Yes	30	30	72.5
Q15942	ZYX	28	28	57.5	Yes	Yes	33	31	67.5	Yes	Yes	28	27	60.1	Yes	Yes	31	29	63.6	Yes	Yes	29	29	61.2	Yes	Yes	29	29	64.3	Yes	Yes	26	26	64.2	Yes	Yes	31	31	67.5	Yes	Yes	31	29	54.7	Yes	Yes	30	29	58.7
Q16643	DBN1	28	28	60.9	Yes	Yes	33	33	58.7	Yes	Yes	30	30	55.3	Yes	Yes	34	34	56.5	Yes	Yes	30	30	60.7	Yes	Yes	32	32	58.1	Yes	Yes	29	29	56.9	Yes	Yes	28	28	55.5	Yes	Yes	31	31	55	Yes	Yes	33	33	56.7
Q4L180	FILIP1L	28	28	29.5	Yes	Yes	31	31	28.1	Yes	Yes	21	21	23.3	Yes	Yes	28	28	28.1	Yes	Yes	26	26	25.8	Yes	Yes	29	29	28.8	Yes	Yes	16	16	14.5	Yes	Yes	24	24	27.9	Yes	Yes	22	22	20.6	Yes	Yes	25	25	23.3
Q5SRE5	NUP188	28	28	20.4	Yes	Yes	33	33	23.2	Yes	Yes	22	22	17.8	Yes	Yes	29	29	18.4	Yes	Yes	34	34	25.6	Yes	Yes	29	29	21	Yes	Yes	33	33	24.3	Yes	Yes	27	27	19.5	Yes	Yes	26	26	17.3	Yes	Yes	25	25	16
Q5SSJ5	HP1BP3	28	28	46.5	Yes	Yes	30	30	40.9	Yes	Yes	29	29	45.2	Yes	Yes	27	27	38.7	Yes	Yes	31	31	47.6	Yes	Yes	29	29	45.9	Yes	Yes	34	34	49	Yes	Yes	25	25	38.5	Yes	Yes	30	30	42.5	Yes	Yes	31	31	46.3
Q5VYS8	TUT7	28	28	20.7	Yes	Yes	29	27	22.7	Yes	Yes	19	19	17.8	Yes	Yes	27	26	22.8	Yes	Yes	22	21	18.3	Yes	Yes	24	23	16.4	Yes	Yes	23	22	16.1	Yes	Yes	32	31	23.5	Yes	Yes	23	23	18.1	Yes	Yes	31	30	22.3
Q6DD88	ATL3	28	28	52.1	Yes	Yes	29	29	61	Yes	Yes	25	25	56.2	Yes	Yes	25	25	49.5	Yes	Yes	28	28	50.6	Yes	Yes	26	26	49.5	Yes	Yes	26	26	53.8	Yes	Yes	27	27	49.4	Yes	Yes	19	19	40.3	Yes	Yes	25	25	48.1
Q6PI48	DARS2	28	28	53.3	Yes	Yes	28	28	56	Yes	Yes	24	24	45.7	Yes	Yes	25	25	44.5	Yes	Yes	28	28	50.9	Yes	Yes	24	24	46.8	Yes	Yes	27	27	54.4	Yes	Yes	28	28	43.3	Yes	Yes	29	29	51	Yes	Yes	25	25	41.4
Q6XQN6	NAPRT	28	28	71.7	Yes	Yes	29	29	65.4	Yes	Yes	22	22	70.3	Yes	Yes	26	26	70.3	Yes	Yes	32	32	79	Yes	Yes	28	28	71.2	Yes	Yes	28	28	64.9	Yes	Yes	27	27	69.1	Yes	Yes	28	28	63	Yes	Yes	31	31	66.4
Q6ZMP0	THSD4	28	28	35	Yes	Yes	20	20	24.1	Yes	Yes	24	24	31	Yes	Yes	28	28	31.8	Yes	Yes	29	29	36	Yes	Yes	23	23	29.4	Yes	Yes	28	28	39.5	Yes	Yes	21	21	25.3	Yes	Yes	22	22	27.3	Yes	Yes	29	29	34.9
Q7Z5L7	PODN	28	28	58.1	Yes	Yes	30	30	60	Yes	Yes	28	28	56	Yes	Yes	22	22	40.1	Yes	Yes	30	30	52.7	Yes	Yes	26	26	50.6	Yes	Yes	27	27	55.8	Yes	Yes	20	20	35.2	Yes	Yes	27	27	42.3	Yes	Yes	30	30	56.9
Q8IWE2	FAM114A1	28	28	56	Yes	Yes	29	29	59	Yes	Yes	26	26	61.6	Yes	Yes	26	26	57.9	Yes	Yes	23	23	50.3	Yes	Yes	26	26	63.1	Yes	Yes	24	24	58.6	Yes	Yes	27	27	59.7	Yes	Yes	23	23	49.4	Yes	Yes	27	27	61.1
Q8N766	EMC1	28	28	39.1	Yes	Yes	27	27	39.8	Yes	Yes	16	16	22.5	Yes	Yes	27	27	32.1	Yes	Yes	25	25	32.4	Yes	Yes	26	26	33.1	Yes	Yes	25	25	33.7	Yes	Yes	21	21	29.7	Yes	Yes	23	23	30.7	Yes	Yes	20	20	27.5
Q8ND71	GIMAP8	28	28	52.3	Yes	Yes	19	19	39.1	Yes	Yes	16	16	30.7	Yes	Yes	17	17	27.7	Yes	Yes	18	18	34.9	Yes	Yes	26	26	41.8	Yes	Yes	20	20	36.4	Yes	Yes	23	23	39.5	Yes	Yes	19	19	35.8	Yes	Yes	15	15	24.7
Q8TF05	PPP4R1	28	28	37.8	Yes	Yes	28	28	40.7	Yes	Yes	23	23	36.7	Yes	Yes	23	23	29.7	Yes	Yes	25	25	36.2	Yes	Yes	26	26	36.7	Yes	Yes	18	18	25.4	Yes	Yes	25	25	30.8	Yes	Yes	20	20	27.7	Yes	Yes	14	14	17.5
Q92541	RTF1	28	28	36.9	Yes	Yes	33	33	40.4	Yes	Yes	23	23	33	Yes	Yes	28	28	36.6	Yes	Yes	28	28	40.4	Yes	Yes	28	28	40	Yes	Yes	20	20	29.3	Yes	Yes	22	22	31.8	Yes	Yes	28	28	35.9	Yes	Yes	26	26	36.8
Q96AY3	FKBP10	28	28	57.2	Yes	Yes	33	32	57.2	Yes	Yes	29	29	56	Yes	Yes	29	29	47.4	Yes	Yes	28	28	51.7	Yes	Yes	29	28	56.9	Yes	Yes	28	28	58.9	Yes	Yes	28	27	53.3	Yes	Yes	31	31	55.8	Yes	Yes	31	30	52.7
Q96FV9	THOC1	28	28	58.4	Yes	Yes	28	28	49.3	Yes	Yes	25	25	44.9	Yes	Yes	32	32	55.6	Yes	Yes	25	25	46	Yes	Yes	24	24	49.9	Yes	Yes	24	24	44.3	Yes	Yes	32	32	50.5	Yes	Yes	30	30	56	Yes	Yes	33	33	58.1
Q99707	MTR	28	28	31.6	Yes	Yes	31	31	34.2	Yes	Yes	30	30	37.2	Yes	Yes	30	29	32.9	Yes	Yes	30	30	33.1	Yes	Yes	33	33	37.9	Yes	Yes	27	27	28.5	Yes	Yes	17	17	20.5	Yes	Yes	20	20	23.2	Yes	Yes	31	30	32.7
Q9BZE9	ASPSCR1	28	28	65.3	Yes	Yes	28	28	66.5	Yes	Yes	27	27	58.6	Yes	Yes	24	24	58	Yes	Yes	27	27	62.7	Yes	Yes	28	28	64	Yes	Yes	30	30	72.3	Yes	Yes	27	27	60.8	Yes	Yes	26	26	59.9	Yes	Yes	27	27	60.8
Q9BZZ5	API5	28	28	52.9	Yes	Yes	31	31	57.6	Yes	Yes	28	28	52.5	Yes	Yes	27	27	52.1	Yes	Yes	30	30	53.4	Yes	Yes	29	29	57.1	Yes	Yes	26	26	49.6	Yes	Yes	27	27	52.5	Yes	Yes	30	30	55	Yes	Yes	30	30	55.2
Q9H2U2	PPA2	28	28	76.3	Yes	Yes	28	28	75.1	Yes	Yes	24	24	68.3	Yes	Yes	27	27	72.5	Yes	Yes	28	28	75.1	Yes	Yes	28	28	75.1	Yes	Yes	28	28	73.4	Yes	Yes	29	29	80.2	Yes	Yes	28	28	72.5	Yes	Yes	27	27	70.4
Q9NZU5	LMCD1	28	28	80.5	Yes	Yes	32	32	84.4	Yes	Yes	25	25	75.9	Yes	Yes	28	28	77.5	Yes	Yes	29	29	78.9	Yes	Yes	31	31	84.1	Yes	Yes	29	29	78.4	Yes	Yes	28	28	77.8	Yes	Yes	29	29	78.6	Yes	Yes	32	32	84.4
Q9UKX7	NUP50	28	28	79.9	Yes	Yes	24	24	73.3	Yes	Yes	24	24	74.1	Yes	Yes	29	29	78.6	Yes	Yes	30	30	79.9	Yes	Yes	28	28	82.3	Yes	Yes	23	23	80.1	Yes	Yes	24	24	66.5	Yes	Yes	30	29	83.3	Yes	Yes	22	22	72
Q9UPN4	CEP131	28	28	29.4	Yes	Yes	31	31	35.3	Yes	Yes	25	25	32	Yes	Yes	30	30	33.9	Yes	Yes	23	23	25.3	Yes	Yes	19	19	20.1	Yes	Yes	19	19	21.9	Yes	Yes	34	34	34.7	Yes	Yes	17	17	17.8	Yes	Yes	33	33	38.6
Q9UPT8	ZC3H4	28	28	31	Yes	Yes	29	29	33.5	Yes	Yes	26	26	31.8	Yes	Yes	29	29	33.7	Yes	Yes	22	22	24.4	Yes	Yes	22	22	23.8	Yes	Yes	30	30	35.1	Yes	Yes	25	25	29.3	Yes	Yes	25	25	28.5	Yes	Yes	30	30	36.1
Q9Y265	RUVBL1	28	28	69.5	Yes	Yes	31	31	74.6	Yes	Yes	25	25	65.4	Yes	Yes	28	28	71.1	Yes	Yes	30	30	76.3	Yes	Yes	28	28	72.1	Yes	Yes	28	28	71.7	Yes	Yes	27	27	73.9	Yes	Yes	28	28	70	Yes	Yes	30	30	71.3
Q9Y2X3	NOP58	28	28	55.6	Yes	Yes	27	27	63.7	Yes	Yes	24	24	52.7	Yes	Yes	29	29	57.7	Yes	Yes	26	26	50.3	Yes	Yes	27	27	52.7	Yes	Yes	31	31	64.5	Yes	Yes	30	29	60.3	Yes	Yes	25	24	45.9	Yes	Yes	29	28	60.1
O14686	KMT2D	28	27	6.7	Yes	Yes	38	37	9.2	Yes	Yes	25	25	6.1	Yes	Yes	25	24	6.3	Yes	Yes	23	23	4.8	Yes	Yes	23	22	5.9	Yes	Yes	16	16	3.6	Yes	Yes	19	19	4.3	Yes	Yes	23	22	5.3	Yes	Yes	16	15	4.2
O94875	SORBS2	28	27	26.5	Yes	Yes	33	32	33.4	Yes	Yes	32	31	30.9	Yes	Yes	28	27	26.4	Yes	Yes	30	29	27.5	Yes	Yes	26	25	24.1	Yes	Yes	33	32	31.8	Yes	Yes	26	25	25	Yes	Yes	30	28	26.5	Yes	Yes	29	28	24.9
P09543	CNP	28	27	66.7	Yes	Yes	25	24	53.9	Yes	Yes	26	26	66.3	Yes	Yes	27	26	58.2	Yes	Yes	27	26	61	Yes	Yes	25	24	58.7	Yes	Yes	30	30	68.9	Yes	Yes	30	29	65.6	Yes	Yes	29	28	66.7	Yes	Yes	29	28	58.4
Q00796	SORD	28	27	89.6	Yes	Yes	30	30	86.6	Yes	Yes	24	24	76.8	Yes	Yes	29	29	89.9	Yes	Yes	29	29	85.7	Yes	Yes	29	29	82.9	Yes	Yes	29	29	88.5	Yes	Yes	28	28	81	Yes	Yes	29	29	82.9	Yes	Yes	29	29	82.9
Q01432	AMPD3	28	27	42.1	Yes	Yes	23	22	34.3	Yes	Yes	21	20	38.7	Yes	Yes	23	22	31.9	Yes	Yes	19	18	28	Yes	Yes	21	20	27.1	Yes	Yes	27	26	37.8	Yes	Yes	20	19	28.3	Yes	Yes	22	21	29.3	Yes	Yes	20	19	27.6
Q01995	TAGLN	28	27	90	Yes	Yes	29	28	90	Yes	Yes	27	27	83.1	Yes	Yes	26	25	90	Yes	Yes	33	32	96	Yes	Yes	26	25	89.6	Yes	Yes	31	30	96.5	Yes	Yes	25	24	90	Yes	Yes	27	26	90	Yes	Yes	29	28	93
Q08752	PPID	28	27	76.2	Yes	Yes	28	27	73	Yes	Yes	28	28	74.9	Yes	Yes	29	28	75.4	Yes	Yes	30	28	76.2	Yes	Yes	25	24	70.8	Yes	Yes	26	25	68.6	Yes	Yes	29	28	74.6	Yes	Yes	30	29	74.3	Yes	Yes	28	27	64.9
Q5T5Y3	CAMSAP1	28	27	21.6	Yes	Yes	25	24	17.8	Yes	Yes	21	21	20.7	Yes	Yes	29	28	20.3	Yes	Yes	21	21	15.1	Yes	Yes	23	23	17.6	Yes	Yes	24	23	18.6	Yes	Yes	18	18	13.7	Yes	Yes	16	16	9.9	Yes	Yes	26	26	18.3
Q8IWI9	MGA	28	27	12.4	Yes	Yes	20	19	8.7	Yes	Yes	16	16	8.1	Yes	Yes	18	17	8.1	Yes	Yes	13	12	5.8	Yes	Yes	20	19	9.9	Yes	Yes	22	21	8.7	Yes	Yes	14	13	4.9	Yes	Yes	13	12	5.4	Yes	Yes	21	20	9.3
Q8N392	ARHGAP18	28	27	52	Yes	Yes	26	25	47.4	Yes	Yes	20	19	38	Yes	Yes	35	35	57.8	Yes	Yes	27	27	41.5	Yes	Yes	35	34	59.7	Yes	Yes	30	29	56.9	Yes	Yes	28	27	43.3	Yes	Yes	27	26	40.9	Yes	Yes	29	29	46.8
Q8WVV9	HNRNPLL	28	27	64.4	Yes	Yes	27	26	60.9	Yes	Yes	30	30	70.8	Yes	Yes	24	23	52.6	Yes	Yes	30	29	62.4	Yes	Yes	28	28	67.2	Yes	Yes	29	28	66.6	Yes	Yes	23	22	53.1	Yes	Yes	25	24	46.3	Yes	Yes	22	21	49.1
Q96NY7	CLIC6	28	27	66.9	Yes	Yes	27	26	59.1	Yes	Yes	27	26	66.5	Yes	Yes	32	31	74.4	Yes	Yes	36	34	73.2	Yes	Yes	36	35	70.3	Yes	Yes	27	26	60.4	Yes	Yes	34	34	65.9	Yes	Yes	34	33	69.3	Yes	Yes	39	38	76.3
Q9H2U1	DHX36	28	27	35	Yes	Yes	29	28	38.4	Yes	Yes	33	33	45	Yes	Yes	31	31	36.5	Yes	Yes	34	34	41.8	Yes	Yes	28	27	33.6	Yes	Yes	32	31	40.5	Yes	Yes	30	30	38.6	Yes	Yes	31	29	35.7	Yes	Yes	35	34	42.3
Q9Y5X3	SNX5	28	27	66.3	Yes	Yes	31	30	77	Yes	Yes	22	21	54	Yes	Yes	25	24	60.9	Yes	Yes	27	26	63.9	Yes	Yes	26	25	67.8	Yes	Yes	28	27	74.5	Yes	Yes	25	24	66.8	Yes	Yes	27	26	68.1	Yes	Yes	28	27	65.3
O43237	DYNC1LI2	28	26	75.8	Yes	Yes	32	30	77	Yes	Yes	22	20	56.3	Yes	Yes	28	26	61.4	Yes	Yes	27	25	68.9	Yes	Yes	27	25	64.4	Yes	Yes	28	27	61.8	Yes	Yes	30	28	75	Yes	Yes	30	28	76.6	Yes	Yes	27	26	73
O95140	MFN2	28	26	37.1	Yes	Yes	25	23	35	Yes	Yes	18	17	28.4	Yes	Yes	27	25	36.5	Yes	Yes	19	17	28.8	Yes	Yes	24	22	31.2	Yes	Yes	25	24	39.1	Yes	Yes	16	15	24	Yes	Yes	21	20	31	Yes	Yes	23	22	32.9
O95487	SEC24B	28	26	25.3	Yes	Yes	30	28	30.8	Yes	Yes	21	20	22	Yes	Yes	27	26	25.2	Yes	Yes	30	28	27.4	Yes	Yes	31	28	28.5	Yes	Yes	26	25	27.1	Yes	Yes	29	27	27.4	Yes	Yes	28	25	25.4	Yes	Yes	27	25	24.8
O95834	EML2	28	26	54.1	Yes	Yes	30	28	55.5	Yes	Yes	23	21	46.8	Yes	Yes	27	25	45.9	Yes	Yes	26	24	44.7	Yes	Yes	26	24	47.8	Yes	Yes	27	25	54.2	Yes	Yes	25	22	41.8	Yes	Yes	27	24	48.8	Yes	Yes	23	21	44.2
Q86TI0	TBC1D1	28	26	29.2	Yes	Yes	26	25	25.4	Yes	Yes	16	15	16.6	Yes	Yes	16	15	14.6	Yes	Yes	14	13	12.7	Yes	Yes	22	21	21.4	Yes	Yes	12	10	11.2	Yes	Yes	15	14	15.1	Yes	Yes	11	10	10.1	Yes	Yes	17	15	15.6
Q9Y6E2	BZW2	28	26	52.3	Yes	Yes	28	26	48.4	Yes	Yes	21	20	47.3	Yes	Yes	28	27	54.4	Yes	Yes	31	30	56.1	Yes	Yes	31	29	57.8	Yes	Yes	25	24	55.8	Yes	Yes	28	27	50.6	Yes	Yes	27	26	48.9	Yes	Yes	27	25	57.8
O95793	STAU1	28	25	55.1	Yes	Yes	31	29	59.1	Yes	Yes	26	24	53	Yes	Yes	29	25	48.9	Yes	Yes	27	24	46.6	Yes	Yes	28	25	51.8	Yes	Yes	27	24	60.5	Yes	Yes	30	28	52.3	Yes	Yes	27	24	48.5	Yes	Yes	29	26	53.9
P51116	FXR2	28	25	53.9	Yes	Yes	38	34	61.7	Yes	Yes	19	15	41.3	Yes	Yes	27	24	51.9	Yes	Yes	31	28	53.6	Yes	Yes	28	25	52.3	Yes	Yes	32	29	63.7	Yes	Yes	25	22	47.5	Yes	Yes	29	26	54.2	Yes	Yes	25	22	41.9
Q14498	RBM39	28	24	54.3	Yes	Yes	29	25	51.3	Yes	Yes	23	23	46.8	Yes	Yes	23	21	48.9	Yes	Yes	24	22	44.9	Yes	Yes	24	21	50	Yes	Yes	22	19	44.9	Yes	Yes	25	25	53.8	Yes	Yes	24	23	45.1	Yes	Yes	25	22	50.9
Q15052	ARHGEF6	28	24	44.1	Yes	Yes	26	22	38	Yes	Yes	25	21	42.8	Yes	Yes	31	27	46.6	Yes	Yes	23	21	33.6	Yes	Yes	26	23	41.8	Yes	Yes	30	27	46	Yes	Yes	26	23	38.7	Yes	Yes	29	25	38.9	Yes	Yes	26	23	39.3
Q7Z5L9	IRF2BP2	28	24	74.6	Yes	Yes	34	31	87.4	Yes	Yes	32	28	85	Yes	Yes	29	25	67.3	Yes	Yes	25	20	61.5	Yes	Yes	24	20	64.4	Yes	Yes	28	24	74.4	Yes	Yes	26	23	62.4	Yes	Yes	22	20	57.6	Yes	Yes	31	27	77.5
Q9UJS0	SLC25A13	28	21	46.8	Yes	Yes	29	22	51.4	Yes	Yes	24	17	42.5	Yes	Yes	27	22	48.1	Yes	Yes	30	23	53.9	Yes	Yes	27	21	46.2	Yes	Yes	28	22	48.6	Yes	Yes	31	23	55.6	Yes	Yes	29	22	52.1	Yes	Yes	27	20	46.5
O75351	VPS4B	28	20	62.2	Yes	Yes	29	22	67.3	Yes	Yes	25	20	63.3	Yes	Yes	33	25	70.5	Yes	Yes	30	23	77	Yes	Yes	26	19	64.9	Yes	Yes	28	22	68.5	Yes	Yes	29	22	71.6	Yes	Yes	32	25	72.1	Yes	Yes	29	23	61.9
P52294	KPNA1	28	19	49.1	Yes	Yes	28	19	54.1	Yes	Yes	21	14	44.4	Yes	Yes	25	17	45.7	Yes	Yes	28	19	53.5	Yes	Yes	25	17	51.9	Yes	Yes	26	17	48.7	Yes	Yes	26	17	47.6	Yes	Yes	25	17	47.6	Yes	Yes	28	19	49.3
Q01484	ANK2	28	18	8.9	Yes	Yes	43	30	13.9	Yes	Yes	23	14	8.1	Yes	Yes	29	18	8.9	Yes	Yes	24	14	7.4	Yes	Yes	36	24	10.5	Yes	Yes	19	9	6.1	Yes	Yes	28	17	8.4	Yes	Yes	40	30	12.9	Yes	Yes	36	23	9.6
P15313	ATP6V1B1	28	17	75.2	Yes	Yes	24	14	59.5	Yes	Yes	24	16	67.6	Yes	Yes	23	14	60.4	Yes	Yes	27	15	70	Yes	Yes	20	11	50.9	Yes	Yes	24	13	61.4	Yes	Yes	23	11	53.8	Yes	Yes	26	15	64.1	Yes	Yes	22	11	51.1
O14727	APAF1	27	27	26.4	Yes	Yes	22	22	24.8	Yes	Yes	21	21	20.8	Yes	Yes	23	23	22.9	Yes	Yes	23	23	22.5	Yes	Yes	34	34	37.5	Yes	Yes	23	23	26.8	Yes	Yes	22	22	20.5	Yes	Yes	19	19	19.4	Yes	Yes	19	19	17.8
O15117	FYB1	27	27	35.5	Yes	Yes	18	18	31.3	Yes	Yes	21	21	34	Yes	Yes	21	21	29.8	Yes	Yes	19	19	30.9	Yes	Yes	23	23	31.7	Yes	Yes	21	21	34.6	Yes	Yes	16	16	24	Yes	Yes	23	23	34.1	Yes	Yes	20	20	30.5
O60504	SORBS3	27	27	46.2	Yes	Yes	31	31	51.7	Yes	Yes	22	22	38	Yes	Yes	32	32	52.8	Yes	Yes	29	29	51.6	Yes	Yes	28	28	48.3	Yes	Yes	31	31	55.3	Yes	Yes	27	27	45.3	Yes	Yes	25	25	42	Yes	Yes	30	30	45.8
O60664	PLIN3	27	27	84.8	Yes	Yes	27	27	84.6	Yes	Yes	25	25	83.2	Yes	Yes	26	26	78.1	Yes	Yes	26	26	73.7	Yes	Yes	24	24	75.6	Yes	Yes	27	27	86.2	Yes	Yes	27	27	78.8	Yes	Yes	29	29	82	Yes	Yes	30	30	77.4
P00390	GSR	27	27	69.9	Yes	Yes	30	30	72.2	Yes	Yes	23	23	66.3	Yes	Yes	24	24	64.4	Yes	Yes	28	28	73	Yes	Yes	25	25	66.7	Yes	Yes	28	28	71.3	Yes	Yes	27	27	70.7	Yes	Yes	25	25	65.9	Yes	Yes	25	25	65.3
P06576	ATP5F1B	27	27	72.8	Yes	Yes	28	28	71.8	Yes	Yes	25	25	68.4	Yes	Yes	27	27	70.9	Yes	Yes	29	29	73.2	Yes	Yes	26	26	71.5	Yes	Yes	28	28	74.1	Yes	Yes	30	30	78.6	Yes	Yes	29	29	73.2	Yes	Yes	30	30	74.9
P07686	HEXB	27	27	53.8	Yes	Yes	27	27	49.8	Yes	Yes	19	19	38.5	Yes	Yes	24	24	44.6	Yes	Yes	25	25	48.6	Yes	Yes	25	25	47.3	Yes	Yes	25	25	47.8	Yes	Yes	27	27	51.3	Yes	Yes	26	26	47.7	Yes	Yes	26	26	46
P09525	ANXA4	27	27	73	Yes	Yes	34	34	81.5	Yes	Yes	26	26	70.5	Yes	Yes	35	35	78.7	Yes	Yes	32	32	81.2	Yes	Yes	30	30	78.4	Yes	Yes	31	31	75.9	Yes	Yes	35	35	82.1	Yes	Yes	33	33	78.7	Yes	Yes	34	34	81.5
P18031	PTPN1	27	27	62.8	Yes	Yes	26	26	60.9	Yes	Yes	19	19	51	Yes	Yes	25	24	55.2	Yes	Yes	22	22	58.9	Yes	Yes	20	20	49.9	Yes	Yes	26	26	63	Yes	Yes	24	24	57.9	Yes	Yes	23	23	58.2	Yes	Yes	24	23	55.6
P19525	EIF2AK2	27	27	48.6	Yes	Yes	26	26	46.8	Yes	Yes	21	21	42.1	Yes	Yes	26	26	48.6	Yes	Yes	23	23	42.1	Yes	Yes	24	24	48.5	Yes	Yes	25	25	49.4	Yes	Yes	22	22	44.1	Yes	Yes	23	23	39.4	Yes	Yes	24	24	45.4
P21359	NF1	27	27	11	Yes	Yes	36	36	15.1	Yes	Yes	21	21	9.8	Yes	Yes	39	39	14.2	Yes	Yes	26	26	10	Yes	Yes	28	28	11.1	Yes	Yes	24	24	8.9	Yes	Yes	20	20	8.1	Yes	Yes	20	20	7.5	Yes	Yes	29	29	12.2
P29728	OAS2	27	27	33.4	Yes	Yes	27	27	38.2	Yes	Yes	19	19	29.3	Yes	Yes	27	27	38.9	Yes	Yes	26	26	35.5	Yes	Yes	31	31	40.2	Yes	Yes	29	29	40.6	Yes	Yes	28	28	38.5	Yes	Yes	24	24	31.4	Yes	Yes	23	23	31.4
P30041	PRDX6	27	27	86.6	Yes	Yes	29	29	84.8	Yes	Yes	23	23	74.1	Yes	Yes	28	28	87.1	Yes	Yes	27	27	83.5	Yes	Yes	31	31	88.4	Yes	Yes	27	27	85.3	Yes	Yes	27	27	83.5	Yes	Yes	30	30	87.5	Yes	Yes	28	28	84.8
P30260	CDC27	27	27	45.6	Yes	Yes	24	24	41.9	Yes	Yes	18	18	37.9	Yes	Yes	26	26	42.8	Yes	Yes	21	21	33.5	Yes	Yes	25	25	41.5	Yes	Yes	20	20	37.3	Yes	Yes	15	15	27.2	Yes	Yes	21	21	34.2	Yes	Yes	20	20	29.2
P43155	CRAT	27	27	44.7	Yes	Yes	31	31	49.8	Yes	Yes	22	22	41.5	Yes	Yes	28	28	44.7	Yes	Yes	29	29	47.9	Yes	Yes	27	27	44.4	Yes	Yes	25	25	42.7	Yes	Yes	31	31	49.8	Yes	Yes	26	26	42.8	Yes	Yes	29	29	46.2
P49593	PPM1F	27	27	68.7	Yes	Yes	25	25	70.5	Yes	Yes	19	19	52	Yes	Yes	23	23	60.6	Yes	Yes	22	22	62.8	Yes	Yes	24	24	70.7	Yes	Yes	24	24	65.9	Yes	Yes	22	22	47.4	Yes	Yes	20	20	47.4	Yes	Yes	21	21	56.4
P49754	VPS41	27	27	39.9	Yes	Yes	23	23	33.4	Yes	Yes	23	23	35.2	Yes	Yes	23	23	33.3	Yes	Yes	21	21	30	Yes	Yes	24	24	35.9	Yes	Yes	17	17	23	Yes	Yes	27	27	38.6	Yes	Yes	16	16	22.5	Yes	Yes	24	24	32.3
P50416	CPT1A	27	27	38.3	Yes	Yes	24	24	38.9	Yes	Yes	19	19	29.2	Yes	Yes	28	28	38.9	Yes	Yes	31	31	43.7	Yes	Yes	26	26	36.9	Yes	Yes	24	24	33.4	Yes	Yes	24	24	35.6	Yes	Yes	24	24	36.9	Yes	Yes	25	25	37
P60174	TPI1	27	27	94	Yes	Yes	34	34	95.6	Yes	Yes	25	25	92.8	Yes	Yes	25	25	92	Yes	Yes	26	26	90.8	Yes	Yes	30	30	95.6	Yes	Yes	34	34	95.6	Yes	Yes	28	28	95.6	Yes	Yes	31	31	93.6	Yes	Yes	31	31	95.6
Q00722	PLCB2	27	27	27.3	Yes	Yes	19	18	20.8	Yes	Yes	20	19	20.2	Yes	Yes	24	23	23.5	Yes	Yes	18	17	19.5	Yes	Yes	25	23	26.2	Yes	Yes	20	19	20.5	Yes	Yes	21	20	19.6	Yes	Yes	23	23	22.6	Yes	Yes	19	18	18.1
Q12905	ILF2	27	27	83.6	Yes	Yes	26	26	80.3	Yes	Yes	22	22	78.2	Yes	Yes	28	28	83.8	Yes	Yes	28	28	81.8	Yes	Yes	26	26	74.6	Yes	Yes	27	27	80.3	Yes	Yes	24	24	73.6	Yes	Yes	23	23	71.5	Yes	Yes	26	26	73.3
Q13740	ALCAM	27	27	52.8	Yes	Yes	28	28	56.4	Yes	Yes	22	22	44.9	Yes	Yes	32	32	51.8	Yes	Yes	28	28	51.5	Yes	Yes	25	25	49.9	Yes	Yes	25	25	52.8	Yes	Yes	28	28	50.6	Yes	Yes	26	26	50.4	Yes	Yes	25	25	43.9
Q14CX7	NAA25	27	27	34.3	Yes	Yes	36	36	42	Yes	Yes	25	25	28.6	Yes	Yes	35	35	36.8	Yes	Yes	24	24	29.2	Yes	Yes	28	28	31.1	Yes	Yes	28	28	35.1	Yes	Yes	25	25	26.3	Yes	Yes	27	27	28	Yes	Yes	28	28	30.9
Q15021	NCAPD2	27	27	28.1	Yes	Yes	26	26	25.7	Yes	Yes	19	19	20.1	Yes	Yes	26	26	23.9	Yes	Yes	17	17	18.5	Yes	Yes	15	15	17.4	Yes	Yes	26	26	24.6	Yes	Yes	30	30	28.3	Yes	Yes	22	22	21.1	Yes	Yes	22	22	20.3
Q15067	ACOX1	27	27	54.2	Yes	Yes	28	28	55.3	Yes	Yes	21	21	47.7	Yes	Yes	31	31	61.4	Yes	Yes	30	30	59.4	Yes	Yes	29	29	56.4	Yes	Yes	28	28	55.3	Yes	Yes	30	30	54.8	Yes	Yes	28	28	53.6	Yes	Yes	30	30	53.8
Q32P44	EML3	27	27	41.1	Yes	Yes	32	32	46.8	Yes	Yes	28	28	40.5	Yes	Yes	21	21	28.7	Yes	Yes	28	28	39.6	Yes	Yes	23	23	37.1	Yes	Yes	27	27	40.8	Yes	Yes	27	27	36.7	Yes	Yes	26	26	33.3	Yes	Yes	29	29	38.7
Q5T447	HECTD3	27	27	43.3	Yes	Yes	33	33	46.1	Yes	Yes	24	24	37.3	Yes	Yes	34	34	49.2	Yes	Yes	33	33	44.5	Yes	Yes	29	29	36.5	Yes	Yes	30	30	46.1	Yes	Yes	29	29	41.7	Yes	Yes	31	31	44.9	Yes	Yes	25	25	36.8
Q5VU43	PDE4DIP	27	27	13.5	Yes	Yes	32	31	15	Yes	Yes	29	29	15.1	Yes	Yes	24	24	12.3	Yes	Yes	26	26	12.8	Yes	Yes	29	29	14.8	Yes	Yes	27	27	14.3	Yes	Yes	22	22	9.8	Yes	Yes	27	26	12.7	Yes	Yes	29	29	13.9
Q5VW36	FOCAD	27	27	17.6	Yes	Yes	26	26	17.2	Yes	Yes	22	22	14.9	Yes	Yes	18	18	11.3	Yes	Yes	16	16	10.2	Yes	Yes	26	26	16.3	Yes	Yes	16	16	9.5	Yes	Yes	25	25	16.6	Yes	Yes	13	13	7.6	Yes	Yes	22	22	14
Q69YN2	CWF19L1	27	27	65.2	Yes	Yes	27	27	61	Yes	Yes	19	19	53.2	Yes	Yes	25	25	61.9	Yes	Yes	21	21	56.5	Yes	Yes	23	23	58.7	Yes	Yes	26	26	61	Yes	Yes	25	25	53.7	Yes	Yes	20	20	47.8	Yes	Yes	24	24	52.4
Q6IA86	ELP2	27	27	45.5	Yes	Yes	26	26	45.3	Yes	Yes	22	22	41.2	Yes	Yes	24	24	37.2	Yes	Yes	26	26	45.5	Yes	Yes	22	22	37.4	Yes	Yes	21	21	40.8	Yes	Yes	25	25	41.4	Yes	Yes	20	20	28.7	Yes	Yes	18	18	29.1
Q76FK4	NOL8	27	27	29.2	Yes	Yes	26	25	28	Yes	Yes	15	15	16.5	Yes	Yes	33	33	30.9	Yes	Yes	19	19	21.2	Yes	Yes	19	19	18.8	Yes	Yes	24	24	25.4	Yes	Yes	27	27	24.6	Yes	Yes	18	18	17.5	Yes	Yes	23	23	21.3
Q76M96	CCDC80	27	27	34.3	Yes	Yes	33	33	37.3	Yes	Yes	24	24	28.8	Yes	Yes	28	28	36.3	Yes	Yes	32	32	39.2	Yes	Yes	30	30	37.8	Yes	Yes	20	20	23.7	Yes	Yes	27	27	32.5	Yes	Yes	27	27	29.4	Yes	Yes	31	31	29.5
Q7L2J0	MEPCE	27	27	48.6	Yes	Yes	32	31	57.2	Yes	Yes	21	20	36.4	Yes	Yes	23	23	39.5	Yes	Yes	24	24	37.3	Yes	Yes	26	26	41.2	Yes	Yes	29	28	54.3	Yes	Yes	22	22	37	Yes	Yes	24	24	45.3	Yes	Yes	26	26	42.5
Q7Z3B4	NUP54	27	27	58.8	Yes	Yes	27	27	57.2	Yes	Yes	25	25	53.8	Yes	Yes	26	26	54.8	Yes	Yes	23	23	53.5	Yes	Yes	27	27	61.1	Yes	Yes	24	24	55	Yes	Yes	27	27	59.4	Yes	Yes	26	26	60.2	Yes	Yes	28	28	60.2
Q86U44	METTL3	27	27	60.2	Yes	Yes	28	28	61.7	Yes	Yes	26	26	59.1	Yes	Yes	24	24	51.4	Yes	Yes	22	22	51.9	Yes	Yes	24	24	46.7	Yes	Yes	23	23	51	Yes	Yes	21	21	47.2	Yes	Yes	21	21	45.9	Yes	Yes	23	23	51.9
Q86UE4	MTDH	27	27	58.8	Yes	Yes	31	31	59.3	Yes	Yes	26	26	49.3	Yes	Yes	34	34	63.4	Yes	Yes	33	33	59.8	Yes	Yes	30	30	58.9	Yes	Yes	30	30	58.9	Yes	Yes	28	28	54.3	Yes	Yes	28	28	50.2	Yes	Yes	32	32	55.2
Q86VM9	ZC3H18	27	27	31.5	Yes	Yes	24	24	28.4	Yes	Yes	25	25	30.7	Yes	Yes	32	32	34.9	Yes	Yes	25	25	29.6	Yes	Yes	30	30	36.3	Yes	Yes	28	28	35	Yes	Yes	31	31	37	Yes	Yes	32	32	34.4	Yes	Yes	29	29	35.9
Q8IY18	SMC5	27	27	28.1	Yes	Yes	23	23	23.5	Yes	Yes	24	24	26.1	Yes	Yes	26	26	24.1	Yes	Yes	20	20	21.7	Yes	Yes	23	23	25.2	Yes	Yes	23	23	25.6	Yes	Yes	19	19	21.5	Yes	Yes	17	17	18	Yes	Yes	31	31	33.1
Q8IYB7	DIS3L2	27	27	31.9	Yes	Yes	32	32	34.9	Yes	Yes	23	23	31.6	Yes	Yes	25	25	29.9	Yes	Yes	27	27	33.1	Yes	Yes	20	20	24.6	Yes	Yes	25	25	35	Yes	Yes	18	18	22.3	Yes	Yes	19	19	23.4	Yes	Yes	26	26	32.1
Q8N6H7	ARFGAP2	27	27	49.7	Yes	Yes	27	26	53.4	Yes	Yes	22	22	47.2	Yes	Yes	25	25	43	Yes	Yes	24	24	43	Yes	Yes	26	26	44.9	Yes	Yes	27	26	52	Yes	Yes	25	25	44.9	Yes	Yes	25	25	43.2	Yes	Yes	27	27	44.1
Q8NBJ5	COLGALT1	27	27	40.8	Yes	Yes	31	31	46.6	Yes	Yes	23	23	40.2	Yes	Yes	29	29	36.5	Yes	Yes	29	29	42	Yes	Yes	29	29	41	Yes	Yes	26	26	38.4	Yes	Yes	30	30	42.3	Yes	Yes	28	28	39.5	Yes	Yes	29	29	40
Q8TE77	SSH3	27	27	48.6	Yes	Yes	32	32	55.2	Yes	Yes	26	26	55.2	Yes	Yes	24	24	45.8	Yes	Yes	31	31	54.5	Yes	Yes	27	27	51.1	Yes	Yes	26	26	50.2	Yes	Yes	23	23	45.7	Yes	Yes	28	28	53.1	Yes	Yes	28	28	56
Q92609	TBC1D5	27	27	46.9	Yes	Yes	35	35	59.2	Yes	Yes	26	25	47.3	Yes	Yes	38	38	58.5	Yes	Yes	28	28	43.9	Yes	Yes	32	32	48.8	Yes	Yes	31	31	46.9	Yes	Yes	27	27	47.4	Yes	Yes	25	25	45	Yes	Yes	32	32	52.8
Q92805	GOLGA1	27	27	45.9	Yes	Yes	31	31	46.3	Yes	Yes	29	29	42.8	Yes	Yes	32	32	46.8	Yes	Yes	30	30	48.1	Yes	Yes	31	31	47.7	Yes	Yes	28	28	43.9	Yes	Yes	28	28	40.5	Yes	Yes	21	21	34.3	Yes	Yes	23	23	35.2
Q96CM8	ACSF2	27	27	51.5	Yes	Yes	25	25	45.5	Yes	Yes	20	20	42.1	Yes	Yes	22	22	43.1	Yes	Yes	23	23	46.2	Yes	Yes	23	23	48.3	Yes	Yes	21	21	46.7	Yes	Yes	26	26	57.1	Yes	Yes	23	23	42.9	Yes	Yes	27	27	52.5
Q96JC1	VPS39	27	27	37.9	Yes	Yes	30	30	40.9	Yes	Yes	22	22	32.8	Yes	Yes	24	24	31.8	Yes	Yes	23	23	32.3	Yes	Yes	25	25	35.9	Yes	Yes	25	25	33.9	Yes	Yes	20	20	30	Yes	Yes	26	26	36.3	Yes	Yes	25	25	36.3
Q96RY7	IFT140	27	27	20.2	Yes	Yes	33	33	26.1	Yes	Yes	17	17	14.5	Yes	Yes	21	21	16.7	Yes	Yes	16	16	11.7	Yes	Yes	14	14	11.3	Yes	Yes	17	17	13.2	Yes	Yes	18	18	13.1	Yes	Yes	15	15	11.4	Yes	Yes	16	16	12.2
Q9BR76	CORO1B	27	27	57.9	Yes	Yes	33	33	60.1	Yes	Yes	22	22	57.7	Yes	Yes	23	23	39.7	Yes	Yes	28	27	55.8	Yes	Yes	24	24	53.4	Yes	Yes	24	24	56.2	Yes	Yes	24	23	59.1	Yes	Yes	28	27	58.9	Yes	Yes	29	28	57.9
Q9C0B1	FTO	27	27	60.6	Yes	Yes	27	27	62.8	Yes	Yes	23	23	56.2	Yes	Yes	22	22	47.5	Yes	Yes	28	28	67.1	Yes	Yes	25	25	55.2	Yes	Yes	27	27	60	Yes	Yes	22	22	53.5	Yes	Yes	24	24	47.3	Yes	Yes	21	21	49.7
Q9H6T3	RPAP3	27	27	40.2	Yes	Yes	30	30	46.2	Yes	Yes	24	24	37.1	Yes	Yes	34	34	46.8	Yes	Yes	31	31	48.3	Yes	Yes	30	30	42.6	Yes	Yes	27	27	40	Yes	Yes	26	26	42.7	Yes	Yes	32	32	50.5	Yes	Yes	29	29	43.9
Q9H792	PEAK1	27	27	20.3	Yes	Yes	25	25	18.7	Yes	Yes	12	12	8.6	Yes	Yes	16	16	11.6	Yes	Yes	19	19	12.7	Yes	Yes	30	30	22.1	Yes	Yes	18	18	13.5	Yes	Yes	16	16	11.9	Yes	Yes	21	21	14.8	Yes	Yes	22	22	17
Q9HCB6	SPON1	27	27	50.3	Yes	Yes	26	26	43.6	Yes	Yes	27	27	49.6	Yes	Yes	22	22	38.9	Yes	Yes	26	26	40.1	Yes	Yes	23	23	40.9	Yes	Yes	22	22	38.8	Yes	Yes	26	26	43.1	Yes	Yes	19	19	29.4	Yes	Yes	27	27	42.4
Q9NQX3	GPHN	27	27	52.4	Yes	Yes	30	30	54.3	Yes	Yes	33	33	52.7	Yes	Yes	25	25	43.1	Yes	Yes	31	31	55.4	Yes	Yes	24	24	43.6	Yes	Yes	35	35	60.2	Yes	Yes	34	34	57.5	Yes	Yes	33	33	51	Yes	Yes	32	32	55
Q9NXF1	TEX10	27	27	35.6	Yes	Yes	17	17	24	Yes	Yes	18	18	24.1	Yes	Yes	19	19	25.7	Yes	Yes	21	21	27.8	Yes	Yes	16	16	22.2	Yes	Yes	17	17	22.2	Yes	Yes	18	18	22.2	Yes	Yes	12	12	15.9	Yes	Yes	23	23	25.3
Q9P206	KIAA1522	27	27	43.6	Yes	Yes	35	35	46.3	Yes	Yes	28	28	44	Yes	Yes	33	33	45.1	Yes	Yes	26	26	36.9	Yes	Yes	31	31	43.5	Yes	Yes	30	30	41.4	Yes	Yes	25	25	37.9	Yes	Yes	31	31	46.1	Yes	Yes	26	26	41.6
Q9P2K8	EIF2AK4	27	27	17.6	Yes	Yes	37	37	26.1	Yes	Yes	18	18	14.7	Yes	Yes	20	20	15.3	Yes	Yes	22	22	15.6	Yes	Yes	22	22	15.1	Yes	Yes	25	25	18.6	Yes	Yes	14	14	9.3	Yes	Yes	18	18	11	Yes	Yes	25	25	16.5
Q9UBL3	ASH2L	27	27	50.2	Yes	Yes	24	24	46.8	Yes	Yes	23	23	51	Yes	Yes	22	22	40.6	Yes	Yes	23	23	42.4	Yes	Yes	18	18	37.4	Yes	Yes	23	23	44.7	Yes	Yes	20	20	39.5	Yes	Yes	27	27	49	Yes	Yes	22	22	38.9
Q9UG63	ABCF2	27	27	47.5	Yes	Yes	32	32	50.7	Yes	Yes	22	22	37.7	Yes	Yes	32	32	45.7	Yes	Yes	31	31	46.5	Yes	Yes	30	30	45.7	Yes	Yes	27	27	46.4	Yes	Yes	34	34	53	Yes	Yes	30	30	45.1	Yes	Yes	33	33	47.7
Q9UJ70	NAGK	27	27	91.9	Yes	Yes	27	27	91.9	Yes	Yes	23	23	89.8	Yes	Yes	24	24	86.3	Yes	Yes	27	27	93.3	Yes	Yes	25	25	91.9	Yes	Yes	26	26	91.9	Yes	Yes	25	25	91.9	Yes	Yes	26	26	93.3	Yes	Yes	27	27	93.6
Q9UKU9	ANGPTL2	27	27	58.2	Yes	Yes	26	26	54	Yes	Yes	21	21	48.9	Yes	Yes	21	21	45.6	Yes	Yes	27	27	58.6	Yes	Yes	25	25	52.9	Yes	Yes	20	20	43.2	Yes	Yes	20	20	43.6	Yes	Yes	15	14	30.8	Yes	Yes	18	18	34.1
Q9UNM6	PSMD13	27	27	79.8	Yes	Yes	26	26	71.3	Yes	Yes	22	22	69.1	Yes	Yes	25	25	66	Yes	Yes	24	24	62	Yes	Yes	25	25	73.9	Yes	Yes	28	28	74.2	Yes	Yes	24	24	62.5	Yes	Yes	22	22	69.4	Yes	Yes	24	24	67.6
Q9Y4W2	LAS1L	27	27	48.2	Yes	Yes	27	27	52.3	Yes	Yes	23	23	45.1	Yes	Yes	25	25	47.5	Yes	Yes	33	33	58.3	Yes	Yes	23	23	42.9	Yes	Yes	24	24	44.4	Yes	Yes	25	25	39.8	Yes	Yes	20	20	33.7	Yes	Yes	28	28	50.4
A0JNW5	UHRF1BP1L	27	26	24.2	Yes	Yes	24	23	18.4	Yes	Yes	19	19	16.3	Yes	Yes	17	16	12.7	Yes	Yes	15	14	11.5	Yes	Yes	13	12	10.2	Yes	Yes	18	17	14.1	Yes	Yes	13	12	10	Yes	Yes	17	16	13.9	Yes	Yes	21	20	15.7
O75475	PSIP1	27	26	53.6	Yes	Yes	27	26	54	Yes	Yes	21	21	49.2	Yes	Yes	22	21	45.8	Yes	Yes	27	26	55.1	Yes	Yes	24	23	49.6	Yes	Yes	24	23	52.3	Yes	Yes	25	24	45.5	Yes	Yes	28	27	51.9	Yes	Yes	30	29	53.6
P09871	C1S	27	26	51.9	Yes	Yes	32	31	55.2	Yes	Yes	30	29	54.1	Yes	Yes	29	28	50.4	Yes	Yes	26	25	48.8	Yes	Yes	27	26	48.3	Yes	Yes	29	28	51.2	Yes	Yes	30	29	52.6	Yes	Yes	28	27	50.9	Yes	Yes	32	31	53.6
Q01433	AMPD2	27	26	28.8	Yes	Yes	30	29	28.6	Yes	Yes	23	22	24.1	Yes	Yes	23	22	23.4	Yes	Yes	31	30	30.8	Yes	Yes	28	27	27.8	Yes	Yes	32	31	34.6	Yes	Yes	25	24	26.5	Yes	Yes	25	24	24.6	Yes	Yes	25	24	26.3
Q14289	PTK2B	27	26	34.2	Yes	Yes	21	20	28	Yes	Yes	16	15	19.4	Yes	Yes	25	24	30.4	Yes	Yes	18	17	24.8	Yes	Yes	33	33	38.5	Yes	Yes	22	21	25.4	Yes	Yes	18	17	21.1	Yes	Yes	17	16	19.1	Yes	Yes	21	20	25.6
Q16881	TXNRD1	27	26	56.4	Yes	Yes	26	25	55.5	Yes	Yes	27	26	51.3	Yes	Yes	30	28	56.2	Yes	Yes	31	30	59.2	Yes	Yes	31	30	61.3	Yes	Yes	32	30	61.8	Yes	Yes	29	28	57.2	Yes	Yes	26	24	51.5	Yes	Yes	27	26	49.6
Q5T8P6	RBM26	27	26	24.2	Yes	Yes	32	31	30.4	Yes	Yes	26	25	25.5	Yes	Yes	26	26	26.2	Yes	Yes	30	29	28.3	Yes	Yes	29	28	29.1	Yes	Yes	30	30	27.5	Yes	Yes	27	26	25.6	Yes	Yes	29	28	27	Yes	Yes	28	27	24.6
Q6ISB3	GRHL2	27	26	57.6	Yes	Yes	30	30	54.1	Yes	Yes	21	21	45.1	Yes	Yes	21	20	41	Yes	Yes	23	23	49	Yes	Yes	19	18	40.5	Yes	Yes	24	23	47.7	Yes	Yes	25	24	58.4	Yes	Yes	19	18	45.9	Yes	Yes	14	13	36
Q6UB35	MTHFD1L	27	26	31.9	Yes	Yes	32	31	38.1	Yes	Yes	25	25	30.4	Yes	Yes	21	20	25.6	Yes	Yes	22	21	26.9	Yes	Yes	25	24	32.2	Yes	Yes	29	28	34.3	Yes	Yes	27	25	31.3	Yes	Yes	25	22	31.7	Yes	Yes	17	15	20.2
Q9NRY5	FAM114A2	27	26	66.5	Yes	Yes	35	35	79.8	Yes	Yes	30	30	72.3	Yes	Yes	32	32	69.7	Yes	Yes	32	31	70.3	Yes	Yes	38	38	79.8	Yes	Yes	33	32	77.6	Yes	Yes	32	32	69.9	Yes	Yes	29	28	59	Yes	Yes	32	32	65.1
Q9UI08	EVL	27	26	66.1	Yes	Yes	30	29	66.6	Yes	Yes	27	26	62	Yes	Yes	30	29	60.1	Yes	Yes	29	28	67.5	Yes	Yes	27	26	62	Yes	Yes	29	28	67.5	Yes	Yes	33	32	67.8	Yes	Yes	28	27	60.8	Yes	Yes	27	26	54.8
O00139	KIF2A	27	25	41.5	Yes	Yes	33	29	54.1	Yes	Yes	25	23	41.4	Yes	Yes	28	25	45.5	Yes	Yes	31	29	45.8	Yes	Yes	29	26	51.6	Yes	Yes	23	22	36.4	Yes	Yes	29	26	45.5	Yes	Yes	27	23	36.1	Yes	Yes	28	27	38.4
P52790	HK3	27	25	38.8	Yes	Yes	27	24	41.2	Yes	Yes	21	19	32.1	Yes	Yes	25	23	37.3	Yes	Yes	25	22	38.5	Yes	Yes	30	27	46.8	Yes	Yes	25	22	41.4	Yes	Yes	26	23	37.4	Yes	Yes	27	24	36.2	Yes	Yes	34	31	48.9
Q8ND30	PPFIBP2	27	25	37.3	Yes	Yes	38	36	56.2	Yes	Yes	23	22	34.9	Yes	Yes	24	21	37.6	Yes	Yes	21	19	33.9	Yes	Yes	26	23	37.4	Yes	Yes	23	22	33.6	Yes	Yes	26	23	34.2	Yes	Yes	21	18	33	Yes	Yes	27	24	36.4
Q92625	ANKS1A	27	25	31.1	Yes	Yes	29	29	34.7	Yes	Yes	33	31	40.1	Yes	Yes	28	26	31.5	Yes	Yes	30	30	31.9	Yes	Yes	32	30	37	Yes	Yes	30	28	34	Yes	Yes	21	20	22.8	Yes	Yes	32	30	36	Yes	Yes	25	25	27.7
Q96T88	UHRF1	27	25	45.5	Yes	Yes	28	26	47.2	Yes	Yes	27	26	42.5	Yes	Yes	26	25	42.6	Yes	Yes	29	27	46.3	Yes	Yes	22	20	29.6	Yes	Yes	26	24	40.9	Yes	Yes	32	29	52.3	Yes	Yes	26	24	43.8	Yes	Yes	29	27	40
Q9BQ39	DDX50	27	25	45.9	Yes	Yes	28	26	47.8	Yes	Yes	20	18	36.6	Yes	Yes	24	22	36.8	Yes	Yes	21	19	32.6	Yes	Yes	23	21	36.4	Yes	Yes	22	20	35.8	Yes	Yes	21	19	32.6	Yes	Yes	23	21	32.4	Yes	Yes	21	19	31.1
Q9BZF1	OSBPL8	27	25	38.1	Yes	Yes	26	25	39.3	Yes	Yes	24	22	37.8	Yes	Yes	27	26	42.7	Yes	Yes	24	24	31.5	Yes	Yes	24	24	36.6	Yes	Yes	21	20	32.3	Yes	Yes	23	22	34.2	Yes	Yes	17	16	23.7	Yes	Yes	23	22	36.1
Q9Y496	KIF3A	27	25	43.8	Yes	Yes	30	28	49.4	Yes	Yes	19	17	34.2	Yes	Yes	28	26	43.2	Yes	Yes	21	19	38.9	Yes	Yes	23	21	38.9	Yes	Yes	26	24	40.2	Yes	Yes	21	19	34.9	Yes	Yes	22	20	36.9	Yes	Yes	22	20	33.2
P49407	ARRB1	27	24	79.7	Yes	Yes	26	22	77.5	Yes	Yes	25	22	72	Yes	Yes	29	26	78.2	Yes	Yes	28	24	81.3	Yes	Yes	28	26	69.6	Yes	Yes	26	23	77.8	Yes	Yes	27	24	70.1	Yes	Yes	29	25	78.9	Yes	Yes	24	21	65.3
P62258	YWHAE	27	24	88.2	Yes	Yes	27	24	80.4	Yes	Yes	24	22	77.6	Yes	Yes	26	23	78.4	Yes	Yes	29	26	88.2	Yes	Yes	26	23	80.4	Yes	Yes	28	25	90.6	Yes	Yes	26	23	85.5	Yes	Yes	28	25	80.4	Yes	Yes	28	25	77.6
Q13409	DYNC1I2	27	24	50.8	Yes	Yes	28	26	53.4	Yes	Yes	25	23	53.8	Yes	Yes	26	25	46.4	Yes	Yes	30	27	54.5	Yes	Yes	26	23	47.3	Yes	Yes	28	26	60.2	Yes	Yes	28	27	50.6	Yes	Yes	28	26	51.9	Yes	Yes	24	22	47.2
Q2M2I8	AAK1	27	24	40.1	Yes	Yes	28	25	37.7	Yes	Yes	23	21	34.2	Yes	Yes	24	22	37.9	Yes	Yes	21	19	32.6	Yes	Yes	25	22	35.5	Yes	Yes	22	19	31.9	Yes	Yes	18	17	26.4	Yes	Yes	22	21	31.9	Yes	Yes	21	20	31.8
Q6IBS0	TWF2	27	24	69.3	Yes	Yes	29	25	71.1	Yes	Yes	24	23	64.5	Yes	Yes	25	21	66.2	Yes	Yes	28	24	71.1	Yes	Yes	28	24	73.4	Yes	Yes	27	23	73.1	Yes	Yes	26	23	67	Yes	Yes	27	23	69.3	Yes	Yes	27	23	71.3
Q8TDJ6	DMXL2	27	24	12.1	Yes	Yes	20	17	9.1	Yes	Yes	17	15	7.6	Yes	Yes	22	20	10	Yes	Yes	15	12	6.3	Yes	Yes	22	19	9.6	Yes	Yes	12	10	5.7	Yes	Yes	17	15	7.7	Yes	Yes	13	11	5.2	Yes	Yes	20	18	9.8
Q9NRF8	CTPS2	27	24	60.8	Yes	Yes	32	29	67.9	Yes	Yes	28	25	63.3	Yes	Yes	32	29	66.9	Yes	Yes	28	25	54.4	Yes	Yes	31	28	62.3	Yes	Yes	30	28	62.3	Yes	Yes	25	22	50.2	Yes	Yes	26	23	52.9	Yes	Yes	27	24	51.2
Q9NSY1	BMP2K	27	24	33.2	Yes	Yes	27	24	31.6	Yes	Yes	25	23	37	Yes	Yes	32	30	38.8	Yes	Yes	23	21	32.3	Yes	Yes	22	19	27.6	Yes	Yes	17	14	21.7	Yes	Yes	19	18	26.2	Yes	Yes	27	26	35.1	Yes	Yes	26	25	30.8
Q9NUL3	STAU2	27	24	55.1	Yes	Yes	28	26	58.9	Yes	Yes	21	19	44.4	Yes	Yes	25	21	50.2	Yes	Yes	24	21	49.6	Yes	Yes	26	23	54.6	Yes	Yes	22	19	47.9	Yes	Yes	23	21	45.3	Yes	Yes	23	20	45.1	Yes	Yes	22	19	46
Q9UPN6	SCAF8	27	24	25.9	Yes	Yes	28	25	29.3	Yes	Yes	19	18	20.5	Yes	Yes	19	17	20.1	Yes	Yes	23	20	24.8	Yes	Yes	20	17	21.6	Yes	Yes	24	22	26.9	Yes	Yes	21	18	19	Yes	Yes	21	19	22	Yes	Yes	25	22	24.9
Q13033	STRN3	27	23	40.2	Yes	Yes	26	23	39.8	Yes	Yes	24	22	38.6	Yes	Yes	24	21	38.5	Yes	Yes	27	23	38.8	Yes	Yes	26	23	41.7	Yes	Yes	24	21	35.6	Yes	Yes	23	21	39	Yes	Yes	26	24	39.3	Yes	Yes	25	22	34.5
Q96J02	ITCH	27	23	35.2	Yes	Yes	28	25	38.5	Yes	Yes	21	17	29.3	Yes	Yes	25	20	32	Yes	Yes	19	16	25.7	Yes	Yes	24	20	31.5	Yes	Yes	22	19	29.8	Yes	Yes	20	18	29.3	Yes	Yes	14	12	17.9	Yes	Yes	26	22	33.2
P10644	PRKAR1A	27	22	69	Yes	Yes	26	21	66.9	Yes	Yes	24	20	63	Yes	Yes	25	21	64.3	Yes	Yes	23	18	61.4	Yes	Yes	25	21	57.7	Yes	Yes	25	20	63	Yes	Yes	27	22	66.7	Yes	Yes	27	22	69	Yes	Yes	29	23	69.6
Q7L7X3	TAOK1	27	22	31.5	Yes	Yes	33	26	32.1	Yes	Yes	26	22	33.3	Yes	Yes	30	23	29.6	Yes	Yes	30	22	29.2	Yes	Yes	46	36	42.6	Yes	Yes	28	22	32.5	Yes	Yes	26	21	23.3	Yes	Yes	28	23	30.2	Yes	Yes	33	26	31.9
Q14671	PUM1	27	21	28.6	Yes	Yes	33	27	32.7	Yes	Yes	25	21	27.4	Yes	Yes	22	18	22.2	Yes	Yes	19	15	20.3	Yes	Yes	26	22	26.7	Yes	Yes	30	25	31.8	Yes	Yes	26	20	24.6	Yes	Yes	27	23	25.2	Yes	Yes	35	28	33.6
P63104	YWHAZ	27	20	89	Yes	Yes	28	21	87.8	Yes	Yes	25	20	83.7	Yes	Yes	27	20	79.6	Yes	Yes	28	21	89	Yes	Yes	28	20	89.4	Yes	Yes	26	20	78.8	Yes	Yes	29	22	88.6	Yes	Yes	28	22	83.3	Yes	Yes	30	23	82.4
O15066	KIF3B	27	18	39.6	Yes	Yes	32	22	43.9	Yes	Yes	24	17	37.9	Yes	Yes	27	21	42.3	Yes	Yes	21	20	28.8	Yes	Yes	23	16	33.3	Yes	Yes	19	11	31.5	Yes	Yes	18	13	30.3	Yes	Yes	20	17	30.3	Yes	Yes	18	16	30.8
Q13153	PAK1	27	18	60.6	Yes	Yes	27	17	64.6	Yes	Yes	23	12	52.7	Yes	Yes	27	16	54.5	Yes	Yes	27	16	56.5	Yes	Yes	30	18	62.2	Yes	Yes	31	20	64	Yes	Yes	23	13	48.6	Yes	Yes	29	18	59.4	Yes	Yes	31	18	59.3
Q13547	HDAC1	27	18	60.8	Yes	Yes	27	19	58.7	Yes	Yes	23	16	52.5	Yes	Yes	25	17	54.8	Yes	Yes	28	19	60	Yes	Yes	25	17	56.6	Yes	Yes	23	16	56.4	Yes	Yes	23	15	58.3	Yes	Yes	27	20	53.7	Yes	Yes	24	16	54.8
O00148	DDX39A	27	14	67.2	Yes	Yes	30	17	69.1	Yes	Yes	22	11	61.6	Yes	Yes	27	14	68.9	Yes	Yes	32	18	75.6	Yes	Yes	30	16	68.9	Yes	Yes	30	16	69.1	Yes	Yes	26	14	66	Yes	Yes	29	15	59.5	Yes	Yes	25	12	61.1
P01859	IGHG2	27	13	74.5	Yes	Yes	26	12	72.4	Yes	Yes	21	11	70.2	Yes	Yes	25	12	73.6	Yes	Yes	27	12	76.1	Yes	Yes	24	13	73.3	Yes	Yes	22	11	68.4	Yes	Yes	28	15	77	Yes	Yes	24	12	74.8	Yes	Yes	30	16	75.8
Q8IYD1	GSPT2	27	11	51	Yes	Yes	26	11	43.3	Yes	Yes	19	5	35.7	Yes	Yes	22	6	38.7	Yes	Yes	25	8	41.4	Yes	Yes	25	8	44.7	Yes	Yes	27	10	49.4	Yes	Yes	24	8	42.4	Yes	Yes	24	7	38.4	Yes	Yes	25	8	36
Q9H9G7	AGO3	27	11	38.5	Yes	Yes	34	18	48.4	Yes	Yes	24	10	38.1	Yes	Yes	26	12	37.8	Yes	Yes	27	11	40.2	Yes	Yes	25	10	39.1	Yes	Yes	23	11	33	Yes	Yes	22	8	33	Yes	Yes	23	9	32.4	Yes	Yes	25	11	38.4
P07437	TUBB	27	5	62.2	Yes	Yes	32	6	65.1	Yes	Yes	29	5	62.8	Yes	Yes	29	5	62.8	Yes	Yes	29	5	62.8	Yes	Yes	30	5	63.7	Yes	Yes	29	7	65.3	Yes	Yes	32	7	66	Yes	Yes	35	6	65.3	Yes	Yes	31	5	63.7
P04350	TUBB4A	27	1	63.5	Yes	Yes	29	1	65.5	Yes	Yes	27	0	57.9	Yes	Yes	27	0	57.9	Yes	Yes	29	0	63.1	Yes	Yes	26	0	57.7	Yes	Yes	26	0	62.2	Yes	Yes	27	1	61.5	Yes	Yes	31	1	65.1	Yes	Yes	28	0	59.2
Q13885	TUBB2A	27	1	69.2	Yes	Yes	32	1	70.8	Yes	Yes	29	1	69.9	Yes	Yes	30	1	69.9	Yes	Yes	30	6	69.9	Yes	Yes	32	1	70.8	Yes	Yes	29	1	70.1	Yes	Yes	31	6	70.8	Yes	Yes	32	1	65.4	Yes	Yes	33	2	71.7
Q9BVA1	TUBB2B	27	1	69.2	Yes	Yes	32	1	70.8	Yes	Yes	29	1	69.9	Yes	Yes	30	1	69.9	Yes	Yes	30	6	69.9	Yes	Yes	32	1	70.8	Yes	Yes	29	1	70.1	Yes	Yes	31	6	70.8	Yes	Yes	32	1	65.4	Yes	Yes	32	1	70.8
O00391	QSOX1	26	26	41.1	Yes	Yes	31	31	50.2	Yes	Yes	11	11	19.7	Yes	Yes	19	19	30.4	Yes	Yes	21	21	34.4	Yes	Yes	20	20	32.7	Yes	Yes	18	18	30.1	Yes	Yes	13	13	18.9	Yes	Yes	15	15	21.6	Yes	Yes	22	22	34.4
O14744	PRMT5	26	26	52	Yes	Yes	30	30	55.3	Yes	Yes	23	23	47.4	Yes	Yes	28	28	54	Yes	Yes	27	27	60.9	Yes	Yes	29	29	60	Yes	Yes	30	30	61.7	Yes	Yes	27	27	52.1	Yes	Yes	25	25	48.8	Yes	Yes	26	26	44.3
O14745	SLC9A3R1	26	26	77.7	Yes	Yes	25	25	76	Yes	Yes	25	25	76.8	Yes	Yes	28	28	81	Yes	Yes	28	28	79.9	Yes	Yes	26	26	78.8	Yes	Yes	23	23	71.8	Yes	Yes	27	27	82.1	Yes	Yes	28	28	79.9	Yes	Yes	28	28	82.4
O14879	IFIT3	26	26	68.6	Yes	Yes	27	27	73.9	Yes	Yes	21	21	64.9	Yes	Yes	26	26	72	Yes	Yes	27	27	73.9	Yes	Yes	26	26	72.4	Yes	Yes	23	23	67.8	Yes	Yes	25	25	70.6	Yes	Yes	26	26	71	Yes	Yes	25	25	70.4
O43264	ZW10	26	26	46.5	Yes	Yes	27	27	46	Yes	Yes	24	24	42.5	Yes	Yes	28	28	40.2	Yes	Yes	27	27	47.1	Yes	Yes	28	28	46.2	Yes	Yes	28	28	50.4	Yes	Yes	21	21	36.2	Yes	Yes	20	20	34.7	Yes	Yes	25	25	37.2
O43592	XPOT	26	26	36.2	Yes	Yes	33	33	46.3	Yes	Yes	22	22	33.5	Yes	Yes	25	25	29.4	Yes	Yes	21	21	30.2	Yes	Yes	28	28	40.2	Yes	Yes	25	25	35.4	Yes	Yes	27	27	37.2	Yes	Yes	20	20	30.2	Yes	Yes	23	23	30.8
O43933	PEX1	26	26	20.6	Yes	Yes	30	30	24.9	Yes	Yes	18	18	15.8	Yes	Yes	24	24	18.7	Yes	Yes	23	23	19.1	Yes	Yes	19	19	15.7	Yes	Yes	17	17	14	Yes	Yes	23	23	18.2	Yes	Yes	26	26	21.6	Yes	Yes	25	25	19.6
O75821	EIF3G	26	26	71.9	Yes	Yes	27	27	75.9	Yes	Yes	23	23	68.1	Yes	Yes	23	23	62.8	Yes	Yes	26	26	78.1	Yes	Yes	25	25	75.9	Yes	Yes	26	26	75.9	Yes	Yes	27	27	78.1	Yes	Yes	27	27	67.8	Yes	Yes	25	25	67.5
O75843	AP1G2	26	26	39.2	Yes	Yes	21	21	34.8	Yes	Yes	16	16	22.3	Yes	Yes	26	26	40.5	Yes	Yes	26	26	39.1	Yes	Yes	23	23	36.2	Yes	Yes	23	23	38.3	Yes	Yes	24	24	35.2	Yes	Yes	24	24	35.4	Yes	Yes	25	25	34.6
O75882	ATRN	26	26	21.8	Yes	Yes	29	29	23.7	Yes	Yes	22	22	19.3	Yes	Yes	27	27	22.7	Yes	Yes	24	24	18.3	Yes	Yes	24	24	18.5	Yes	Yes	26	26	19.4	Yes	Yes	23	23	18.4	Yes	Yes	24	24	18	Yes	Yes	29	29	22.5
O75976	CPD	26	26	26.2	Yes	Yes	35	35	32.8	Yes	Yes	13	13	12.2	Yes	Yes	31	31	26.5	Yes	Yes	26	26	22.7	Yes	Yes	26	26	24.3	Yes	Yes	27	27	24.5	Yes	Yes	29	29	26.7	Yes	Yes	24	24	23	Yes	Yes	32	32	28.3
O94880	PHF14	26	26	36.6	Yes	Yes	27	27	38.2	Yes	Yes	20	20	27.4	Yes	Yes	23	23	32.2	Yes	Yes	29	29	39.8	Yes	Yes	26	26	34.8	Yes	Yes	21	21	28.6	Yes	Yes	25	25	31.3	Yes	Yes	24	24	35	Yes	Yes	21	21	26.4
O95433	AHSA1	26	26	79	Yes	Yes	24	24	79	Yes	Yes	24	24	76.9	Yes	Yes	22	22	65.1	Yes	Yes	25	25	75.4	Yes	Yes	26	26	79	Yes	Yes	24	24	73.1	Yes	Yes	22	22	73.7	Yes	Yes	26	26	76.9	Yes	Yes	27	27	78.7
P00505	GOT2	26	26	63.7	Yes	Yes	26	26	65.1	Yes	Yes	19	19	49.1	Yes	Yes	31	31	67.4	Yes	Yes	25	25	60.9	Yes	Yes	29	29	66.7	Yes	Yes	24	24	62.3	Yes	Yes	23	23	54.2	Yes	Yes	26	26	65.6	Yes	Yes	21	21	51.2
P01011	SERPINA3	26	26	64.1	Yes	Yes	27	27	65.7	Yes	Yes	26	26	61.2	Yes	Yes	23	23	51.5	Yes	Yes	27	27	65.5	Yes	Yes	24	24	51.8	Yes	Yes	25	25	63.4	Yes	Yes	25	25	56.5	Yes	Yes	27	27	63.4	Yes	Yes	29	29	58.6
P05556	ITGB1	26	26	33.6	Yes	Yes	28	28	36	Yes	Yes	26	26	34.6	Yes	Yes	27	27	33.5	Yes	Yes	32	32	39.7	Yes	Yes	27	27	39.3	Yes	Yes	25	25	34.6	Yes	Yes	31	31	42.5	Yes	Yes	30	30	32.8	Yes	Yes	33	33	41
P07225	PROS1	26	26	43.2	Yes	Yes	26	26	45	Yes	Yes	21	21	41.7	Yes	Yes	24	24	44.1	Yes	Yes	22	22	42	Yes	Yes	24	24	39.3	Yes	Yes	27	27	47.2	Yes	Yes	25	25	42.8	Yes	Yes	25	25	40.1	Yes	Yes	27	27	42.5
P07339	CTSD	26	26	64.8	Yes	Yes	25	25	64.6	Yes	Yes	20	20	54.1	Yes	Yes	22	22	55.1	Yes	Yes	24	24	61.7	Yes	Yes	24	24	62.4	Yes	Yes	22	22	54.6	Yes	Yes	24	24	61.7	Yes	Yes	23	23	54.6	Yes	Yes	22	22	54.4
P10636	MAPT	26	26	39.3	Yes	Yes	31	31	45.4	Yes	Yes	29	29	45.8	Yes	Yes	30	30	43.5	Yes	Yes	21	21	31.5	Yes	Yes	22	22	37.9	Yes	Yes	29	29	42.3	Yes	Yes	26	26	40.9	Yes	Yes	28	27	40.1	Yes	Yes	27	27	41
P12955	PEPD	26	26	60.2	Yes	Yes	24	24	54.4	Yes	Yes	19	19	47.1	Yes	Yes	25	24	51.9	Yes	Yes	26	26	63.9	Yes	Yes	24	24	60.2	Yes	Yes	24	24	59.8	Yes	Yes	19	19	49.5	Yes	Yes	20	20	42	Yes	Yes	18	18	45.6
P14550	AKR1A1	26	26	76.6	Yes	Yes	25	25	80.3	Yes	Yes	22	22	74.2	Yes	Yes	24	24	76.3	Yes	Yes	27	27	87.7	Yes	Yes	25	25	78.5	Yes	Yes	26	26	80.6	Yes	Yes	25	25	74.5	Yes	Yes	24	24	78.2	Yes	Yes	26	26	74.5
P17980	PSMC3	26	26	67.9	Yes	Yes	29	29	74	Yes	Yes	24	24	66.5	Yes	Yes	29	29	67.9	Yes	Yes	28	28	74	Yes	Yes	26	26	64.9	Yes	Yes	28	28	72.4	Yes	Yes	29	29	76.5	Yes	Yes	26	26	69.7	Yes	Yes	31	31	73.1
P20936	RASA1	26	26	30.4	Yes	Yes	31	31	37.1	Yes	Yes	22	22	29.3	Yes	Yes	25	25	25.5	Yes	Yes	26	26	30.1	Yes	Yes	27	27	33.8	Yes	Yes	24	24	30.5	Yes	Yes	28	28	32.8	Yes	Yes	17	17	22.5	Yes	Yes	25	25	29.1
P23141	CES1	26	26	54.7	Yes	Yes	29	29	59.1	Yes	Yes	29	29	61.6	Yes	Yes	21	21	44.4	Yes	Yes	25	25	53.3	Yes	Yes	28	28	64.6	Yes	Yes	32	32	69.3	Yes	Yes	28	28	57.3	Yes	Yes	24	24	57	Yes	Yes	32	32	63.7
P25786	PSMA1	26	26	91.6	Yes	Yes	25	25	91.6	Yes	Yes	21	21	81	Yes	Yes	26	26	91.6	Yes	Yes	26	26	91.6	Yes	Yes	24	24	85.9	Yes	Yes	26	26	90.5	Yes	Yes	25	25	91.6	Yes	Yes	28	28	91.6	Yes	Yes	27	27	91.6
P35659	DEK	26	26	45.9	Yes	Yes	25	25	45.9	Yes	Yes	22	22	45.1	Yes	Yes	27	27	44.3	Yes	Yes	24	24	46.9	Yes	Yes	25	25	45.9	Yes	Yes	28	28	49.6	Yes	Yes	25	25	45.9	Yes	Yes	28	27	45.9	Yes	Yes	28	28	52.3
P36915	GNL1	26	26	51.2	Yes	Yes	26	26	47.9	Yes	Yes	16	16	36.2	Yes	Yes	27	27	45.6	Yes	Yes	20	20	37.9	Yes	Yes	21	21	40.7	Yes	Yes	24	24	45.8	Yes	Yes	21	21	43.5	Yes	Yes	25	25	44.8	Yes	Yes	23	23	41.7
P41218	MNDA	26	26	53.3	Yes	Yes	21	21	44	Yes	Yes	15	15	33.2	Yes	Yes	25	25	49.4	Yes	Yes	22	22	44.7	Yes	Yes	24	24	47.4	Yes	Yes	25	25	48.2	Yes	Yes	23	23	47.2	Yes	Yes	26	26	46.7	Yes	Yes	26	26	49.6
P41240	CSK	26	26	67.6	Yes	Yes	28	28	68.7	Yes	Yes	26	26	67.3	Yes	Yes	26	26	68.2	Yes	Yes	27	27	69.3	Yes	Yes	27	27	67.6	Yes	Yes	28	28	69.3	Yes	Yes	27	27	68.7	Yes	Yes	22	22	61.6	Yes	Yes	29	29	66.4
P48200	IREB2	26	26	35.1	Yes	Yes	21	21	33.4	Yes	Yes	21	21	26.7	Yes	Yes	23	23	31.3	Yes	Yes	27	27	36.1	Yes	Yes	31	31	39.9	Yes	Yes	22	22	33.1	Yes	Yes	24	24	31.5	Yes	Yes	21	21	27.5	Yes	Yes	26	26	32.4
P49821	NDUFV1	26	26	69	Yes	Yes	28	28	65.3	Yes	Yes	23	23	63.6	Yes	Yes	27	27	62.5	Yes	Yes	29	29	67.5	Yes	Yes	24	24	62.3	Yes	Yes	27	27	67.5	Yes	Yes	30	30	70.3	Yes	Yes	28	28	69.8	Yes	Yes	25	25	60.3
P50895	BCAM	26	26	51.6	Yes	Yes	27	27	54.6	Yes	Yes	20	20	40.9	Yes	Yes	22	22	40	Yes	Yes	24	24	50.5	Yes	Yes	20	20	42.8	Yes	Yes	24	24	51.6	Yes	Yes	18	18	38.7	Yes	Yes	23	23	43.2	Yes	Yes	23	23	42
P51888	PRELP	26	26	60.5	Yes	Yes	31	31	69.1	Yes	Yes	27	27	58.9	Yes	Yes	25	25	56.3	Yes	Yes	30	30	65.4	Yes	Yes	29	29	62.6	Yes	Yes	29	29	61.5	Yes	Yes	28	28	63.6	Yes	Yes	30	30	64.4	Yes	Yes	27	27	62.6
P53041	PPP5C	26	26	56.1	Yes	Yes	29	28	62.7	Yes	Yes	23	23	60.1	Yes	Yes	26	25	51.3	Yes	Yes	27	27	56.3	Yes	Yes	26	26	56.5	Yes	Yes	27	27	56.7	Yes	Yes	27	27	55.9	Yes	Yes	30	29	58.7	Yes	Yes	29	29	60.5
P55263	ADK	26	26	80.1	Yes	Yes	29	29	81.2	Yes	Yes	22	22	72.1	Yes	Yes	27	27	73.5	Yes	Yes	26	26	84.5	Yes	Yes	26	26	81.8	Yes	Yes	26	26	82.3	Yes	Yes	26	26	84.3	Yes	Yes	25	25	73.8	Yes	Yes	25	25	76
Q06033	ITIH3	26	26	41.5	Yes	Yes	25	25	38	Yes	Yes	21	21	32.7	Yes	Yes	21	21	34.9	Yes	Yes	26	26	40	Yes	Yes	20	20	32.4	Yes	Yes	24	24	37.6	Yes	Yes	20	20	28.3	Yes	Yes	23	23	34.4	Yes	Yes	24	24	31
Q0VDF9	HSPA14	26	26	67.8	Yes	Yes	24	24	64.8	Yes	Yes	24	24	57.4	Yes	Yes	25	25	56.2	Yes	Yes	21	21	51.1	Yes	Yes	25	25	66	Yes	Yes	24	24	59.3	Yes	Yes	20	20	42.8	Yes	Yes	24	24	58.5	Yes	Yes	23	23	54.4
Q12765	SCRN1	26	26	74.6	Yes	Yes	19	19	56.5	Yes	Yes	22	22	66.4	Yes	Yes	22	22	60.4	Yes	Yes	23	23	71.7	Yes	Yes	22	22	72.7	Yes	Yes	21	21	62.1	Yes	Yes	22	22	63.3	Yes	Yes	23	23	66.4	Yes	Yes	25	25	60.9
Q13217	DNAJC3	26	26	60.1	Yes	Yes	26	26	60.3	Yes	Yes	20	20	46.4	Yes	Yes	28	28	60.5	Yes	Yes	23	23	51.6	Yes	Yes	28	28	62.9	Yes	Yes	28	28	64.3	Yes	Yes	33	33	70	Yes	Yes	32	32	61.1	Yes	Yes	28	28	55.4
Q13976	PRKG1	26	26	39.3	Yes	Yes	26	25	37.1	Yes	Yes	20	20	32.6	Yes	Yes	18	18	31	Yes	Yes	20	20	30.7	Yes	Yes	21	21	34.6	Yes	Yes	15	15	26.2	Yes	Yes	22	22	37.9	Yes	Yes	18	17	28	Yes	Yes	23	23	37.7
Q14192	FHL2	26	26	83.9	Yes	Yes	26	26	84.9	Yes	Yes	22	22	76.7	Yes	Yes	24	24	78.9	Yes	Yes	22	22	73.5	Yes	Yes	26	26	75.6	Yes	Yes	25	25	83.5	Yes	Yes	21	21	73.5	Yes	Yes	25	24	79.2	Yes	Yes	26	26	81
Q14241	ELOA	26	26	33.1	Yes	Yes	28	28	37.3	Yes	Yes	15	15	23.4	Yes	Yes	27	27	35.1	Yes	Yes	23	23	29.2	Yes	Yes	18	18	25.1	Yes	Yes	23	23	31.7	Yes	Yes	20	20	23.4	Yes	Yes	19	19	28.4	Yes	Yes	24	24	28.6
Q14444	CAPRIN1	26	26	46.7	Yes	Yes	27	27	46.5	Yes	Yes	20	20	40.3	Yes	Yes	25	25	45.3	Yes	Yes	23	23	43.7	Yes	Yes	23	23	43.7	Yes	Yes	29	29	49.6	Yes	Yes	27	27	48.5	Yes	Yes	26	26	48.4	Yes	Yes	25	25	46.5
Q14554	PDIA5	26	26	56.1	Yes	Yes	28	28	66.7	Yes	Yes	19	19	47.4	Yes	Yes	25	25	47.2	Yes	Yes	24	24	53	Yes	Yes	27	27	55.7	Yes	Yes	30	30	64	Yes	Yes	29	29	62.6	Yes	Yes	25	25	50.1	Yes	Yes	24	24	52.4
Q15047	SETDB1	26	26	26.6	Yes	Yes	27	27	28.2	Yes	Yes	23	23	24.8	Yes	Yes	26	26	21.4	Yes	Yes	26	26	23.4	Yes	Yes	24	24	21.5	Yes	Yes	22	22	20	Yes	Yes	24	24	20.8	Yes	Yes	27	27	24.4	Yes	Yes	27	27	25.3
Q15084	PDIA6	26	26	65.5	Yes	Yes	25	25	64.8	Yes	Yes	23	23	62.3	Yes	Yes	27	27	67.5	Yes	Yes	27	27	66.6	Yes	Yes	28	28	63.2	Yes	Yes	27	27	68.2	Yes	Yes	24	24	64.8	Yes	Yes	28	28	66.6	Yes	Yes	31	31	69.5
Q15654	TRIP6	26	26	77.5	Yes	Yes	24	24	72.1	Yes	Yes	21	21	65.8	Yes	Yes	20	20	58.8	Yes	Yes	25	25	71	Yes	Yes	23	23	71.4	Yes	Yes	23	23	75.8	Yes	Yes	22	22	62.8	Yes	Yes	25	25	73.7	Yes	Yes	25	25	70.8
Q15751	HERC1	26	26	6.5	Yes	Yes	24	24	7.1	Yes	Yes	14	14	4.1	Yes	Yes	27	27	6.2	Yes	Yes	19	19	4.3	Yes	Yes	23	23	5.4	Yes	Yes	21	21	5.5	Yes	Yes	23	23	6	Yes	Yes	19	19	4.9	Yes	Yes	23	23	6.2
Q562E7	WDR81	26	26	22.6	Yes	Yes	35	35	29.3	Yes	Yes	17	17	15.2	Yes	Yes	19	19	15.8	Yes	Yes	22	22	17.3	Yes	Yes	22	22	17.3	Yes	Yes	28	28	22.5	Yes	Yes	17	17	13.3	Yes	Yes	16	16	11.8	Yes	Yes	26	26	21.1
Q6PCE3	PGM2L1	26	26	52.9	Yes	Yes	26	26	51	Yes	Yes	20	20	40.5	Yes	Yes	24	23	49.2	Yes	Yes	21	21	45.8	Yes	Yes	25	24	51.6	Yes	Yes	22	22	50	Yes	Yes	24	23	49	Yes	Yes	22	22	43.1	Yes	Yes	24	23	55.1
Q86SQ0	PHLDB2	26	26	24.1	Yes	Yes	26	24	21.2	Yes	Yes	12	12	10.6	Yes	Yes	20	17	15.9	Yes	Yes	21	20	19.3	Yes	Yes	19	18	15	Yes	Yes	14	14	11.7	Yes	Yes	19	17	16	Yes	Yes	18	17	14.9	Yes	Yes	23	21	18.9
Q8IUC4	RHPN2	26	26	48.7	Yes	Yes	19	19	37.3	Yes	Yes	11	11	23.8	Yes	Yes	12	12	20.7	Yes	Yes	12	12	22.3	Yes	Yes	11	11	20.4	Yes	Yes	21	21	41.3	Yes	Yes	15	15	25.9	Yes	Yes	12	12	19.8	Yes	Yes	17	17	31
Q8IY33	MICALL2	26	26	40.4	Yes	Yes	34	33	49.6	Yes	Yes	23	23	33	Yes	Yes	31	31	42.9	Yes	Yes	29	29	42.8	Yes	Yes	35	35	45.7	Yes	Yes	18	18	25.8	Yes	Yes	25	24	34.8	Yes	Yes	30	30	41	Yes	Yes	25	24	32.6
Q8IZ83	ALDH16A1	26	26	46	Yes	Yes	26	26	43.3	Yes	Yes	23	23	43.5	Yes	Yes	21	21	38.2	Yes	Yes	26	26	45.4	Yes	Yes	21	21	39.2	Yes	Yes	24	24	43.5	Yes	Yes	21	21	38.3	Yes	Yes	22	22	34.4	Yes	Yes	20	20	30.9
Q8N122	RPTOR	26	26	26.1	Yes	Yes	29	29	31.3	Yes	Yes	22	22	20.4	Yes	Yes	34	34	31.2	Yes	Yes	27	27	28.6	Yes	Yes	24	24	23.4	Yes	Yes	25	25	24.6	Yes	Yes	26	26	25.4	Yes	Yes	18	18	16	Yes	Yes	31	31	26.9
Q8N1I0	DOCK4	26	26	16.5	Yes	Yes	17	17	11.6	Yes	Yes	18	18	11.7	Yes	Yes	17	17	11.3	Yes	Yes	12	12	7.2	Yes	Yes	19	19	12	Yes	Yes	12	11	7.9	Yes	Yes	19	19	11.2	Yes	Yes	16	16	9.7	Yes	Yes	15	15	8.6
Q8N573	OXR1	26	26	43.5	Yes	Yes	34	34	52.5	Yes	Yes	26	26	44.3	Yes	Yes	30	30	42	Yes	Yes	22	21	34.2	Yes	Yes	28	28	41.8	Yes	Yes	28	28	46	Yes	Yes	29	29	42.4	Yes	Yes	28	28	41.1	Yes	Yes	24	24	34.3
Q8NBF2	NHLRC2	26	26	48.3	Yes	Yes	27	27	44.5	Yes	Yes	21	21	41	Yes	Yes	26	26	43.1	Yes	Yes	25	25	52.8	Yes	Yes	29	29	51.2	Yes	Yes	27	27	50.3	Yes	Yes	22	22	42.4	Yes	Yes	24	24	43.3	Yes	Yes	26	26	45.3
Q8NE62	CHDH	26	26	51.5	Yes	Yes	27	27	49	Yes	Yes	23	23	46.3	Yes	Yes	24	24	47.5	Yes	Yes	22	22	41.1	Yes	Yes	20	20	38.6	Yes	Yes	24	24	48	Yes	Yes	26	26	52.9	Yes	Yes	23	23	47.1	Yes	Yes	24	24	42.4
Q8NFF5	FLAD1	26	26	58.3	Yes	Yes	31	31	59.8	Yes	Yes	28	28	63.2	Yes	Yes	32	32	68.8	Yes	Yes	28	28	63.5	Yes	Yes	32	32	67.3	Yes	Yes	30	30	66.1	Yes	Yes	27	27	60	Yes	Yes	27	27	60.1	Yes	Yes	24	24	54.2
Q8TE68	EPS8L1	26	26	45.2	Yes	Yes	28	28	44.3	Yes	Yes	16	16	26.6	Yes	Yes	26	26	42.2	Yes	Yes	24	24	42.9	Yes	Yes	21	21	36.4	Yes	Yes	22	22	35.5	Yes	Yes	24	24	40.1	Yes	Yes	26	26	41.5	Yes	Yes	16	16	25
Q8WU90	ZC3H15	26	26	60.6	Yes	Yes	27	27	53.1	Yes	Yes	23	23	51.2	Yes	Yes	24	24	52.3	Yes	Yes	25	25	52.8	Yes	Yes	24	24	50.9	Yes	Yes	24	24	50.7	Yes	Yes	30	30	58.9	Yes	Yes	24	24	55.2	Yes	Yes	25	25	54.2
Q8WX92	NELFB	26	26	49	Yes	Yes	22	22	41.9	Yes	Yes	20	20	42.1	Yes	Yes	18	18	31.7	Yes	Yes	23	23	44	Yes	Yes	19	19	38.6	Yes	Yes	21	21	42.8	Yes	Yes	19	19	28.8	Yes	Yes	20	20	34.3	Yes	Yes	19	19	31.7
Q92696	RABGGTA	26	26	56.4	Yes	Yes	26	26	57.3	Yes	Yes	23	23	49.4	Yes	Yes	25	25	50.6	Yes	Yes	25	25	56.8	Yes	Yes	26	26	56.6	Yes	Yes	28	28	59.1	Yes	Yes	26	26	57.1	Yes	Yes	27	27	56.6	Yes	Yes	26	26	55.4
Q96EK5	KIFBP	26	26	60.4	Yes	Yes	26	26	56	Yes	Yes	16	16	30	Yes	Yes	21	21	43.8	Yes	Yes	27	27	58.8	Yes	Yes	22	22	48.1	Yes	Yes	20	20	44.8	Yes	Yes	23	23	45.2	Yes	Yes	28	28	53.6	Yes	Yes	26	26	52.7
Q96LD4	TRIM47	26	26	45.1	Yes	Yes	25	25	42	Yes	Yes	20	20	35.7	Yes	Yes	31	31	53.6	Yes	Yes	28	28	50.3	Yes	Yes	26	26	45.8	Yes	Yes	23	23	40.1	Yes	Yes	30	30	49.8	Yes	Yes	25	25	43.6	Yes	Yes	27	27	45.8
Q96Q05	TRAPPC9	26	26	27.2	Yes	Yes	25	25	25.8	Yes	Yes	28	28	32.4	Yes	Yes	21	21	22.6	Yes	Yes	25	25	25.9	Yes	Yes	31	31	27.6	Yes	Yes	23	23	25.3	Yes	Yes	21	21	19.6	Yes	Yes	21	21	19.6	Yes	Yes	28	28	27.7
Q96RQ3	MCCC1	26	26	55.4	Yes	Yes	29	29	54.9	Yes	Yes	24	24	49.9	Yes	Yes	26	26	50.8	Yes	Yes	29	29	57.1	Yes	Yes	24	24	51	Yes	Yes	28	28	60.3	Yes	Yes	30	30	58.6	Yes	Yes	27	27	49.5	Yes	Yes	25	24	47.9
Q96RU3	FNBP1	26	26	48.9	Yes	Yes	26	26	51.4	Yes	Yes	24	24	45.7	Yes	Yes	23	23	41.8	Yes	Yes	30	30	54.8	Yes	Yes	27	27	51.5	Yes	Yes	28	28	55.1	Yes	Yes	24	24	45.5	Yes	Yes	27	27	43.6	Yes	Yes	30	30	40.7
Q99590	SCAF11	26	26	22.4	Yes	Yes	35	35	27.4	Yes	Yes	28	28	24.9	Yes	Yes	34	34	30.1	Yes	Yes	27	26	22.8	Yes	Yes	27	26	21.3	Yes	Yes	26	26	20.7	Yes	Yes	23	23	19.5	Yes	Yes	26	26	23.6	Yes	Yes	24	24	22.4
Q99973	TEP1	26	26	14	Yes	Yes	43	43	22.5	Yes	Yes	28	28	14.3	Yes	Yes	31	31	14.2	Yes	Yes	22	22	10.7	Yes	Yes	31	31	15.9	Yes	Yes	24	24	13.3	Yes	Yes	23	23	11.3	Yes	Yes	10	10	4.8	Yes	Yes	31	31	15.4
Q9BV73	CEP250	26	26	12.9	Yes	Yes	26	26	12.4	Yes	Yes	17	17	8.6	Yes	Yes	28	27	13.9	Yes	Yes	21	21	11.3	Yes	Yes	19	19	11.2	Yes	Yes	18	18	9.7	Yes	Yes	18	17	8.8	Yes	Yes	23	23	11.6	Yes	Yes	13	12	6.9
Q9BVJ6	UTP14A	26	26	42.9	Yes	Yes	28	28	44.7	Yes	Yes	20	20	36.4	Yes	Yes	30	30	43.5	Yes	Yes	25	25	39.7	Yes	Yes	29	29	45.1	Yes	Yes	26	26	40.7	Yes	Yes	24	24	35.5	Yes	Yes	27	27	38	Yes	Yes	24	24	37.5
Q9BXW6	OSBPL1A	26	26	35.8	Yes	Yes	28	28	41.9	Yes	Yes	30	30	41.3	Yes	Yes	27	27	33.3	Yes	Yes	28	28	38.3	Yes	Yes	24	24	30.9	Yes	Yes	31	31	40.9	Yes	Yes	32	32	36.8	Yes	Yes	24	24	29.4	Yes	Yes	24	24	30.9
Q9BYX2	TBC1D2	26	26	32.8	Yes	Yes	25	25	34.7	Yes	Yes	13	13	21	Yes	Yes	24	24	31.6	Yes	Yes	17	17	25.5	Yes	Yes	21	21	31.6	Yes	Yes	14	14	19	Yes	Yes	22	22	26.7	Yes	Yes	19	19	24.4	Yes	Yes	21	21	27.6
Q9BZJ0	CRNKL1	26	26	31.8	Yes	Yes	30	30	34.4	Yes	Yes	20	20	26.2	Yes	Yes	31	31	37.1	Yes	Yes	22	22	29	Yes	Yes	22	22	27	Yes	Yes	29	29	34.1	Yes	Yes	20	20	25	Yes	Yes	32	32	35	Yes	Yes	25	25	28.4
Q9H5N1	RABEP2	26	26	54	Yes	Yes	28	28	56.6	Yes	Yes	27	27	44.8	Yes	Yes	32	32	57.5	Yes	Yes	28	28	48.5	Yes	Yes	28	28	53.3	Yes	Yes	28	28	46.9	Yes	Yes	29	29	54.7	Yes	Yes	27	27	46.6	Yes	Yes	28	28	56.8
Q9H7D7	WDR26	26	26	51.9	Yes	Yes	29	29	53.9	Yes	Yes	21	21	41.9	Yes	Yes	21	21	40.8	Yes	Yes	26	26	51.7	Yes	Yes	24	24	48.9	Yes	Yes	27	27	55.7	Yes	Yes	20	20	41.3	Yes	Yes	22	22	43.9	Yes	Yes	24	24	44.5
Q9HB71	CACYBP	26	26	72.4	Yes	Yes	29	29	73.2	Yes	Yes	22	22	52.6	Yes	Yes	30	30	74.1	Yes	Yes	25	25	71.1	Yes	Yes	22	22	58.8	Yes	Yes	25	25	74.1	Yes	Yes	24	24	68	Yes	Yes	29	29	74.1	Yes	Yes	27	27	74.1
Q9NP61	ARFGAP3	26	26	46.7	Yes	Yes	30	29	51	Yes	Yes	28	27	52.1	Yes	Yes	28	27	50.4	Yes	Yes	28	28	43	Yes	Yes	32	32	56.4	Yes	Yes	32	30	62.8	Yes	Yes	28	28	50.2	Yes	Yes	30	30	49.6	Yes	Yes	26	25	50.6
Q9NR45	NANS	26	26	70.5	Yes	Yes	22	22	60.2	Yes	Yes	23	23	59.1	Yes	Yes	25	25	62.7	Yes	Yes	26	26	71.6	Yes	Yes	27	27	70.8	Yes	Yes	27	27	70.8	Yes	Yes	24	24	64.3	Yes	Yes	26	26	65.5	Yes	Yes	26	26	64.1
Q9NRW7	VPS45	26	26	48.4	Yes	Yes	27	27	50.7	Yes	Yes	20	20	39.8	Yes	Yes	25	25	43.9	Yes	Yes	21	21	38.6	Yes	Yes	19	19	38.1	Yes	Yes	26	26	46.5	Yes	Yes	26	26	43.3	Yes	Yes	22	22	36.7	Yes	Yes	26	26	47
Q9NUB1	ACSS1	26	26	53.8	Yes	Yes	29	29	56.9	Yes	Yes	19	19	36.9	Yes	Yes	31	31	60.8	Yes	Yes	27	27	50.1	Yes	Yes	25	25	51.2	Yes	Yes	26	26	51.4	Yes	Yes	19	19	33.8	Yes	Yes	24	24	46.3	Yes	Yes	25	25	51.1
Q9P266	JCAD	26	26	26.6	Yes	Yes	26	26	28.2	Yes	Yes	22	22	23.1	Yes	Yes	21	21	22.2	Yes	Yes	21	21	20.5	Yes	Yes	20	20	22.1	Yes	Yes	14	14	12.4	Yes	Yes	11	11	11.3	Yes	Yes	14	14	13	Yes	Yes	16	16	15.5
Q9P270	SLAIN2	26	26	49.7	Yes	Yes	21	21	43.4	Yes	Yes	17	17	37.9	Yes	Yes	21	21	43.7	Yes	Yes	23	23	44.2	Yes	Yes	20	20	38.7	Yes	Yes	22	22	43.5	Yes	Yes	23	23	42.3	Yes	Yes	26	26	46.3	Yes	Yes	23	23	48.7
Q9UBB9	TFIP11	26	26	35.1	Yes	Yes	27	27	38.6	Yes	Yes	20	20	34.5	Yes	Yes	29	29	38.8	Yes	Yes	22	22	29.3	Yes	Yes	24	24	33.3	Yes	Yes	27	27	37.8	Yes	Yes	21	21	30.9	Yes	Yes	20	20	28.2	Yes	Yes	22	22	30.3
Q9UBE0	SAE1	26	26	76.9	Yes	Yes	22	22	74	Yes	Yes	18	18	67.6	Yes	Yes	23	23	72.3	Yes	Yes	24	24	76.9	Yes	Yes	23	23	67.9	Yes	Yes	27	27	76.9	Yes	Yes	26	26	76.9	Yes	Yes	29	29	85.5	Yes	Yes	27	27	85.3
Q9UP83	COG5	26	26	36.9	Yes	Yes	29	29	41.1	Yes	Yes	22	22	34.4	Yes	Yes	26	26	41.1	Yes	Yes	22	22	32.1	Yes	Yes	22	22	31.1	Yes	Yes	27	27	42.2	Yes	Yes	26	26	38.7	Yes	Yes	26	26	37.3	Yes	Yes	24	24	31.5
Q9Y2W2	WBP11	26	26	32.9	Yes	Yes	26	26	33.9	Yes	Yes	16	16	27.3	Yes	Yes	26	26	33.9	Yes	Yes	23	23	32.1	Yes	Yes	25	25	33.1	Yes	Yes	24	24	32.3	Yes	Yes	24	24	32.3	Yes	Yes	26	26	33.7	Yes	Yes	29	29	33.4
Q9Y3F4	STRAP	26	26	86.9	Yes	Yes	26	26	86.9	Yes	Yes	22	22	70.9	Yes	Yes	23	23	76	Yes	Yes	24	24	83.4	Yes	Yes	21	21	70.3	Yes	Yes	23	23	72	Yes	Yes	23	23	73.4	Yes	Yes	23	23	70.3	Yes	Yes	22	22	72
Q9Y5B6	PAXBP1	26	26	34.6	Yes	Yes	28	28	34.9	Yes	Yes	17	17	25.7	Yes	Yes	24	24	30.5	Yes	Yes	22	22	29.7	Yes	Yes	20	20	26.3	Yes	Yes	21	21	28	Yes	Yes	13	13	15	Yes	Yes	19	19	23	Yes	Yes	15	15	19.7
Q9Y5L0	TNPO3	26	26	36.7	Yes	Yes	25	25	34.5	Yes	Yes	18	18	25.2	Yes	Yes	25	25	32.9	Yes	Yes	24	24	31.2	Yes	Yes	27	27	37.4	Yes	Yes	22	22	30.2	Yes	Yes	24	24	32.8	Yes	Yes	21	21	28	Yes	Yes	21	20	28.2
Q9Y5Q8	GTF3C5	26	26	54.7	Yes	Yes	27	27	59.7	Yes	Yes	22	21	47.4	Yes	Yes	24	24	48.2	Yes	Yes	25	25	51.1	Yes	Yes	22	22	48.2	Yes	Yes	23	23	48.6	Yes	Yes	22	22	48.7	Yes	Yes	20	20	43	Yes	Yes	25	25	49.3
Q9Y606	PUS1	26	26	60.9	Yes	Yes	22	22	57.1	Yes	Yes	20	20	49.4	Yes	Yes	18	18	42.9	Yes	Yes	22	22	52.2	Yes	Yes	22	22	56.9	Yes	Yes	21	21	54.1	Yes	Yes	21	21	47.1	Yes	Yes	21	21	54.3	Yes	Yes	21	21	51.5
O75131	CPNE3	26	25	54.2	Yes	Yes	28	27	50.5	Yes	Yes	26	25	52.1	Yes	Yes	27	26	54.6	Yes	Yes	28	27	55.9	Yes	Yes	28	27	54.2	Yes	Yes	29	28	57.7	Yes	Yes	28	27	60.3	Yes	Yes	25	24	48.4	Yes	Yes	26	25	54
O75427	LRCH4	26	25	53.4	Yes	Yes	20	20	43.5	Yes	Yes	21	21	46.6	Yes	Yes	23	23	46.4	Yes	Yes	20	20	45.5	Yes	Yes	25	25	55.9	Yes	Yes	23	23	56.8	Yes	Yes	20	20	42.8	Yes	Yes	21	21	44.4	Yes	Yes	26	26	51.4
P35611	ADD1	26	25	48.7	Yes	Yes	27	26	46.1	Yes	Yes	24	23	46.5	Yes	Yes	26	25	48.7	Yes	Yes	24	23	44.1	Yes	Yes	26	25	49.5	Yes	Yes	27	26	47.9	Yes	Yes	25	24	40.7	Yes	Yes	26	25	46.3	Yes	Yes	26	25	45
P37802	TAGLN2	26	25	93	Yes	Yes	26	25	97	Yes	Yes	26	25	93.5	Yes	Yes	27	26	96.5	Yes	Yes	26	25	97	Yes	Yes	28	27	98.5	Yes	Yes	24	23	91.5	Yes	Yes	27	26	98	Yes	Yes	26	25	97	Yes	Yes	27	25	98
Q14202	ZMYM3	26	25	22.1	Yes	Yes	31	30	29.7	Yes	Yes	17	16	14.5	Yes	Yes	20	19	18.3	Yes	Yes	23	22	18.9	Yes	Yes	24	22	22.6	Yes	Yes	20	19	17	Yes	Yes	21	20	16.6	Yes	Yes	23	22	19.9	Yes	Yes	24	23	20.5
Q7Z5J4	RAI1	26	25	22.2	Yes	Yes	36	35	29.1	Yes	Yes	17	17	15.5	Yes	Yes	30	29	22.1	Yes	Yes	26	26	19.7	Yes	Yes	11	11	8.5	Yes	Yes	20	20	16.6	Yes	Yes	12	11	8.3	Yes	Yes	18	17	13	Yes	Yes	18	17	13.1
Q96PE2	ARHGEF17	26	25	17.1	Yes	Yes	37	36	23.2	Yes	Yes	25	25	16.9	Yes	Yes	31	31	19.1	Yes	Yes	41	40	25.4	Yes	Yes	25	24	16.4	Yes	Yes	21	21	15.6	Yes	Yes	23	22	14.4	Yes	Yes	23	22	14.8	Yes	Yes	30	29	19.3
Q9H9B1	EHMT1	26	25	30.8	Yes	Yes	23	22	23.2	Yes	Yes	23	22	29.3	Yes	Yes	20	19	22.4	Yes	Yes	22	22	25.2	Yes	Yes	18	17	19.7	Yes	Yes	18	18	22.4	Yes	Yes	20	19	22.8	Yes	Yes	21	20	22.9	Yes	Yes	29	28	30.3
Q9P2N5	RBM27	26	25	26.8	Yes	Yes	27	26	30.3	Yes	Yes	21	20	24	Yes	Yes	23	23	23.3	Yes	Yes	24	23	22.7	Yes	Yes	23	22	23.3	Yes	Yes	27	27	29.8	Yes	Yes	23	22	23.6	Yes	Yes	23	22	21.9	Yes	Yes	24	23	22.2
Q9UHD2	TBK1	26	25	45.8	Yes	Yes	29	28	49.8	Yes	Yes	23	22	42.7	Yes	Yes	26	26	40.6	Yes	Yes	25	25	39.2	Yes	Yes	27	25	46.8	Yes	Yes	26	25	41.7	Yes	Yes	29	27	48.6	Yes	Yes	27	25	46.4	Yes	Yes	21	20	36.8
O75582	RPS6KA5	26	24	39.8	Yes	Yes	26	24	37.3	Yes	Yes	21	19	35.2	Yes	Yes	18	16	27.2	Yes	Yes	26	24	36	Yes	Yes	19	17	30.3	Yes	Yes	23	21	35.7	Yes	Yes	22	20	31.3	Yes	Yes	21	20	34	Yes	Yes	23	21	33
P08559	PDHA1	26	24	78.7	Yes	Yes	31	31	81.5	Yes	Yes	24	24	68.7	Yes	Yes	26	26	65.6	Yes	Yes	29	26	79	Yes	Yes	28	24	72.3	Yes	Yes	32	32	74.1	Yes	Yes	29	25	68.7	Yes	Yes	24	24	63.8	Yes	Yes	27	27	65.6
P20908	COL5A1	26	24	18.8	Yes	Yes	24	21	16.7	Yes	Yes	24	23	16.3	Yes	Yes	25	23	15.7	Yes	Yes	24	23	16.2	Yes	Yes	27	24	18	Yes	Yes	20	18	12.9	Yes	Yes	22	22	14.3	Yes	Yes	23	22	15	Yes	Yes	23	22	15.6
P50453	SERPINB9	26	24	83.2	Yes	Yes	26	24	85.6	Yes	Yes	24	23	69.1	Yes	Yes	25	23	71	Yes	Yes	25	23	77.4	Yes	Yes	27	25	83.5	Yes	Yes	26	24	72.3	Yes	Yes	22	20	68.4	Yes	Yes	26	24	79	Yes	Yes	26	24	75.8
Q3KQV9	UAP1L1	26	24	57.6	Yes	Yes	25	23	61.1	Yes	Yes	22	20	58.8	Yes	Yes	24	22	61.9	Yes	Yes	22	20	53.6	Yes	Yes	26	24	63.1	Yes	Yes	22	20	52.9	Yes	Yes	24	22	57.4	Yes	Yes	24	22	57.4	Yes	Yes	28	26	66.3
Q7L1Q6	BZW1	26	24	68.3	Yes	Yes	25	23	58.7	Yes	Yes	19	18	48.9	Yes	Yes	27	26	47	Yes	Yes	27	26	67.3	Yes	Yes	28	26	62.1	Yes	Yes	25	24	63.5	Yes	Yes	28	27	67.5	Yes	Yes	30	29	69	Yes	Yes	32	30	65.4
Q86YP4	GATAD2A	26	24	50.4	Yes	Yes	28	26	54.2	Yes	Yes	24	22	48	Yes	Yes	19	18	38.5	Yes	Yes	23	22	42.7	Yes	Yes	25	23	49.9	Yes	Yes	22	21	41.7	Yes	Yes	26	24	48.2	Yes	Yes	24	23	47.2	Yes	Yes	21	21	45.2
Q99569	PKP4	26	24	25.8	Yes	Yes	38	35	40.5	Yes	Yes	29	29	36.3	Yes	Yes	28	25	25.1	Yes	Yes	32	29	33.4	Yes	Yes	26	24	28.9	Yes	Yes	29	26	33.5	Yes	Yes	33	30	35.2	Yes	Yes	30	27	27.3	Yes	Yes	27	25	24.4
Q9UNF0	PACSIN2	26	24	70	Yes	Yes	27	23	60.5	Yes	Yes	20	19	50.8	Yes	Yes	25	22	54.7	Yes	Yes	20	19	47.3	Yes	Yes	26	23	56.2	Yes	Yes	26	23	63.6	Yes	Yes	25	22	53.5	Yes	Yes	25	23	60.1	Yes	Yes	25	21	53.3
O15075	DCLK1	26	23	43.6	Yes	Yes	27	25	49.9	Yes	Yes	24	23	42	Yes	Yes	32	30	50.7	Yes	Yes	22	21	35.7	Yes	Yes	23	21	36.1	Yes	Yes	27	25	44.6	Yes	Yes	19	18	36.6	Yes	Yes	28	27	46.9	Yes	Yes	22	20	33.6
A3KN83	SBNO1	26	22	25.9	Yes	Yes	27	27	24.8	Yes	Yes	17	17	20.4	Yes	Yes	27	27	25.2	Yes	Yes	21	19	22	Yes	Yes	26	23	24	Yes	Yes	30	30	26.9	Yes	Yes	22	19	21.5	Yes	Yes	26	26	23	Yes	Yes	23	23	21.2
P11274	BCR	26	22	21.9	Yes	Yes	18	16	15.7	Yes	Yes	16	14	15.3	Yes	Yes	30	26	25.4	Yes	Yes	24	21	20.7	Yes	Yes	26	23	25.6	Yes	Yes	19	17	19.5	Yes	Yes	22	20	20.5	Yes	Yes	30	26	27.1	Yes	Yes	26	24	24
O43896	KIF1C	26	21	29.9	Yes	Yes	21	18	25.6	Yes	Yes	17	12	21.3	Yes	Yes	27	21	30.2	Yes	Yes	23	14	25.2	Yes	Yes	25	19	29.4	Yes	Yes	16	9	18.9	Yes	Yes	20	12	20.9	Yes	Yes	14	8	15.3	Yes	Yes	26	18	29.3
P23497	SP100	26	21	34.6	Yes	Yes	27	23	29.4	Yes	Yes	23	19	30	Yes	Yes	29	23	32.5	Yes	Yes	29	22	32.5	Yes	Yes	30	24	35.9	Yes	Yes	28	22	31.4	Yes	Yes	30	24	37.9	Yes	Yes	27	22	30.6	Yes	Yes	23	17	27
Q96HP0	DOCK6	26	20	13.8	Yes	Yes	24	17	13.3	Yes	Yes	16	12	10.5	Yes	Yes	25	19	14.2	Yes	Yes	25	21	13.4	Yes	Yes	28	21	15.2	Yes	Yes	23	17	13.9	Yes	Yes	17	12	8.8	Yes	Yes	16	12	7.9	Yes	Yes	21	15	10.6
O75746	SLC25A12	26	19	46.5	Yes	Yes	32	25	57.1	Yes	Yes	26	19	42.6	Yes	Yes	23	18	37.5	Yes	Yes	28	21	49.6	Yes	Yes	30	24	58	Yes	Yes	28	22	52.8	Yes	Yes	29	21	47.3	Yes	Yes	29	22	47.9	Yes	Yes	29	22	49.6
Q13177	PAK2	26	19	69.8	Yes	Yes	31	21	70.2	Yes	Yes	27	17	67.4	Yes	Yes	28	19	63.7	Yes	Yes	27	18	70.6	Yes	Yes	32	22	71.2	Yes	Yes	32	21	70	Yes	Yes	28	18	71.9	Yes	Yes	31	20	70.6	Yes	Yes	31	21	72.5
Q9UN37	VPS4A	26	18	54.5	Yes	Yes	26	19	61.6	Yes	Yes	22	17	53.5	Yes	Yes	31	23	60.4	Yes	Yes	25	18	49.2	Yes	Yes	27	20	60.2	Yes	Yes	28	22	59.5	Yes	Yes	23	16	45.3	Yes	Yes	21	14	41.9	Yes	Yes	25	19	52.4
P20742	PZP	26	14	20.9	Yes	Yes	30	20	26.8	Yes	Yes	29	20	24.8	Yes	Yes	27	17	22.4	Yes	Yes	32	24	26.7	Yes	Yes	29	19	24.7	Yes	Yes	27	19	24.4	Yes	Yes	23	13	20.4	Yes	Yes	25	16	21.9	Yes	Yes	29	20	23.7
Q9NVA2	SEPTIN11	26	13	55.7	Yes	Yes	28	14	56.2	Yes	Yes	22	13	50.6	Yes	Yes	26	12	49.4	Yes	Yes	26	13	55.9	Yes	Yes	29	13	57.8	Yes	Yes	26	14	60.1	Yes	Yes	23	12	49.2	Yes	Yes	26	13	52	Yes	Yes	27	16	58.5
P62140	PPP1CB	26	12	76.1	Yes	Yes	25	11	75.5	Yes	Yes	23	11	74.9	Yes	Yes	25	12	75.8	Yes	Yes	23	10	75.2	Yes	Yes	25	12	75.8	Yes	Yes	23	10	74	Yes	Yes	23	11	75.5	Yes	Yes	27	12	76.1	Yes	Yes	23	11	69.7
Q13509	TUBB3	26	10	62.4	Yes	Yes	28	10	69.8	Yes	Yes	27	10	68.4	Yes	Yes	26	9	62.7	Yes	Yes	29	11	69.8	Yes	Yes	26	9	62.4	Yes	Yes	27	10	69.8	Yes	Yes	26	9	68.4	Yes	Yes	29	9	63.3	Yes	Yes	28	10	69.8
P62136	PPP1CA	26	7	77	Yes	Yes	24	6	76.4	Yes	Yes	21	5	75.8	Yes	Yes	24	6	77.3	Yes	Yes	24	6	76.7	Yes	Yes	24	7	76.1	Yes	Yes	23	6	76.1	Yes	Yes	24	6	78.2	Yes	Yes	26	6	74.2	Yes	Yes	23	7	71.2
O00178	GTPBP1	25	25	61.6	Yes	Yes	22	22	60.7	Yes	Yes	19	19	42.9	Yes	Yes	29	29	61.9	Yes	Yes	18	18	39.6	Yes	Yes	21	21	55.3	Yes	Yes	21	21	53.8	Yes	Yes	21	21	48	Yes	Yes	24	24	48.1	Yes	Yes	19	19	47.2
O00232	PSMD12	25	25	62.3	Yes	Yes	27	27	57.2	Yes	Yes	24	24	53.5	Yes	Yes	29	29	55.7	Yes	Yes	25	25	60.7	Yes	Yes	27	27	66.4	Yes	Yes	26	26	58.6	Yes	Yes	29	29	61.4	Yes	Yes	25	25	56.6	Yes	Yes	28	28	62.1
O00515	LAD1	25	25	49.9	Yes	Yes	30	30	58.4	Yes	Yes	17	17	39.3	Yes	Yes	27	27	43.1	Yes	Yes	27	27	47.8	Yes	Yes	25	25	47.8	Yes	Yes	28	28	54.4	Yes	Yes	25	25	48.5	Yes	Yes	28	28	53.6	Yes	Yes	23	23	46.2
O14964	HGS	25	25	28.4	Yes	Yes	32	32	40.5	Yes	Yes	20	20	27.2	Yes	Yes	25	25	30.4	Yes	Yes	27	27	35.5	Yes	Yes	26	26	35.1	Yes	Yes	27	27	33.2	Yes	Yes	28	28	32	Yes	Yes	29	29	33.3	Yes	Yes	30	30	34.4
O15355	PPM1G	25	25	60.4	Yes	Yes	25	25	56.6	Yes	Yes	20	20	45.4	Yes	Yes	24	24	53.1	Yes	Yes	27	27	63.9	Yes	Yes	25	25	61.7	Yes	Yes	26	26	62.3	Yes	Yes	28	28	63.2	Yes	Yes	26	26	62.1	Yes	Yes	26	26	63.6
O43175	PHGDH	25	25	59.7	Yes	Yes	28	28	62.3	Yes	Yes	26	26	58.5	Yes	Yes	25	25	55.7	Yes	Yes	25	25	57	Yes	Yes	27	27	57.8	Yes	Yes	30	30	61	Yes	Yes	27	27	58.5	Yes	Yes	25	25	53.1	Yes	Yes	29	29	58.9
O60524	NEMF	25	25	29.4	Yes	Yes	26	26	31.2	Yes	Yes	21	21	25.4	Yes	Yes	29	29	30.9	Yes	Yes	20	20	21.4	Yes	Yes	25	25	26	Yes	Yes	23	23	28.5	Yes	Yes	23	23	27	Yes	Yes	17	17	16.7	Yes	Yes	26	26	26.7
O75306	NDUFS2	25	25	62.9	Yes	Yes	22	22	60.9	Yes	Yes	19	19	58.3	Yes	Yes	23	23	58.3	Yes	Yes	24	24	59.2	Yes	Yes	22	22	65.2	Yes	Yes	24	24	62	Yes	Yes	22	22	62.2	Yes	Yes	25	25	65.7	Yes	Yes	20	20	49
O75822	EIF3J	25	25	81	Yes	Yes	23	23	78.3	Yes	Yes	24	24	73.3	Yes	Yes	24	24	76.4	Yes	Yes	24	24	84.1	Yes	Yes	23	23	81	Yes	Yes	22	22	75.2	Yes	Yes	24	24	80.6	Yes	Yes	21	21	75.6	Yes	Yes	21	21	76.4
O95453	PARN	25	25	42.9	Yes	Yes	30	30	49.8	Yes	Yes	23	23	42.3	Yes	Yes	31	30	46.3	Yes	Yes	25	25	42.6	Yes	Yes	29	28	49.6	Yes	Yes	29	29	43.8	Yes	Yes	26	26	40.7	Yes	Yes	30	30	44.4	Yes	Yes	26	26	40.1
P02730	SLC4A1	25	25	40	Yes	Yes	16	16	29.1	Yes	Yes	17	17	32.7	Yes	Yes	16	16	27.3	Yes	Yes	19	19	34.4	Yes	Yes	21	21	37.4	Yes	Yes	23	23	38.4	Yes	Yes	16	16	26.7	Yes	Yes	17	17	23.7	Yes	Yes	24	24	36.6
P02748	C9	25	25	47.9	Yes	Yes	28	28	48.1	Yes	Yes	30	30	55.6	Yes	Yes	25	22	44.7	Yes	Yes	28	27	50.3	Yes	Yes	26	25	44.5	Yes	Yes	24	23	48.8	Yes	Yes	28	27	47.4	Yes	Yes	27	26	44.5	Yes	Yes	33	32	58
P04844	RPN2	25	25	48.3	Yes	Yes	30	30	65	Yes	Yes	17	17	38.2	Yes	Yes	28	28	55.6	Yes	Yes	29	29	69.3	Yes	Yes	28	28	53.9	Yes	Yes	25	25	52.9	Yes	Yes	24	24	46	Yes	Yes	18	18	39.5	Yes	Yes	26	26	49.6
P07357	C8A	25	25	54.5	Yes	Yes	28	28	60.6	Yes	Yes	22	22	54.5	Yes	Yes	27	27	56.3	Yes	Yes	27	27	59.8	Yes	Yes	23	23	56.2	Yes	Yes	25	25	54.5	Yes	Yes	24	24	51.9	Yes	Yes	25	25	55	Yes	Yes	26	26	55
P09622	DLD	25	25	63.3	Yes	Yes	26	26	63.9	Yes	Yes	22	22	54.6	Yes	Yes	25	25	58.3	Yes	Yes	24	24	63.9	Yes	Yes	25	25	62.7	Yes	Yes	23	23	57.2	Yes	Yes	25	25	58.3	Yes	Yes	26	26	60.9	Yes	Yes	25	25	60.7
P14317	HCLS1	25	25	47.9	Yes	Yes	21	21	43.4	Yes	Yes	24	24	49.6	Yes	Yes	22	22	40.9	Yes	Yes	24	24	50.4	Yes	Yes	24	24	47.5	Yes	Yes	26	26	50.4	Yes	Yes	23	23	50	Yes	Yes	24	24	53.3	Yes	Yes	26	26	51
P14780	MMP9	25	25	43.8	Yes	Yes	25	25	50.1	Yes	Yes	23	23	45.5	Yes	Yes	19	19	37.5	Yes	Yes	20	20	35.2	Yes	Yes	32	32	55.4	Yes	Yes	30	30	56.7	Yes	Yes	26	26	49.9	Yes	Yes	27	27	49.4	Yes	Yes	20	20	36.1
P17174	GOT1	25	25	75.1	Yes	Yes	24	24	71.7	Yes	Yes	24	24	73.4	Yes	Yes	23	23	66.3	Yes	Yes	26	26	71.7	Yes	Yes	25	25	70.9	Yes	Yes	24	24	73.6	Yes	Yes	23	23	66.1	Yes	Yes	29	29	73.8	Yes	Yes	24	24	63.7
P23396	RPS3	25	25	82.7	Yes	Yes	27	27	83.1	Yes	Yes	22	22	70.4	Yes	Yes	27	27	86.8	Yes	Yes	27	27	83.5	Yes	Yes	26	26	83.1	Yes	Yes	26	26	82.7	Yes	Yes	27	27	84	Yes	Yes	30	30	84	Yes	Yes	27	27	84
P23743	DGKA	25	25	43.9	Yes	Yes	29	29	51.6	Yes	Yes	25	25	46.7	Yes	Yes	26	26	44.5	Yes	Yes	29	29	51.4	Yes	Yes	28	28	50.1	Yes	Yes	23	23	40.7	Yes	Yes	21	21	36.9	Yes	Yes	19	19	32.4	Yes	Yes	23	23	39
P24752	ACAT1	25	25	62.5	Yes	Yes	27	27	70.5	Yes	Yes	21	21	59	Yes	Yes	24	24	62.3	Yes	Yes	25	25	64.4	Yes	Yes	27	27	71.2	Yes	Yes	25	25	68.9	Yes	Yes	24	24	68.9	Yes	Yes	26	26	73.1	Yes	Yes	27	27	70.7
P36952	SERPINB5	25	25	79.7	Yes	Yes	26	26	85.6	Yes	Yes	20	20	73.9	Yes	Yes	23	23	80.3	Yes	Yes	24	24	84.3	Yes	Yes	21	21	75.2	Yes	Yes	20	20	76	Yes	Yes	24	24	74.9	Yes	Yes	21	21	75.5	Yes	Yes	25	25	83.5
P37837	TALDO1	25	25	70.9	Yes	Yes	26	26	63.8	Yes	Yes	22	22	49.9	Yes	Yes	27	27	59.1	Yes	Yes	25	25	65.6	Yes	Yes	26	26	56.7	Yes	Yes	23	23	50.1	Yes	Yes	26	26	67.1	Yes	Yes	27	27	57.3	Yes	Yes	25	25	54.9
P40692	MLH1	25	25	37.7	Yes	Yes	31	31	45.1	Yes	Yes	20	20	34.5	Yes	Yes	22	22	29.4	Yes	Yes	15	15	23.7	Yes	Yes	18	18	31	Yes	Yes	21	21	33.1	Yes	Yes	21	21	31.1	Yes	Yes	14	14	21.4	Yes	Yes	20	20	25.3
P46087	NOP2	25	25	33.9	Yes	Yes	26	26	31.3	Yes	Yes	27	27	38.7	Yes	Yes	24	24	34.4	Yes	Yes	22	22	32.9	Yes	Yes	23	23	34.1	Yes	Yes	27	27	35.6	Yes	Yes	26	26	36.7	Yes	Yes	27	27	37.3	Yes	Yes	22	22	32.4
P48637	GSS	25	25	58.6	Yes	Yes	26	26	59.9	Yes	Yes	20	20	50.2	Yes	Yes	25	25	58.4	Yes	Yes	27	27	60.3	Yes	Yes	23	23	52.3	Yes	Yes	20	20	43.7	Yes	Yes	19	19	47.7	Yes	Yes	22	21	49.8	Yes	Yes	21	21	47.7
P50552	VASP	25	25	56.8	Yes	Yes	24	24	55.5	Yes	Yes	21	21	50.3	Yes	Yes	27	27	57.1	Yes	Yes	27	27	57.9	Yes	Yes	25	25	55.8	Yes	Yes	26	26	54.5	Yes	Yes	25	25	55.5	Yes	Yes	25	25	55	Yes	Yes	28	28	59.5
P51570	GALK1	25	25	76.5	Yes	Yes	27	27	75.8	Yes	Yes	23	23	71.9	Yes	Yes	26	26	69.1	Yes	Yes	28	28	77.8	Yes	Yes	20	20	69.1	Yes	Yes	24	24	67.3	Yes	Yes	28	28	75.3	Yes	Yes	30	30	71.9	Yes	Yes	25	25	74.5
P52788	SMS	25	25	82.5	Yes	Yes	28	28	82.5	Yes	Yes	23	23	74	Yes	Yes	26	26	76.5	Yes	Yes	27	27	76.8	Yes	Yes	21	21	62	Yes	Yes	28	28	82.5	Yes	Yes	26	26	74.9	Yes	Yes	23	23	59	Yes	Yes	26	26	73
P57772	EEFSEC	25	25	51.3	Yes	Yes	27	27	53.5	Yes	Yes	20	20	36.1	Yes	Yes	24	23	32.9	Yes	Yes	26	26	49	Yes	Yes	23	23	43.1	Yes	Yes	26	26	52.5	Yes	Yes	20	20	32.9	Yes	Yes	21	21	37.4	Yes	Yes	26	26	46.6
P61247	RPS3A	25	25	70.1	Yes	Yes	31	31	77.3	Yes	Yes	23	23	62.9	Yes	Yes	29	29	78.8	Yes	Yes	29	29	72.7	Yes	Yes	26	26	71.6	Yes	Yes	28	28	74.6	Yes	Yes	25	25	69.3	Yes	Yes	29	29	71.6	Yes	Yes	31	31	77.3
P78316	NOP14	25	25	27.9	Yes	Yes	14	14	15.8	Yes	Yes	15	15	19.7	Yes	Yes	19	19	22.5	Yes	Yes	16	16	19.6	Yes	Yes	14	14	17.2	Yes	Yes	19	19	23.2	Yes	Yes	24	24	28.4	Yes	Yes	20	20	23.8	Yes	Yes	12	12	13.5
Q12904	AIMP1	25	25	69.2	Yes	Yes	27	27	82.4	Yes	Yes	22	22	64.7	Yes	Yes	25	25	70.8	Yes	Yes	23	23	70.8	Yes	Yes	24	24	68.9	Yes	Yes	25	25	79.8	Yes	Yes	25	25	71.2	Yes	Yes	24	24	67.3	Yes	Yes	24	24	71.2
Q13418	ILK	25	25	54.9	Yes	Yes	25	25	53.8	Yes	Yes	17	17	44.2	Yes	Yes	23	23	47.8	Yes	Yes	25	25	56.9	Yes	Yes	22	22	51.3	Yes	Yes	25	25	55.3	Yes	Yes	27	27	56.9	Yes	Yes	24	24	53.1	Yes	Yes	24	24	50.9
Q13510	ASAH1	25	25	59.5	Yes	Yes	27	27	52.4	Yes	Yes	23	23	53.7	Yes	Yes	30	30	64.1	Yes	Yes	27	27	51.6	Yes	Yes	24	24	49.4	Yes	Yes	24	24	49.1	Yes	Yes	28	28	58	Yes	Yes	24	24	52.4	Yes	Yes	27	27	50.1
Q15181	PPA1	25	25	85.1	Yes	Yes	27	27	87.5	Yes	Yes	22	22	80.3	Yes	Yes	26	26	85.1	Yes	Yes	27	27	87.5	Yes	Yes	26	26	85.1	Yes	Yes	28	28	86.5	Yes	Yes	25	25	85.1	Yes	Yes	28	28	87.5	Yes	Yes	28	28	88.6
Q15642	TRIP10	25	25	46.1	Yes	Yes	28	28	48.8	Yes	Yes	23	23	46.9	Yes	Yes	25	25	47.9	Yes	Yes	25	25	45.8	Yes	Yes	29	29	52.6	Yes	Yes	23	23	38.8	Yes	Yes	22	22	41.6	Yes	Yes	24	24	44.4	Yes	Yes	31	31	47.8
Q49A26	GLYR1	25	25	55.9	Yes	Yes	27	27	59.1	Yes	Yes	24	24	54.4	Yes	Yes	26	26	59.3	Yes	Yes	28	28	60	Yes	Yes	24	24	54.6	Yes	Yes	24	24	59.1	Yes	Yes	28	28	64.2	Yes	Yes	24	24	57	Yes	Yes	28	28	62.9
Q4G0J3	LARP7	25	25	40.7	Yes	Yes	27	27	45.4	Yes	Yes	20	20	37.5	Yes	Yes	27	27	41.8	Yes	Yes	25	25	38.3	Yes	Yes	25	25	40.5	Yes	Yes	21	21	32	Yes	Yes	28	28	43.5	Yes	Yes	29	29	45.5	Yes	Yes	29	29	54
Q5QJE6	DNTTIP2	25	25	47	Yes	Yes	24	24	43.3	Yes	Yes	19	19	39.4	Yes	Yes	21	21	39.2	Yes	Yes	22	22	37.2	Yes	Yes	20	20	35.1	Yes	Yes	25	25	45.1	Yes	Yes	21	21	36.9	Yes	Yes	22	22	37.3	Yes	Yes	21	21	32.1
Q5T200	ZC3H13	25	25	15.2	Yes	Yes	24	24	15.3	Yes	Yes	19	19	13.5	Yes	Yes	34	34	17.4	Yes	Yes	24	24	14.4	Yes	Yes	23	23	13.4	Yes	Yes	29	29	16.2	Yes	Yes	36	36	17.7	Yes	Yes	28	28	16.8	Yes	Yes	34	34	18.2
Q5TEJ8	THEMIS2	25	25	54.4	Yes	Yes	13	13	29.7	Yes	Yes	16	16	42	Yes	Yes	20	20	41.2	Yes	Yes	16	16	39.8	Yes	Yes	14	14	35.5	Yes	Yes	18	18	40.9	Yes	Yes	12	12	33	Yes	Yes	14	14	33.6	Yes	Yes	14	14	33.4
Q5VV41	ARHGEF16	25	25	46.3	Yes	Yes	22	22	38.5	Yes	Yes	21	21	37.9	Yes	Yes	17	17	29.2	Yes	Yes	19	19	32.4	Yes	Yes	20	20	32.7	Yes	Yes	20	20	39.6	Yes	Yes	12	12	21.4	Yes	Yes	16	16	25	Yes	Yes	22	22	42
Q658Y4	FAM91A1	25	25	35.9	Yes	Yes	29	29	39.4	Yes	Yes	25	25	40.7	Yes	Yes	27	27	33.3	Yes	Yes	26	26	36.5	Yes	Yes	29	29	43.9	Yes	Yes	27	27	36.8	Yes	Yes	22	22	27.9	Yes	Yes	24	24	27.9	Yes	Yes	22	22	27.1
Q6GQQ9	OTUD7B	25	25	40.9	Yes	Yes	33	33	58.1	Yes	Yes	26	26	43.4	Yes	Yes	25	25	34.2	Yes	Yes	24	24	32.3	Yes	Yes	26	26	38.2	Yes	Yes	27	27	49.7	Yes	Yes	22	22	31.3	Yes	Yes	27	27	36.9	Yes	Yes	21	21	30.1
Q6JBY9	RCSD1	25	25	72.8	Yes	Yes	17	17	54.1	Yes	Yes	19	19	59.1	Yes	Yes	18	18	54.8	Yes	Yes	20	20	57.7	Yes	Yes	26	26	71.2	Yes	Yes	22	22	71.6	Yes	Yes	18	18	62.3	Yes	Yes	24	23	71.4	Yes	Yes	21	21	66.1
Q6PJG2	MIDEAS	25	25	30.5	Yes	Yes	28	28	33.3	Yes	Yes	26	26	31.8	Yes	Yes	24	24	28.8	Yes	Yes	18	18	21.2	Yes	Yes	26	26	33.5	Yes	Yes	20	20	25.4	Yes	Yes	18	18	23.1	Yes	Yes	27	27	34.3	Yes	Yes	18	18	19.7
Q6UVK1	CSPG4	25	25	16.6	Yes	Yes	27	27	16.2	Yes	Yes	20	20	14.6	Yes	Yes	18	18	10.4	Yes	Yes	24	24	15.5	Yes	Yes	29	29	18.9	Yes	Yes	21	21	12.8	Yes	Yes	22	22	11.8	Yes	Yes	38	38	21.6	Yes	Yes	30	30	17.5
Q6ZSZ5	ARHGEF18	25	25	26.3	Yes	Yes	26	26	29.5	Yes	Yes	16	16	18.7	Yes	Yes	24	23	25.1	Yes	Yes	22	21	27.4	Yes	Yes	21	21	23.4	Yes	Yes	19	19	19	Yes	Yes	25	25	26.9	Yes	Yes	18	18	18.5	Yes	Yes	24	24	26.5
Q86UV5	USP48	25	25	37	Yes	Yes	32	32	44.3	Yes	Yes	17	17	21.8	Yes	Yes	21	21	26.5	Yes	Yes	25	25	32.9	Yes	Yes	18	18	26.4	Yes	Yes	20	20	29.8	Yes	Yes	17	17	22.7	Yes	Yes	17	17	21.5	Yes	Yes	18	18	22.2
Q8IWB7	WDFY1	25	25	66.8	Yes	Yes	23	23	65.9	Yes	Yes	21	21	60.7	Yes	Yes	23	23	61.5	Yes	Yes	19	19	55.9	Yes	Yes	25	25	65.4	Yes	Yes	21	21	60.7	Yes	Yes	21	21	60.7	Yes	Yes	19	19	49	Yes	Yes	24	24	62.9
Q8IWU6	SULF1	25	25	29	Yes	Yes	18	18	18.9	Yes	Yes	15	15	18.1	Yes	Yes	20	20	20.3	Yes	Yes	23	23	27.3	Yes	Yes	20	20	21.2	Yes	Yes	15	15	15.4	Yes	Yes	16	16	18	Yes	Yes	13	13	14.9	Yes	Yes	21	21	20.7
Q8IWW6	ARHGAP12	25	25	34.8	Yes	Yes	22	22	36.3	Yes	Yes	22	22	33	Yes	Yes	28	28	42.3	Yes	Yes	32	32	45.7	Yes	Yes	21	21	30	Yes	Yes	24	24	36.1	Yes	Yes	23	23	35.9	Yes	Yes	24	24	37.6	Yes	Yes	22	22	34
Q8IZL8	PELP1	25	25	40.1	Yes	Yes	26	26	33	Yes	Yes	21	21	36.2	Yes	Yes	24	24	34.2	Yes	Yes	21	21	30.4	Yes	Yes	22	22	34.2	Yes	Yes	24	24	37.7	Yes	Yes	20	20	29.8	Yes	Yes	18	18	26.5	Yes	Yes	21	21	25.9
Q8ND24	RNF214	25	25	43.8	Yes	Yes	26	26	39.4	Yes	Yes	25	25	47.2	Yes	Yes	19	19	27.6	Yes	Yes	20	20	29.2	Yes	Yes	21	21	32.7	Yes	Yes	28	28	49.5	Yes	Yes	20	20	27.3	Yes	Yes	29	28	40.5	Yes	Yes	23	23	35.8
Q8TB22	SPATA20	25	25	39.7	Yes	Yes	26	26	46.9	Yes	Yes	17	17	27.9	Yes	Yes	23	23	40.3	Yes	Yes	29	29	53.3	Yes	Yes	23	23	41.5	Yes	Yes	17	17	30.5	Yes	Yes	14	14	24.3	Yes	Yes	21	21	34.5	Yes	Yes	15	15	26.1
Q8TDY2	RB1CC1	25	25	19.3	Yes	Yes	38	38	25.7	Yes	Yes	19	19	14.7	Yes	Yes	28	28	20.4	Yes	Yes	16	16	10.1	Yes	Yes	21	21	17.6	Yes	Yes	24	24	18.6	Yes	Yes	27	27	18.1	Yes	Yes	29	29	20.5	Yes	Yes	25	25	17.8
Q92743	HTRA1	25	25	69.4	Yes	Yes	27	27	69.4	Yes	Yes	22	22	62.1	Yes	Yes	23	23	60.8	Yes	Yes	27	27	72.1	Yes	Yes	22	22	60.4	Yes	Yes	25	25	64.2	Yes	Yes	24	24	64.2	Yes	Yes	22	22	56.9	Yes	Yes	26	26	58.8
Q96A49	SYAP1	25	25	58.8	Yes	Yes	28	28	63.1	Yes	Yes	22	22	61.4	Yes	Yes	28	28	59.9	Yes	Yes	26	26	62.8	Yes	Yes	26	26	61.1	Yes	Yes	27	27	63.1	Yes	Yes	24	24	62.5	Yes	Yes	26	26	59.4	Yes	Yes	26	26	62.2
Q96ED9	HOOK2	25	25	38.4	Yes	Yes	25	25	42.7	Yes	Yes	22	22	39.1	Yes	Yes	29	29	43.1	Yes	Yes	27	27	39.8	Yes	Yes	23	23	33.4	Yes	Yes	25	25	42.3	Yes	Yes	22	22	32.7	Yes	Yes	22	22	31.4	Yes	Yes	18	18	25.2
Q96JB5	CDK5RAP3	25	25	51.2	Yes	Yes	29	29	60.5	Yes	Yes	26	26	53.2	Yes	Yes	27	27	46.4	Yes	Yes	26	26	45.1	Yes	Yes	25	25	48	Yes	Yes	26	26	48.2	Yes	Yes	27	27	48	Yes	Yes	23	22	44.1	Yes	Yes	26	26	44.5
Q96L92	SNX27	25	25	63.4	Yes	Yes	30	30	68.8	Yes	Yes	24	24	62.1	Yes	Yes	25	25	50.3	Yes	Yes	24	23	51.8	Yes	Yes	26	26	52.1	Yes	Yes	25	24	62.5	Yes	Yes	26	25	52.5	Yes	Yes	23	22	43.1	Yes	Yes	22	21	48.1
Q96PC5	MIA2	25	25	20.9	Yes	Yes	23	23	18	Yes	Yes	22	22	18.8	Yes	Yes	23	23	16.4	Yes	Yes	21	12	16.6	Yes	Yes	18	18	13.2	Yes	Yes	27	27	21.2	Yes	Yes	23	23	14.3	Yes	Yes	19	19	13.6	Yes	Yes	27	27	20.8
Q96RQ9	IL4I1	25	25	44.8	Yes	Yes	23	23	42.9	Yes	Yes	24	24	46.9	Yes	Yes	20	20	34	Yes	Yes	22	22	46	Yes	Yes	26	26	48.3	Yes	Yes	19	19	41.3	Yes	Yes	25	25	44.8	Yes	Yes	25	25	43	Yes	Yes	24	24	42.3
Q96SB8	SMC6	25	25	26.9	Yes	Yes	26	26	28.4	Yes	Yes	13	13	14.4	Yes	Yes	27	27	28.8	Yes	Yes	13	13	14.5	Yes	Yes	20	20	22.5	Yes	Yes	21	21	25.4	Yes	Yes	21	21	22.1	Yes	Yes	20	20	21.5	Yes	Yes	22	22	25.6
Q99873	PRMT1	25	25	70.4	Yes	Yes	27	27	70.9	Yes	Yes	22	22	61.7	Yes	Yes	19	19	52.6	Yes	Yes	25	25	70.4	Yes	Yes	21	21	53.4	Yes	Yes	25	25	67.7	Yes	Yes	24	24	68.5	Yes	Yes	26	26	69	Yes	Yes	25	25	61.7
Q9BVP2	GNL3	25	25	52.1	Yes	Yes	26	25	50.5	Yes	Yes	18	18	41.2	Yes	Yes	25	24	52.3	Yes	Yes	27	26	53	Yes	Yes	21	21	48.6	Yes	Yes	21	21	46.3	Yes	Yes	20	20	45.2	Yes	Yes	24	23	50.5	Yes	Yes	22	21	40.6
Q9BW27	NUP85	25	25	45.9	Yes	Yes	26	26	43.8	Yes	Yes	18	18	35.4	Yes	Yes	22	22	41.6	Yes	Yes	24	23	41	Yes	Yes	24	24	44.8	Yes	Yes	20	19	39.6	Yes	Yes	23	23	46.3	Yes	Yes	20	20	34.9	Yes	Yes	22	22	39.8
Q9BXX0	EMILIN2	25	25	27.1	Yes	Yes	27	27	30	Yes	Yes	21	21	26.4	Yes	Yes	22	22	25.6	Yes	Yes	24	24	29	Yes	Yes	26	26	31.1	Yes	Yes	20	20	23.9	Yes	Yes	21	21	24.7	Yes	Yes	13	13	17	Yes	Yes	20	20	22.8
Q9BY77	POLDIP3	25	25	66.7	Yes	Yes	28	28	68.6	Yes	Yes	18	18	54.4	Yes	Yes	26	26	63.9	Yes	Yes	23	23	60.3	Yes	Yes	26	26	62	Yes	Yes	24	24	62.5	Yes	Yes	21	21	57.2	Yes	Yes	25	25	64.6	Yes	Yes	27	27	64.4
Q9BY89	KIAA1671	25	25	18.8	Yes	Yes	40	40	28.5	Yes	Yes	21	21	15.9	Yes	Yes	43	43	29.7	Yes	Yes	26	26	19.4	Yes	Yes	23	23	18.7	Yes	Yes	28	28	19.4	Yes	Yes	30	30	22	Yes	Yes	38	38	27.2	Yes	Yes	25	25	16.3
Q9BZE4	GTPBP4	25	25	45.1	Yes	Yes	23	23	42	Yes	Yes	22	22	43.7	Yes	Yes	29	29	43.5	Yes	Yes	25	25	45.3	Yes	Yes	28	28	45.3	Yes	Yes	28	28	48.1	Yes	Yes	30	30	48.4	Yes	Yes	29	29	41	Yes	Yes	25	25	38.6
Q9BZL4	PPP1R12C	25	25	45	Yes	Yes	25	25	42.2	Yes	Yes	22	22	42.8	Yes	Yes	22	22	36.6	Yes	Yes	25	25	45.4	Yes	Yes	18	18	32.1	Yes	Yes	21	21	39.5	Yes	Yes	17	17	27.5	Yes	Yes	23	23	38	Yes	Yes	20	20	33.8
Q9HBF4	ZFYVE1	25	25	40	Yes	Yes	26	26	44.1	Yes	Yes	11	11	16.9	Yes	Yes	21	21	35.6	Yes	Yes	23	23	39.9	Yes	Yes	23	23	35.5	Yes	Yes	20	20	27.4	Yes	Yes	19	18	28.8	Yes	Yes	19	19	30.9	Yes	Yes	21	21	30.6
Q9HCD5	NCOA5	25	25	51.5	Yes	Yes	28	28	58.7	Yes	Yes	22	22	57.7	Yes	Yes	27	27	63.6	Yes	Yes	27	27	57.9	Yes	Yes	23	23	53	Yes	Yes	27	27	59.4	Yes	Yes	31	31	60.4	Yes	Yes	31	30	65.3	Yes	Yes	29	28	58.9
Q9HD26	GOPC	25	25	56.1	Yes	Yes	26	26	71	Yes	Yes	18	18	48.3	Yes	Yes	19	19	54.1	Yes	Yes	18	18	51.5	Yes	Yes	26	26	65.6	Yes	Yes	21	21	57.8	Yes	Yes	23	23	66.7	Yes	Yes	25	25	63.9	Yes	Yes	22	22	52.8
Q9HDC9	APMAP	25	25	62.3	Yes	Yes	27	27	60.8	Yes	Yes	17	17	46.9	Yes	Yes	26	26	55.3	Yes	Yes	24	23	53.8	Yes	Yes	27	27	62.3	Yes	Yes	24	24	61.8	Yes	Yes	25	25	52.2	Yes	Yes	24	24	54.1	Yes	Yes	26	26	60.1
Q9NVM9	INTS13	25	25	40.7	Yes	Yes	30	30	42.9	Yes	Yes	24	24	37.5	Yes	Yes	28	28	41.4	Yes	Yes	21	21	31.9	Yes	Yes	27	27	42.9	Yes	Yes	28	28	44.1	Yes	Yes	22	22	32.9	Yes	Yes	27	27	41.8	Yes	Yes	25	25	40.2
Q9NW82	WDR70	25	25	50.8	Yes	Yes	26	26	51.1	Yes	Yes	24	24	49.5	Yes	Yes	29	29	48.3	Yes	Yes	27	27	45.7	Yes	Yes	28	28	48.5	Yes	Yes	28	28	55.5	Yes	Yes	22	22	37.2	Yes	Yes	21	21	40.7	Yes	Yes	31	31	49.1
Q9NXG2	THUMPD1	25	25	69.7	Yes	Yes	25	25	72.8	Yes	Yes	22	22	66.6	Yes	Yes	25	25	66.3	Yes	Yes	26	26	71.1	Yes	Yes	24	24	68.3	Yes	Yes	25	25	66.6	Yes	Yes	26	26	77.6	Yes	Yes	29	29	73.1	Yes	Yes	27	27	72
Q9NZT2	OGFR	25	25	46.7	Yes	Yes	24	24	45.8	Yes	Yes	21	21	42.1	Yes	Yes	27	27	48.6	Yes	Yes	24	24	43.7	Yes	Yes	23	23	53.8	Yes	Yes	25	25	46.2	Yes	Yes	24	24	45.1	Yes	Yes	21	21	42.8	Yes	Yes	22	22	42.7
Q9P2R7	SUCLA2	25	25	57.5	Yes	Yes	28	28	57.2	Yes	Yes	23	23	54.6	Yes	Yes	26	26	52.9	Yes	Yes	25	25	54.6	Yes	Yes	30	30	60.9	Yes	Yes	28	28	60.5	Yes	Yes	28	28	62.9	Yes	Yes	28	28	57.5	Yes	Yes	27	27	59
Q9UEY8	ADD3	25	25	42.5	Yes	Yes	31	31	51.8	Yes	Yes	24	24	40.7	Yes	Yes	26	26	44.2	Yes	Yes	27	27	38.8	Yes	Yes	27	27	42.1	Yes	Yes	28	28	42.6	Yes	Yes	24	24	33.6	Yes	Yes	30	30	43.9	Yes	Yes	28	28	38.8
Q9UHB7	AFF4	25	25	28	Yes	Yes	20	20	20.9	Yes	Yes	20	20	24.5	Yes	Yes	21	21	21	Yes	Yes	14	14	14.4	Yes	Yes	12	12	12.1	Yes	Yes	14	14	15	Yes	Yes	15	15	14.7	Yes	Yes	10	10	9.9	Yes	Yes	18	18	17.6
Q9UJ41	RABGEF1	25	25	59.3	Yes	Yes	26	26	58	Yes	Yes	21	21	53	Yes	Yes	27	27	54	Yes	Yes	22	22	53.8	Yes	Yes	25	25	54	Yes	Yes	23	23	48.3	Yes	Yes	26	26	58.9	Yes	Yes	22	22	49.9	Yes	Yes	26	26	55
Q9UPT5	EXOC7	25	25	42	Yes	Yes	27	27	39.6	Yes	Yes	27	27	44.9	Yes	Yes	33	33	47.9	Yes	Yes	33	33	48.7	Yes	Yes	26	26	42	Yes	Yes	28	28	45.4	Yes	Yes	30	30	46.7	Yes	Yes	31	31	46.8	Yes	Yes	33	33	47.9
Q9Y217	MTMR6	25	25	41.9	Yes	Yes	17	17	34	Yes	Yes	21	21	38.3	Yes	Yes	23	23	42.2	Yes	Yes	21	21	34.8	Yes	Yes	22	22	40.1	Yes	Yes	25	23	42.2	Yes	Yes	20	20	37.4	Yes	Yes	16	16	30.3	Yes	Yes	19	19	36.1
Q9Y5B0	CTDP1	25	25	31.1	Yes	Yes	29	29	36.6	Yes	Yes	23	23	32.5	Yes	Yes	30	30	38.7	Yes	Yes	26	26	35.5	Yes	Yes	23	23	29.4	Yes	Yes	22	22	28.1	Yes	Yes	19	19	23.4	Yes	Yes	17	17	23	Yes	Yes	25	25	32
Q9Y5T5	USP16	25	25	39.5	Yes	Yes	23	23	41.2	Yes	Yes	16	16	27.1	Yes	Yes	23	23	34	Yes	Yes	23	23	36.1	Yes	Yes	26	26	43.3	Yes	Yes	25	25	40.6	Yes	Yes	18	18	27.7	Yes	Yes	21	21	30.1	Yes	Yes	21	21	32.4
P13807	GYS1	25	24	44.4	Yes	Yes	23	23	41	Yes	Yes	22	22	40.7	Yes	Yes	27	27	42.9	Yes	Yes	22	22	39.1	Yes	Yes	22	22	42.9	Yes	Yes	21	21	39.3	Yes	Yes	21	21	39.1	Yes	Yes	22	22	41.4	Yes	Yes	22	21	43.7
P16452	EPB42	25	24	42.8	Yes	Yes	26	25	45.9	Yes	Yes	15	15	29.7	Yes	Yes	18	17	32.6	Yes	Yes	16	15	31.5	Yes	Yes	22	21	40.2	Yes	Yes	27	26	51.5	Yes	Yes	18	17	30	Yes	Yes	19	18	30.2	Yes	Yes	21	20	37
P30740	SERPINB1	25	24	64.6	Yes	Yes	27	26	67	Yes	Yes	24	23	61.2	Yes	Yes	26	25	63.6	Yes	Yes	25	24	64.6	Yes	Yes	23	22	53.6	Yes	Yes	25	24	54.1	Yes	Yes	24	23	63.1	Yes	Yes	24	23	54.4	Yes	Yes	25	24	55.9
P31930	UQCRC1	25	24	68.8	Yes	Yes	24	23	63.5	Yes	Yes	21	21	62.9	Yes	Yes	23	22	62.9	Yes	Yes	24	23	60.8	Yes	Yes	22	21	63.8	Yes	Yes	24	23	66	Yes	Yes	21	20	62.7	Yes	Yes	24	23	67.1	Yes	Yes	24	23	67.1
P48506	GCLC	25	24	46.3	Yes	Yes	27	26	50.5	Yes	Yes	27	27	51.3	Yes	Yes	27	26	51.2	Yes	Yes	27	26	48.5	Yes	Yes	25	24	50.4	Yes	Yes	23	23	45.8	Yes	Yes	22	21	40.2	Yes	Yes	24	23	42.4	Yes	Yes	24	23	42.5
Q12884	FAP	25	24	39.1	Yes	Yes	23	22	38.4	Yes	Yes	15	15	26.7	Yes	Yes	18	17	28	Yes	Yes	19	18	29.6	Yes	Yes	19	18	30.3	Yes	Yes	14	14	24.6	Yes	Yes	15	14	20.9	Yes	Yes	9	8	13.4	Yes	Yes	23	22	33.7
Q5W0V3	FHIP2A	25	24	39.3	Yes	Yes	25	24	39.9	Yes	Yes	18	17	25.6	Yes	Yes	17	17	28.4	Yes	Yes	18	17	31	Yes	Yes	21	20	33.7	Yes	Yes	20	19	32	Yes	Yes	20	19	29.4	Yes	Yes	17	17	27.2	Yes	Yes	17	16	24.7
Q6ZRS2	SRCAP	25	24	7.8	Yes	Yes	23	22	9	Yes	Yes	16	15	6.5	Yes	Yes	28	27	9.3	Yes	Yes	21	20	7.2	Yes	Yes	25	24	8.5	Yes	Yes	22	21	7.8	Yes	Yes	27	26	8.1	Yes	Yes	27	26	9.7	Yes	Yes	23	22	7.8
Q8N335	GPD1L	25	24	82.9	Yes	Yes	24	23	73.2	Yes	Yes	19	19	70.4	Yes	Yes	22	21	58.1	Yes	Yes	24	23	80.3	Yes	Yes	23	22	80.9	Yes	Yes	23	22	73.8	Yes	Yes	21	20	69.5	Yes	Yes	25	24	69.5	Yes	Yes	21	20	58.1
Q8NBJ4	GOLM1	25	24	57.9	Yes	Yes	21	21	44.6	Yes	Yes	14	14	36.2	Yes	Yes	28	27	58.1	Yes	Yes	18	18	42.6	Yes	Yes	24	24	52.9	Yes	Yes	20	20	39.9	Yes	Yes	24	24	54.4	Yes	Yes	21	20	45.9	Yes	Yes	20	20	48.9
Q9NPQ8	RIC8A	25	24	58.9	Yes	Yes	24	23	49.9	Yes	Yes	21	20	45.6	Yes	Yes	23	22	49.7	Yes	Yes	22	21	48.8	Yes	Yes	24	23	55	Yes	Yes	20	19	42.2	Yes	Yes	19	18	47.3	Yes	Yes	17	16	37.3	Yes	Yes	23	22	48.2
Q9Y2K7	KDM2A	25	24	26.7	Yes	Yes	32	30	33.1	Yes	Yes	17	17	21.9	Yes	Yes	27	26	29.3	Yes	Yes	15	14	15.1	Yes	Yes	18	16	19	Yes	Yes	24	22	25.5	Yes	Yes	20	18	21.1	Yes	Yes	18	16	17.6	Yes	Yes	18	17	18.2
Q9Y4C1	KDM3A	25	24	24.6	Yes	Yes	30	28	28.5	Yes	Yes	20	19	19.3	Yes	Yes	12	10	10.9	Yes	Yes	26	24	24.8	Yes	Yes	27	26	24.7	Yes	Yes	29	27	30.3	Yes	Yes	22	20	18.9	Yes	Yes	18	17	17.5	Yes	Yes	29	27	28
Q9Y4C8	RBM19	25	24	32.2	Yes	Yes	24	24	31.6	Yes	Yes	19	19	26.8	Yes	Yes	18	18	21.4	Yes	Yes	16	16	20.5	Yes	Yes	19	18	25.8	Yes	Yes	14	14	19.9	Yes	Yes	14	14	17.8	Yes	Yes	24	24	30	Yes	Yes	23	23	28.3
O95486	SEC24A	25	23	29.5	Yes	Yes	25	23	30.6	Yes	Yes	23	22	28.5	Yes	Yes	23	22	25.9	Yes	Yes	27	25	29.6	Yes	Yes	27	24	30.8	Yes	Yes	23	22	26.6	Yes	Yes	23	21	27.9	Yes	Yes	22	19	24.4	Yes	Yes	22	20	23.7
P21266	GSTM3	25	23	84.9	Yes	Yes	24	22	77.8	Yes	Yes	22	21	81.8	Yes	Yes	23	21	77.8	Yes	Yes	23	21	77.8	Yes	Yes	25	23	84.9	Yes	Yes	22	20	77.8	Yes	Yes	25	24	82.7	Yes	Yes	23	21	84.9	Yes	Yes	23	21	78.2
Q13596	SNX1	25	23	55.2	Yes	Yes	28	26	57.3	Yes	Yes	25	23	56.7	Yes	Yes	25	23	51.3	Yes	Yes	25	23	53.6	Yes	Yes	25	23	54.2	Yes	Yes	24	22	48.1	Yes	Yes	23	21	51.5	Yes	Yes	26	24	53.6	Yes	Yes	26	24	54.2
Q86YV0	RASAL3	25	23	30.4	Yes	Yes	10	10	12.6	Yes	Yes	17	17	23.7	Yes	Yes	18	17	22.4	Yes	Yes	19	18	25.6	Yes	Yes	29	27	34.3	Yes	Yes	24	23	28.1	Yes	Yes	18	17	20.2	Yes	Yes	7	7	6.8	Yes	Yes	16	16	19.8
Q9Y2D4	EXOC6B	25	23	33.2	Yes	Yes	26	24	34.2	Yes	Yes	23	22	31.8	Yes	Yes	23	21	29.6	Yes	Yes	26	25	39.6	Yes	Yes	26	24	35.9	Yes	Yes	22	22	30.2	Yes	Yes	21	18	25.5	Yes	Yes	17	16	19.6	Yes	Yes	25	24	35
P13861	PRKAR2A	25	22	64.9	Yes	Yes	28	25	73.3	Yes	Yes	25	22	73	Yes	Yes	26	23	67.1	Yes	Yes	27	24	76.2	Yes	Yes	24	21	67.6	Yes	Yes	23	20	70.8	Yes	Yes	26	23	72.3	Yes	Yes	28	25	73.3	Yes	Yes	29	27	77.7
Q92925	SMARCD2	25	22	52.5	Yes	Yes	25	20	50.8	Yes	Yes	16	14	35.6	Yes	Yes	24	21	49.3	Yes	Yes	26	23	52.5	Yes	Yes	26	23	49.3	Yes	Yes	25	22	53.5	Yes	Yes	23	20	50.3	Yes	Yes	27	23	55	Yes	Yes	25	22	51.2
Q96JJ3	ELMO2	25	22	41.2	Yes	Yes	25	20	40.1	Yes	Yes	18	17	31.1	Yes	Yes	28	22	40.6	Yes	Yes	27	22	43.8	Yes	Yes	30	24	45.7	Yes	Yes	25	19	38.5	Yes	Yes	22	17	33.9	Yes	Yes	22	19	36.4	Yes	Yes	27	21	39.7
P25440	BRD2	25	21	36.3	Yes	Yes	24	19	37	Yes	Yes	17	14	27	Yes	Yes	22	16	28.8	Yes	Yes	21	15	28.3	Yes	Yes	27	22	39.3	Yes	Yes	22	18	27.6	Yes	Yes	18	13	25.5	Yes	Yes	25	19	31.3	Yes	Yes	18	14	25.7
P30419	NMT1	25	21	52.6	Yes	Yes	24	19	48	Yes	Yes	21	17	45.4	Yes	Yes	25	21	44	Yes	Yes	25	20	45.2	Yes	Yes	19	17	38.9	Yes	Yes	24	20	47.8	Yes	Yes	28	21	46.8	Yes	Yes	28	22	49.6	Yes	Yes	25	20	46.6
Q5VWQ8	DAB2IP	25	21	25.7	Yes	Yes	20	13	17.5	Yes	Yes	17	13	22.9	Yes	Yes	27	20	26.1	Yes	Yes	21	15	23.2	Yes	Yes	27	18	27.4	Yes	Yes	19	15	21.6	Yes	Yes	18	11	14	Yes	Yes	12	9	13.7	Yes	Yes	18	13	16.1
O14646	CHD1	25	20	17.9	Yes	Yes	23	19	17	Yes	Yes	13	11	9.5	Yes	Yes	17	12	11.2	Yes	Yes	26	21	15.4	Yes	Yes	21	17	13.2	Yes	Yes	20	17	11.9	Yes	Yes	20	15	14.5	Yes	Yes	20	16	14.7	Yes	Yes	19	14	12.4
Q14004	CDK13	25	20	21	Yes	Yes	31	25	25.7	Yes	Yes	19	15	16.5	Yes	Yes	24	20	22.4	Yes	Yes	18	13	14.6	Yes	Yes	23	18	19.6	Yes	Yes	19	16	16.1	Yes	Yes	15	13	13.8	Yes	Yes	22	19	17.7	Yes	Yes	22	18	19.8
P04049	RAF1	25	19	46.9	Yes	Yes	25	18	52	Yes	Yes	16	10	32.4	Yes	Yes	20	14	33.6	Yes	Yes	19	13	39.2	Yes	Yes	17	10	30.4	Yes	Yes	19	14	38.4	Yes	Yes	16	10	26.5	Yes	Yes	16	10	26.4	Yes	Yes	18	12	33.5
P09104	ENO2	25	18	81.1	Yes	Yes	26	18	80.9	Yes	Yes	21	15	74.9	Yes	Yes	25	18	74.4	Yes	Yes	26	19	83.2	Yes	Yes	23	18	79	Yes	Yes	25	19	78.8	Yes	Yes	26	20	82.7	Yes	Yes	29	22	85.9	Yes	Yes	25	18	78.3
P17661	DES	25	18	54.9	Yes	Yes	45	38	77.9	Yes	Yes	39	32	75.5	Yes	Yes	28	22	59.4	Yes	Yes	33	27	68.1	Yes	Yes	27	20	60.4	Yes	Yes	31	24	61.7	Yes	Yes	39	32	76	Yes	Yes	52	45	83.8	Yes	Yes	43	35	81.5
Q9Y383	LUC7L2	25	18	53.8	Yes	Yes	24	17	52	Yes	Yes	18	12	46.7	Yes	Yes	26	18	54.1	Yes	Yes	24	17	53.8	Yes	Yes	22	15	53.6	Yes	Yes	21	14	51.5	Yes	Yes	23	16	53.6	Yes	Yes	29	20	55.9	Yes	Yes	24	17	48.5
P36507	MAP2K2	25	17	65.2	Yes	Yes	27	18	66.2	Yes	Yes	21	13	54.5	Yes	Yes	23	16	61.8	Yes	Yes	23	16	61.2	Yes	Yes	24	15	61	Yes	Yes	26	18	65.8	Yes	Yes	25	17	67.5	Yes	Yes	24	15	56.8	Yes	Yes	25	16	64.5
P04439	HLA-A	25	16	59.5	Yes	Yes	20	11	57.5	Yes	Yes	19	12	54.8	Yes	Yes	21	14	52.6	Yes	Yes	21	14	52.3	Yes	Yes	26	15	61.9	Yes	Yes	26	16	65.2	Yes	Yes	21	15	52.1	Yes	Yes	22	16	54.5	Yes	Yes	21	12	50.4
P27448	MARK3	25	16	41.3	Yes	Yes	26	19	39.8	Yes	Yes	21	11	35.7	Yes	Yes	23	13	33.9	Yes	Yes	23	13	36	Yes	Yes	23	12	38.8	Yes	Yes	27	16	44.8	Yes	Yes	24	12	33.2	Yes	Yes	26	18	35.6	Yes	Yes	26	18	32.5
Q08209	PPP3CA	25	16	60.3	Yes	Yes	26	18	62	Yes	Yes	23	16	55.5	Yes	Yes	22	14	49.1	Yes	Yes	24	17	57	Yes	Yes	22	14	59.1	Yes	Yes	22	14	57.6	Yes	Yes	19	13	50.1	Yes	Yes	19	12	42	Yes	Yes	20	13	43.6
Q96PY5	FMNL2	25	16	20.6	Yes	Yes	25	13	23.1	Yes	Yes	18	12	16.8	Yes	Yes	19	10	16	Yes	Yes	19	10	16.5	Yes	Yes	22	12	19.8	Yes	Yes	25	13	21.6	Yes	Yes	20	14	16.8	Yes	Yes	18	8	15.2	Yes	Yes	23	13	18
O60684	KPNA6	25	15	57.8	Yes	Yes	27	15	58.2	Yes	Yes	21	14	47	Yes	Yes	26	16	52.2	Yes	Yes	27	15	52.8	Yes	Yes	23	12	53.9	Yes	Yes	27	14	61.9	Yes	Yes	24	13	59	Yes	Yes	29	18	54.7	Yes	Yes	23	12	43.1
Q96HN2	AHCYL2	25	12	45.5	Yes	Yes	24	12	40.6	Yes	Yes	21	9	32.6	Yes	Yes	30	16	46.2	Yes	Yes	21	11	35.8	Yes	Yes	25	11	43.9	Yes	Yes	22	10	36.3	Yes	Yes	25	12	37.3	Yes	Yes	31	16	51.9	Yes	Yes	27	13	39.4
P36873	PPP1CC	25	7	73.7	Yes	Yes	23	6	72.8	Yes	Yes	20	5	72.1	Yes	Yes	21	4	70	Yes	Yes	20	3	66.3	Yes	Yes	20	4	68.7	Yes	Yes	20	4	68.7	Yes	Yes	19	2	67.8	Yes	Yes	23	4	70.6	Yes	Yes	18	3	63.2
Q13948	CUX1	25	6	39.2	Yes	Yes	25	4	38.8	Yes	Yes	24	6	42	Yes	Yes	31	6	47.1	Yes	Yes	28	6	46.5	Yes	Yes	28	4	44.7	Yes	Yes	27	7	45.3	Yes	Yes	26	5	41.6	Yes	Yes	27	5	43.8	Yes	Yes	29	7	42.9
P34931	HSPA1L	25	4	44.3	Yes	Yes	24	4	39.2	Yes	Yes	20	5	42	Yes	Yes	23	4	40.7	Yes	Yes	25	5	39.9	Yes	Yes	23	3	40.9	Yes	Yes	26	4	43.7	Yes	Yes	25	3	41	Yes	Yes	27	6	45.6	Yes	Yes	26	4	39.5
Q5T9A4	ATAD3B	25	3	37.3	Yes	Yes	27	3	40.1	Yes	Yes	14	1	21.8	Yes	Yes	22	2	29.2	Yes	Yes	21	1	26.5	Yes	Yes	21	3	29.2	Yes	Yes	21	2	29.9	Yes	Yes	28	3	39.4	Yes	Yes	26	2	29.8	Yes	Yes	23	1	31.2
P49448	GLUD2	25	2	45.9	Yes	Yes	29	3	47.5	Yes	Yes	27	5	53.6	Yes	Yes	30	8	54.8	Yes	Yes	27	3	48.7	Yes	Yes	24	3	43.2	Yes	Yes	29	4	54.3	Yes	Yes	27	7	48.6	Yes	Yes	25	4	39.4	Yes	Yes	25	3	43.4
A0AV96	RBM47	24	24	60.4	Yes	Yes	21	21	55	Yes	Yes	23	23	52.3	Yes	Yes	20	20	51.6	Yes	Yes	21	21	50.9	Yes	Yes	24	24	58.7	Yes	Yes	23	23	57.8	Yes	Yes	20	20	48.2	Yes	Yes	17	17	43	Yes	Yes	22	22	50.3
A1L0T0	ILVBL	24	24	54.4	Yes	Yes	24	24	55.1	Yes	Yes	23	23	54.1	Yes	Yes	22	22	50.2	Yes	Yes	22	22	50.5	Yes	Yes	25	25	54.3	Yes	Yes	21	21	51.7	Yes	Yes	26	26	53.2	Yes	Yes	24	24	54.4	Yes	Yes	24	24	51.4
O15211	RGL2	24	24	47.7	Yes	Yes	24	24	49.3	Yes	Yes	19	19	40	Yes	Yes	18	18	33.8	Yes	Yes	20	20	38.1	Yes	Yes	25	25	49.4	Yes	Yes	16	16	34.1	Yes	Yes	18	18	33.2	Yes	Yes	16	16	27.4	Yes	Yes	15	14	25.5
O15254	ACOX3	24	24	42.7	Yes	Yes	21	21	40.3	Yes	Yes	19	19	36.3	Yes	Yes	20	20	38.3	Yes	Yes	26	26	48.1	Yes	Yes	27	27	49.7	Yes	Yes	21	21	39.4	Yes	Yes	26	26	44	Yes	Yes	20	20	32.6	Yes	Yes	26	26	43.9
O60884	DNAJA2	24	24	70.1	Yes	Yes	22	22	62.4	Yes	Yes	21	21	66.7	Yes	Yes	23	23	60.7	Yes	Yes	21	21	63.1	Yes	Yes	23	23	67.7	Yes	Yes	21	21	59.2	Yes	Yes	22	22	58.7	Yes	Yes	24	24	68.7	Yes	Yes	25	25	61.9
O76031	CLPX	24	24	47.7	Yes	Yes	24	24	49.8	Yes	Yes	17	17	34.1	Yes	Yes	27	27	47.9	Yes	Yes	26	26	47.2	Yes	Yes	23	23	38.5	Yes	Yes	24	24	47.4	Yes	Yes	20	20	32.1	Yes	Yes	25	25	46	Yes	Yes	24	24	42.7
O95155	UBE4B	24	24	25.3	Yes	Yes	34	34	35.6	Yes	Yes	28	28	32.3	Yes	Yes	33	33	36.3	Yes	Yes	24	24	26.3	Yes	Yes	27	27	27.5	Yes	Yes	24	24	25.9	Yes	Yes	26	26	27.4	Yes	Yes	18	18	19.3	Yes	Yes	28	28	29.4
O95219	SNX4	24	24	68.7	Yes	Yes	26	26	72.4	Yes	Yes	20	20	47.1	Yes	Yes	24	24	58	Yes	Yes	20	20	51.3	Yes	Yes	20	20	54.4	Yes	Yes	28	28	72	Yes	Yes	25	25	61.3	Yes	Yes	22	22	61.1	Yes	Yes	21	21	50.9
P00966	ASS1	24	24	47.6	Yes	Yes	28	28	64.8	Yes	Yes	22	22	59.2	Yes	Yes	25	25	59	Yes	Yes	27	27	69.7	Yes	Yes	27	27	59.2	Yes	Yes	28	28	61.9	Yes	Yes	27	27	68.2	Yes	Yes	25	25	58.5	Yes	Yes	30	30	62.1
P03951	F11	24	24	44	Yes	Yes	21	20	36	Yes	Yes	18	18	32.3	Yes	Yes	16	15	29.1	Yes	Yes	14	13	27.8	Yes	Yes	20	20	37.6	Yes	Yes	15	14	26.4	Yes	Yes	18	17	29.6	Yes	Yes	19	18	32.5	Yes	Yes	25	24	46.9
P04181	OAT	24	24	75.6	Yes	Yes	29	29	75.9	Yes	Yes	24	24	76.5	Yes	Yes	28	28	78.4	Yes	Yes	27	27	78.4	Yes	Yes	25	25	73.1	Yes	Yes	27	27	78.4	Yes	Yes	29	29	78.4	Yes	Yes	25	25	59.5	Yes	Yes	27	27	69.5
P04792	HSPB1	24	24	94.1	Yes	Yes	26	26	94.1	Yes	Yes	23	23	90.7	Yes	Yes	26	26	94.1	Yes	Yes	26	26	94.1	Yes	Yes	26	26	94.1	Yes	Yes	26	26	96.1	Yes	Yes	24	24	94.1	Yes	Yes	26	26	94.1	Yes	Yes	25	25	94.1
P07954	FH	24	24	66.9	Yes	Yes	26	26	66.3	Yes	Yes	18	18	57.5	Yes	Yes	26	26	69	Yes	Yes	25	25	63.3	Yes	Yes	24	24	66.3	Yes	Yes	27	27	67.5	Yes	Yes	22	22	62	Yes	Yes	23	23	62.4	Yes	Yes	28	28	69
P12277	CKB	24	24	71.9	Yes	Yes	22	22	66.7	Yes	Yes	20	20	67.5	Yes	Yes	23	23	71.7	Yes	Yes	21	21	66.7	Yes	Yes	20	20	68.8	Yes	Yes	24	24	71.9	Yes	Yes	21	21	69	Yes	Yes	21	21	67.5	Yes	Yes	19	19	66.1
P12429	ANXA3	24	24	68.4	Yes	Yes	26	25	68.1	Yes	Yes	21	21	63.8	Yes	Yes	27	27	68.1	Yes	Yes	27	27	77.1	Yes	Yes	26	26	72.4	Yes	Yes	24	24	68.1	Yes	Yes	22	22	57	Yes	Yes	27	27	66.9	Yes	Yes	27	27	72.1
P22033	MMUT	24	24	38.1	Yes	Yes	35	35	56	Yes	Yes	23	23	38	Yes	Yes	34	34	47.6	Yes	Yes	33	33	54.9	Yes	Yes	29	29	44.8	Yes	Yes	32	32	54.5	Yes	Yes	30	30	44.7	Yes	Yes	29	29	42.4	Yes	Yes	25	25	39.1
P22570	FDXR	24	24	58	Yes	Yes	24	24	61.3	Yes	Yes	19	19	58.5	Yes	Yes	27	27	66	Yes	Yes	25	25	66	Yes	Yes	23	23	55.8	Yes	Yes	24	24	58	Yes	Yes	21	21	50.9	Yes	Yes	29	29	59.5	Yes	Yes	24	24	55
P23193	TCEA1	24	24	66.8	Yes	Yes	21	21	63.5	Yes	Yes	23	23	62.5	Yes	Yes	21	18	59.8	Yes	Yes	20	17	61.1	Yes	Yes	21	18	63.5	Yes	Yes	23	23	64.8	Yes	Yes	25	22	66.8	Yes	Yes	27	24	66.4	Yes	Yes	23	20	63.8
P26440	IVD	24	24	72.8	Yes	Yes	23	23	66.2	Yes	Yes	21	21	61.3	Yes	Yes	24	24	66.2	Yes	Yes	23	23	61.7	Yes	Yes	22	22	62	Yes	Yes	22	22	59.4	Yes	Yes	23	23	63.8	Yes	Yes	23	23	64.6	Yes	Yes	22	22	62.2
P30566	ADSL	24	24	62	Yes	Yes	25	25	61.2	Yes	Yes	20	20	49.6	Yes	Yes	24	24	51	Yes	Yes	22	22	56.2	Yes	Yes	23	23	60.7	Yes	Yes	26	26	60.1	Yes	Yes	25	25	57	Yes	Yes	24	24	56	Yes	Yes	26	26	58.3
P31689	DNAJA1	24	24	70.3	Yes	Yes	26	26	70.3	Yes	Yes	21	21	61	Yes	Yes	26	26	65.2	Yes	Yes	23	23	70.3	Yes	Yes	22	22	64.5	Yes	Yes	23	23	69	Yes	Yes	23	23	57.7	Yes	Yes	20	20	61	Yes	Yes	23	23	58.9
P41091	EIF2S3	24	24	57.4	Yes	Yes	29	29	59.1	Yes	Yes	22	22	59.3	Yes	Yes	26	26	58.1	Yes	Yes	25	25	57.4	Yes	Yes	25	25	58.1	Yes	Yes	30	30	59.1	Yes	Yes	25	25	57.6	Yes	Yes	30	30	59.7	Yes	Yes	29	29	57.6
P48553	TRAPPC10	24	24	25.7	Yes	Yes	25	25	28.5	Yes	Yes	22	22	25.7	Yes	Yes	19	19	18.7	Yes	Yes	16	16	15.9	Yes	Yes	18	18	17.5	Yes	Yes	26	26	26.8	Yes	Yes	15	15	14	Yes	Yes	19	19	18.3	Yes	Yes	22	22	20.8
P49257	LMAN1	24	24	51	Yes	Yes	24	24	47.5	Yes	Yes	22	22	49.2	Yes	Yes	28	28	49.4	Yes	Yes	27	27	52	Yes	Yes	27	27	51.8	Yes	Yes	27	27	51.4	Yes	Yes	25	25	49.8	Yes	Yes	26	26	51.8	Yes	Yes	24	24	45.5
P49585	PCYT1A	24	24	71.4	Yes	Yes	28	23	75.7	Yes	Yes	20	20	64.3	Yes	Yes	25	25	74.9	Yes	Yes	26	26	71.7	Yes	Yes	24	19	75.2	Yes	Yes	24	24	76	Yes	Yes	20	20	62.1	Yes	Yes	27	22	74.7	Yes	Yes	28	23	77.7
P52292	KPNA2	24	24	61.1	Yes	Yes	23	23	57.5	Yes	Yes	15	15	42.9	Yes	Yes	22	22	58.6	Yes	Yes	20	20	54.4	Yes	Yes	21	21	49.7	Yes	Yes	25	25	60.7	Yes	Yes	20	20	52.9	Yes	Yes	20	20	45	Yes	Yes	23	23	49.1
P54819	AK2	24	24	79.1	Yes	Yes	25	25	79.1	Yes	Yes	23	23	75.7	Yes	Yes	21	21	78.2	Yes	Yes	22	22	78.7	Yes	Yes	22	22	78.2	Yes	Yes	21	21	68.2	Yes	Yes	23	23	76.2	Yes	Yes	24	24	79.1	Yes	Yes	23	23	84.1
P57764	GSDMD	24	24	56.4	Yes	Yes	22	22	55.8	Yes	Yes	17	17	47.3	Yes	Yes	19	19	50.2	Yes	Yes	19	19	45.9	Yes	Yes	19	19	55.4	Yes	Yes	21	21	57.6	Yes	Yes	19	19	50.2	Yes	Yes	16	16	35.3	Yes	Yes	13	13	33.3
P62495	ETF1	24	24	59.5	Yes	Yes	26	26	67	Yes	Yes	26	26	67	Yes	Yes	23	23	55.6	Yes	Yes	28	28	75.3	Yes	Yes	23	23	60.6	Yes	Yes	27	27	62.9	Yes	Yes	26	26	73.7	Yes	Yes	28	27	69.3	Yes	Yes	26	26	66.1
Q01968	OCRL	24	24	33.4	Yes	Yes	28	28	41.2	Yes	Yes	21	21	32	Yes	Yes	24	24	28.5	Yes	Yes	23	22	36.2	Yes	Yes	24	24	34.3	Yes	Yes	26	26	39	Yes	Yes	20	20	26.6	Yes	Yes	19	19	25.5	Yes	Yes	23	22	32.7
Q02040	AKAP17A	24	24	38.1	Yes	Yes	22	21	34.8	Yes	Yes	12	12	20.1	Yes	Yes	18	17	29.6	Yes	Yes	13	13	22.9	Yes	Yes	13	13	18.7	Yes	Yes	13	13	21.7	Yes	Yes	15	15	26	Yes	Yes	18	18	26.9	Yes	Yes	16	16	23
Q03154	ACY1	24	24	79.4	Yes	Yes	24	24	79.2	Yes	Yes	23	22	74.8	Yes	Yes	19	19	62.3	Yes	Yes	22	22	73	Yes	Yes	21	21	68.1	Yes	Yes	25	25	73	Yes	Yes	25	25	86.5	Yes	Yes	22	22	65.9	Yes	Yes	22	22	57.8
Q08380	LGALS3BP	24	24	46	Yes	Yes	23	23	49.1	Yes	Yes	19	19	42.1	Yes	Yes	25	25	49.2	Yes	Yes	20	20	42.4	Yes	Yes	22	22	44.8	Yes	Yes	21	21	48.5	Yes	Yes	19	19	45.1	Yes	Yes	24	24	49.1	Yes	Yes	20	20	42.1
Q10713	PMPCA	24	24	53	Yes	Yes	25	25	57.7	Yes	Yes	22	22	47.6	Yes	Yes	25	25	52.4	Yes	Yes	24	24	56.4	Yes	Yes	24	24	50.3	Yes	Yes	23	23	54.3	Yes	Yes	25	25	52.4	Yes	Yes	27	27	50.3	Yes	Yes	28	28	56.2
Q12986	NFX1	24	24	24.7	Yes	Yes	31	31	31.1	Yes	Yes	25	25	30.4	Yes	Yes	33	33	32.9	Yes	Yes	27	27	28	Yes	Yes	23	23	27	Yes	Yes	25	25	28.8	Yes	Yes	18	18	16.8	Yes	Yes	18	18	15.2	Yes	Yes	20	20	19.9
Q13094	LCP2	24	24	49.9	Yes	Yes	21	21	39.2	Yes	Yes	20	20	44.5	Yes	Yes	26	26	45.6	Yes	Yes	21	21	37.7	Yes	Yes	23	23	39.8	Yes	Yes	27	27	42.8	Yes	Yes	23	23	46.3	Yes	Yes	19	19	38.6	Yes	Yes	23	23	45.2
Q13492	PICALM	24	24	49.5	Yes	Yes	24	24	49.5	Yes	Yes	21	21	43.7	Yes	Yes	21	21	39	Yes	Yes	21	21	43.1	Yes	Yes	23	23	41.7	Yes	Yes	26	26	55.8	Yes	Yes	20	17	36	Yes	Yes	22	21	43.3	Yes	Yes	21	18	36.3
Q13564	NAE1	24	24	57.1	Yes	Yes	26	26	63.3	Yes	Yes	24	24	59	Yes	Yes	26	26	60.3	Yes	Yes	22	22	51.9	Yes	Yes	22	22	58.6	Yes	Yes	25	25	57.9	Yes	Yes	27	27	63.9	Yes	Yes	24	24	54.9	Yes	Yes	22	22	57.3
Q13573	SNW1	24	24	50	Yes	Yes	27	26	51.7	Yes	Yes	22	22	49.1	Yes	Yes	27	26	53	Yes	Yes	27	27	54.7	Yes	Yes	20	20	44.8	Yes	Yes	22	22	49.3	Yes	Yes	27	26	53	Yes	Yes	30	29	53	Yes	Yes	27	26	53
Q13769	THOC5	24	24	44.9	Yes	Yes	25	25	46.6	Yes	Yes	17	17	34.3	Yes	Yes	19	19	35.3	Yes	Yes	19	19	32.4	Yes	Yes	21	21	38.5	Yes	Yes	23	23	48.8	Yes	Yes	18	18	26.5	Yes	Yes	20	20	35.9	Yes	Yes	22	22	32.4
Q14692	BMS1	24	24	24.4	Yes	Yes	31	31	31.6	Yes	Yes	23	23	22.4	Yes	Yes	30	30	25.8	Yes	Yes	19	19	19.6	Yes	Yes	22	22	19.6	Yes	Yes	20	20	20.7	Yes	Yes	26	26	22.2	Yes	Yes	22	22	17.9	Yes	Yes	18	18	15.3
Q14694	USP10	24	24	48.1	Yes	Yes	28	28	48.1	Yes	Yes	25	25	45.6	Yes	Yes	29	29	49	Yes	Yes	25	25	47.7	Yes	Yes	22	22	43.7	Yes	Yes	25	25	41.9	Yes	Yes	19	19	33.1	Yes	Yes	24	24	45.5	Yes	Yes	20	20	39.2
Q15061	WDR43	24	24	43.4	Yes	Yes	24	24	52.3	Yes	Yes	21	21	39.7	Yes	Yes	22	22	40.5	Yes	Yes	20	20	38.8	Yes	Yes	23	23	41.1	Yes	Yes	25	25	49.3	Yes	Yes	20	20	38.8	Yes	Yes	18	18	30.9	Yes	Yes	15	15	30
Q15269	PWP2	24	24	30.6	Yes	Yes	21	21	28.8	Yes	Yes	14	14	21.1	Yes	Yes	19	19	27	Yes	Yes	22	22	27.5	Yes	Yes	18	18	22.4	Yes	Yes	21	21	26	Yes	Yes	15	15	19.4	Yes	Yes	17	17	22.3	Yes	Yes	17	17	22.9
Q15397	PUM3	24	24	39	Yes	Yes	22	22	34.7	Yes	Yes	19	19	36.9	Yes	Yes	22	22	40.3	Yes	Yes	18	18	36	Yes	Yes	19	19	34.3	Yes	Yes	21	21	39.4	Yes	Yes	20	20	37.5	Yes	Yes	15	15	29.9	Yes	Yes	14	14	29.9
Q2VIR3	EIF2S3B	24	24	57.4	Yes	Yes	29	29	59.1	Yes	Yes	22	22	59.3	Yes	Yes	26	26	58.1	Yes	Yes	25	25	57.4	Yes	Yes	25	25	58.1	Yes	Yes	30	30	59.1	Yes	Yes	25	25	57.6	Yes	Yes	30	30	59.7	Yes	Yes	29	29	57.6
Q32P41	TRMT5	24	24	53.2	Yes	Yes	19	19	42.4	Yes	Yes	17	17	38.1	Yes	Yes	15	15	31.6	Yes	Yes	19	19	39.9	Yes	Yes	19	19	39.5	Yes	Yes	22	22	47.9	Yes	Yes	16	16	33.2	Yes	Yes	16	16	33.8	Yes	Yes	15	15	34
Q53EP0	FNDC3B	24	24	30.4	Yes	Yes	21	21	25.3	Yes	Yes	18	18	21.8	Yes	Yes	17	17	20.5	Yes	Yes	17	17	20.1	Yes	Yes	15	15	17.5	Yes	Yes	21	21	24.8	Yes	Yes	13	13	17	Yes	Yes	9	9	10.7	Yes	Yes	12	12	15.4
Q5T6V5	C9orf64	24	24	68.6	Yes	Yes	21	21	65.7	Yes	Yes	17	17	57.8	Yes	Yes	26	26	62.5	Yes	Yes	27	27	65.1	Yes	Yes	24	24	68.6	Yes	Yes	23	23	66	Yes	Yes	23	23	62.5	Yes	Yes	25	25	69.8	Yes	Yes	26	26	69.5
Q5VSL9	STRIP1	24	24	40.6	Yes	Yes	21	16	35.5	Yes	Yes	22	18	39.7	Yes	Yes	20	16	29.6	Yes	Yes	17	17	28.8	Yes	Yes	18	14	35.2	Yes	Yes	14	14	21.6	Yes	Yes	14	13	24	Yes	Yes	18	14	31.8	Yes	Yes	18	18	28
Q7L0Y3	TRMT10C	24	24	65.8	Yes	Yes	24	24	63.8	Yes	Yes	19	19	61	Yes	Yes	24	24	63	Yes	Yes	23	23	60.3	Yes	Yes	24	24	63.3	Yes	Yes	26	26	67.7	Yes	Yes	21	21	57.1	Yes	Yes	22	22	59.3	Yes	Yes	20	20	53.1
Q86VN1	VPS36	24	24	60.4	Yes	Yes	24	24	63	Yes	Yes	19	19	59.8	Yes	Yes	20	20	48.4	Yes	Yes	22	22	56.2	Yes	Yes	23	23	60.6	Yes	Yes	22	22	60.9	Yes	Yes	23	23	60.9	Yes	Yes	21	21	54.9	Yes	Yes	23	23	58.3
Q8IV36	HID1	24	24	36.5	Yes	Yes	26	26	34.9	Yes	Yes	20	20	31.7	Yes	Yes	26	26	34.1	Yes	Yes	21	21	31.3	Yes	Yes	20	20	33.6	Yes	Yes	25	25	34.6	Yes	Yes	21	21	24.4	Yes	Yes	22	22	30.3	Yes	Yes	19	19	25
Q8NBS9	TXNDC5	24	24	66	Yes	Yes	31	31	69.9	Yes	Yes	23	23	65.5	Yes	Yes	23	23	54.2	Yes	Yes	23	23	63.2	Yes	Yes	24	24	62.5	Yes	Yes	26	26	61.6	Yes	Yes	26	26	66.7	Yes	Yes	27	27	70.8	Yes	Yes	26	26	61.6
Q8NEB9	PIK3C3	24	24	34.4	Yes	Yes	22	22	35.4	Yes	Yes	18	18	30.4	Yes	Yes	21	21	28.2	Yes	Yes	23	23	35.7	Yes	Yes	23	23	33.1	Yes	Yes	20	20	27.1	Yes	Yes	23	23	30.9	Yes	Yes	20	20	28.1	Yes	Yes	25	25	33.8
Q8NFW8	CMAS	24	24	60.4	Yes	Yes	26	26	65.4	Yes	Yes	20	20	53.7	Yes	Yes	28	28	65.4	Yes	Yes	25	25	64.5	Yes	Yes	25	25	61.5	Yes	Yes	26	26	63.1	Yes	Yes	24	24	58.3	Yes	Yes	28	28	62.4	Yes	Yes	27	27	62
Q8NI08	NCOA7	24	24	36.5	Yes	Yes	25	25	38.2	Yes	Yes	16	16	21.8	Yes	Yes	21	21	28.5	Yes	Yes	14	13	16.3	Yes	Yes	20	20	28.6	Yes	Yes	22	22	37.4	Yes	Yes	18	18	28.2	Yes	Yes	20	20	28.9	Yes	Yes	24	24	33.4
Q8TAF3	WDR48	24	24	50.1	Yes	Yes	19	19	35	Yes	Yes	16	16	37.5	Yes	Yes	20	20	41.9	Yes	Yes	18	18	38	Yes	Yes	22	22	43.1	Yes	Yes	23	23	44.5	Yes	Yes	14	14	28.7	Yes	Yes	19	19	40.3	Yes	Yes	18	18	28.7
Q93100	PHKB	24	24	25.6	Yes	Yes	29	29	32.6	Yes	Yes	21	21	26	Yes	Yes	21	21	24.2	Yes	Yes	26	26	32.1	Yes	Yes	26	26	29.2	Yes	Yes	27	27	35.1	Yes	Yes	26	26	26.8	Yes	Yes	22	22	25.3	Yes	Yes	25	25	27.5
Q96F86	EDC3	24	24	59.3	Yes	Yes	24	24	61.8	Yes	Yes	19	19	54.1	Yes	Yes	21	21	56.1	Yes	Yes	19	19	48.8	Yes	Yes	21	21	52.4	Yes	Yes	21	21	55.7	Yes	Yes	18	18	42.3	Yes	Yes	20	20	50	Yes	Yes	21	21	53.7
Q96MU7	YTHDC1	24	24	29.2	Yes	Yes	21	21	27.2	Yes	Yes	12	12	17.3	Yes	Yes	20	20	23.7	Yes	Yes	21	21	26	Yes	Yes	21	21	25.4	Yes	Yes	22	22	27.1	Yes	Yes	22	22	20.9	Yes	Yes	23	23	23.7	Yes	Yes	25	25	27
Q99598	TSNAX	24	24	82.8	Yes	Yes	23	23	82.8	Yes	Yes	21	21	76.2	Yes	Yes	23	23	82.8	Yes	Yes	25	25	82.8	Yes	Yes	24	24	79	Yes	Yes	25	25	82.8	Yes	Yes	26	26	83.1	Yes	Yes	22	22	66.9	Yes	Yes	26	26	83.1
Q99623	PHB2	24	24	82.9	Yes	Yes	25	25	83.3	Yes	Yes	21	21	71.6	Yes	Yes	24	24	82.9	Yes	Yes	25	25	83.3	Yes	Yes	23	23	80.6	Yes	Yes	24	24	79.9	Yes	Yes	25	25	83.3	Yes	Yes	24	24	74.9	Yes	Yes	25	25	83.3
Q9BZE1	MRPL37	24	24	67.8	Yes	Yes	28	28	70.2	Yes	Yes	18	18	54.6	Yes	Yes	27	27	63.8	Yes	Yes	20	20	60.5	Yes	Yes	23	23	65.7	Yes	Yes	23	23	70	Yes	Yes	23	23	56.7	Yes	Yes	22	22	60.5	Yes	Yes	19	19	54.1
Q9C0D5	TANC1	24	24	14.7	Yes	Yes	50	50	35	Yes	Yes	30	30	19.7	Yes	Yes	31	31	20.7	Yes	Yes	29	29	18.3	Yes	Yes	22	22	13.4	Yes	Yes	34	34	24.5	Yes	Yes	28	28	17.5	Yes	Yes	25	25	16	Yes	Yes	33	33	20.7
Q9H078	CLPB	24	24	40.7	Yes	Yes	23	23	39.7	Yes	Yes	23	23	40.5	Yes	Yes	21	21	36.6	Yes	Yes	23	23	45	Yes	Yes	24	24	45.1	Yes	Yes	19	19	36.1	Yes	Yes	24	24	37.9	Yes	Yes	23	23	36.2	Yes	Yes	22	22	38.5
Q9H089	LSG1	24	24	45.9	Yes	Yes	17	17	36	Yes	Yes	17	17	33.7	Yes	Yes	24	24	45.1	Yes	Yes	21	21	43.8	Yes	Yes	22	22	43.2	Yes	Yes	24	24	42.2	Yes	Yes	20	20	31.3	Yes	Yes	16	16	31	Yes	Yes	20	20	37.5
Q9H267	VPS33B	24	24	42.8	Yes	Yes	26	26	46.5	Yes	Yes	22	22	42.8	Yes	Yes	22	21	38.1	Yes	Yes	18	17	32.3	Yes	Yes	23	22	42	Yes	Yes	18	18	32.7	Yes	Yes	23	22	39.7	Yes	Yes	19	18	33.9	Yes	Yes	24	24	37.8
Q9H3P7	ACBD3	24	24	64	Yes	Yes	29	29	67.6	Yes	Yes	23	23	65.2	Yes	Yes	25	25	63.6	Yes	Yes	28	27	67.8	Yes	Yes	28	27	68.2	Yes	Yes	21	21	59.5	Yes	Yes	30	29	70.5	Yes	Yes	23	22	62.9	Yes	Yes	22	22	63.8
Q9H8H0	NOL11	24	24	43.8	Yes	Yes	21	21	41.4	Yes	Yes	20	20	37	Yes	Yes	21	21	36.6	Yes	Yes	23	23	44.5	Yes	Yes	24	24	41.4	Yes	Yes	21	21	36.9	Yes	Yes	22	22	37.4	Yes	Yes	20	20	32.4	Yes	Yes	21	21	36.6
Q9NVH2	INTS7	24	24	32.1	Yes	Yes	22	22	27.2	Yes	Yes	20	20	26.3	Yes	Yes	22	22	30.8	Yes	Yes	21	21	28.4	Yes	Yes	19	19	26.6	Yes	Yes	21	21	29.2	Yes	Yes	16	16	21.9	Yes	Yes	17	17	25.5	Yes	Yes	17	17	22.5
Q9P0V3	SH3BP4	24	24	32.1	Yes	Yes	21	21	31.2	Yes	Yes	15	15	20.6	Yes	Yes	24	24	30	Yes	Yes	13	13	14.6	Yes	Yes	22	22	27.9	Yes	Yes	20	20	27	Yes	Yes	20	20	26	Yes	Yes	17	17	21.1	Yes	Yes	17	17	19.4
Q9P107	GMIP	24	24	33.9	Yes	Yes	23	23	31.8	Yes	Yes	17	17	23.8	Yes	Yes	17	17	25.6	Yes	Yes	19	19	28.4	Yes	Yes	23	23	33.4	Yes	Yes	18	18	25.2	Yes	Yes	22	22	30.6	Yes	Yes	19	19	25.1	Yes	Yes	24	24	30.8
Q9UBQ7	GRHPR	24	24	74.1	Yes	Yes	22	22	67.4	Yes	Yes	20	20	62.2	Yes	Yes	21	21	66.5	Yes	Yes	24	24	74.1	Yes	Yes	23	23	74.1	Yes	Yes	20	20	74.1	Yes	Yes	23	23	74.1	Yes	Yes	23	23	66.5	Yes	Yes	22	22	60.7
Q9UGP8	SEC63	24	24	35	Yes	Yes	25	25	39.1	Yes	Yes	23	23	37.1	Yes	Yes	28	28	40	Yes	Yes	20	20	33.9	Yes	Yes	27	27	40.9	Yes	Yes	27	27	37.8	Yes	Yes	26	26	40.3	Yes	Yes	21	21	33.7	Yes	Yes	27	27	36.6
Q9ULA0	DNPEP	24	24	68	Yes	Yes	23	23	66	Yes	Yes	25	25	73.6	Yes	Yes	20	20	55.3	Yes	Yes	21	21	62.5	Yes	Yes	21	21	66.8	Yes	Yes	21	21	63.7	Yes	Yes	21	21	63.3	Yes	Yes	23	23	66.4	Yes	Yes	24	24	61
Q9UNE7	STUB1	24	24	69.3	Yes	Yes	28	28	82.8	Yes	Yes	23	23	72.6	Yes	Yes	24	24	69	Yes	Yes	23	23	74.6	Yes	Yes	20	20	69.3	Yes	Yes	20	20	63.4	Yes	Yes	25	25	72.6	Yes	Yes	29	29	79.2	Yes	Yes	22	22	70.6
Q9UNN5	FAF1	24	24	38.8	Yes	Yes	24	24	40.5	Yes	Yes	15	15	26	Yes	Yes	26	26	37.1	Yes	Yes	24	24	36.6	Yes	Yes	24	24	38.6	Yes	Yes	24	24	43.4	Yes	Yes	24	24	34	Yes	Yes	27	27	38.5	Yes	Yes	24	24	35.1
Q9UNX4	WDR3	24	24	34.3	Yes	Yes	25	25	35.5	Yes	Yes	21	21	35.9	Yes	Yes	23	23	30	Yes	Yes	24	24	30.1	Yes	Yes	19	19	26.2	Yes	Yes	27	27	42.1	Yes	Yes	25	25	32.2	Yes	Yes	19	19	28.4	Yes	Yes	22	22	29.1
Q9UPN7	PPP6R1	24	24	48.1	Yes	Yes	25	25	46.3	Yes	Yes	16	16	32.8	Yes	Yes	18	18	35	Yes	Yes	17	17	42.7	Yes	Yes	22	22	43.7	Yes	Yes	23	23	41.1	Yes	Yes	19	19	36	Yes	Yes	15	15	28.5	Yes	Yes	19	19	33.4
Q9Y2Z0	SUGT1	24	24	77.8	Yes	Yes	27	27	68.5	Yes	Yes	19	19	58.4	Yes	Yes	23	23	72.3	Yes	Yes	24	24	80.3	Yes	Yes	20	20	69.6	Yes	Yes	24	24	75.3	Yes	Yes	20	20	60.5	Yes	Yes	25	25	68.5	Yes	Yes	19	19	59.2
Q9Y305	ACOT9	24	24	55.6	Yes	Yes	26	26	62.4	Yes	Yes	24	24	53.8	Yes	Yes	20	20	47.4	Yes	Yes	24	24	59	Yes	Yes	22	22	50.3	Yes	Yes	21	21	50.8	Yes	Yes	21	21	48.1	Yes	Yes	20	20	48.1	Yes	Yes	23	23	48.5
Q9Y6A5	TACC3	24	24	36.3	Yes	Yes	20	20	27.6	Yes	Yes	16	16	25.8	Yes	Yes	15	15	21.1	Yes	Yes	18	18	27	Yes	Yes	16	16	26.8	Yes	Yes	17	17	26	Yes	Yes	21	21	34.7	Yes	Yes	15	15	22.3	Yes	Yes	19	19	29.4
O15270	SPTLC2	24	23	49.3	Yes	Yes	25	24	51.6	Yes	Yes	19	19	45.6	Yes	Yes	27	27	50.9	Yes	Yes	18	17	37.7	Yes	Yes	22	22	42.5	Yes	Yes	17	17	37	Yes	Yes	24	23	43.4	Yes	Yes	21	20	35.4	Yes	Yes	21	20	39.1
P07585	DCN	24	23	66.6	Yes	Yes	27	26	68	Yes	Yes	28	27	69.4	Yes	Yes	22	21	59.3	Yes	Yes	29	28	68.8	Yes	Yes	26	25	76.6	Yes	Yes	31	30	71	Yes	Yes	27	26	68	Yes	Yes	33	32	70.5	Yes	Yes	33	32	78.6
P15086	CPB1	24	23	61.6	Yes	Yes	24	24	64.7	Yes	Yes	19	19	55.6	Yes	Yes	38	37	75.3	Yes	Yes	18	18	51.1	Yes	Yes	21	21	62.8	Yes	Yes	26	25	69.5	Yes	Yes	21	21	60.7	Yes	Yes	24	23	63.1	Yes	Yes	14	14	41
P21695	GPD1	24	23	80.5	Yes	Yes	25	24	79.4	Yes	Yes	23	23	76.8	Yes	Yes	22	21	67.6	Yes	Yes	25	24	79.9	Yes	Yes	26	25	87.1	Yes	Yes	27	26	82.8	Yes	Yes	22	21	65.9	Yes	Yes	26	25	80.2	Yes	Yes	29	28	91.4
P35237	SERPINB6	24	23	80.3	Yes	Yes	27	26	79.8	Yes	Yes	25	24	84.6	Yes	Yes	23	22	75.5	Yes	Yes	26	25	84.3	Yes	Yes	23	22	78.5	Yes	Yes	25	24	79.8	Yes	Yes	24	23	80.9	Yes	Yes	27	26	80.1	Yes	Yes	28	27	79.8
P51858	HDGF	24	23	82.5	Yes	Yes	27	26	82.9	Yes	Yes	26	26	82.5	Yes	Yes	27	26	82.9	Yes	Yes	28	27	82.5	Yes	Yes	22	21	82.9	Yes	Yes	28	27	82.9	Yes	Yes	28	27	82.9	Yes	Yes	31	30	82.9	Yes	Yes	25	24	82.9
Q15283	RASA2	24	23	31.4	Yes	Yes	28	27	42.2	Yes	Yes	14	14	19.9	Yes	Yes	16	16	18.1	Yes	Yes	23	22	34.1	Yes	Yes	24	23	37.1	Yes	Yes	21	20	32.9	Yes	Yes	16	16	20.9	Yes	Yes	11	10	16.6	Yes	Yes	21	20	29.2
Q8IU81	IRF2BP1	24	23	60.4	Yes	Yes	31	30	65.9	Yes	Yes	19	19	51.9	Yes	Yes	30	29	69.9	Yes	Yes	28	27	63.7	Yes	Yes	27	27	62.8	Yes	Yes	27	26	60.4	Yes	Yes	27	27	54.3	Yes	Yes	28	28	55.8	Yes	Yes	25	24	53.9
Q8NEY1	NAV1	24	23	16.5	Yes	Yes	62	60	42.2	Yes	Yes	31	30	21	Yes	Yes	45	44	29.8	Yes	Yes	26	26	16.6	Yes	Yes	31	30	22.3	Yes	Yes	37	37	26.1	Yes	Yes	32	32	21.6	Yes	Yes	29	28	17.6	Yes	Yes	26	25	17.6
Q8NEZ4	KMT2C	24	23	6.7	Yes	Yes	27	26	7.8	Yes	Yes	12	12	4	Yes	Yes	24	24	6.7	Yes	Yes	18	18	5.6	Yes	Yes	14	13	3.5	Yes	Yes	10	10	2.2	Yes	Yes	14	14	3.4	Yes	Yes	12	11	2.9	Yes	Yes	20	19	6.6
Q8TEW0	PARD3	24	23	19.8	Yes	Yes	30	28	25.4	Yes	Yes	22	22	20.3	Yes	Yes	33	32	29.6	Yes	Yes	22	21	18.8	Yes	Yes	39	38	33.4	Yes	Yes	19	19	15.8	Yes	Yes	29	27	25.9	Yes	Yes	21	21	18.7	Yes	Yes	33	31	24.7
Q96MM6	HSPA12B	24	23	44.6	Yes	Yes	26	23	46.8	Yes	Yes	23	20	37	Yes	Yes	17	17	34	Yes	Yes	13	13	25.1	Yes	Yes	24	23	41.8	Yes	Yes	15	14	28.1	Yes	Yes	27	27	46.2	Yes	Yes	21	20	37.2	Yes	Yes	26	24	44.3
Q99536	VAT1	24	23	71	Yes	Yes	26	26	72.5	Yes	Yes	26	25	72.5	Yes	Yes	26	25	71.2	Yes	Yes	25	24	71.2	Yes	Yes	26	25	71.2	Yes	Yes	25	24	72.5	Yes	Yes	22	21	65.9	Yes	Yes	21	20	66.4	Yes	Yes	25	24	67.9
Q9BRZ2	TRIM56	24	23	44.4	Yes	Yes	27	26	49.7	Yes	Yes	25	25	49.5	Yes	Yes	27	27	49	Yes	Yes	27	26	46.8	Yes	Yes	28	26	53.8	Yes	Yes	29	27	55.2	Yes	Yes	32	32	52.2	Yes	Yes	24	23	39.5	Yes	Yes	28	28	46.9
Q9H0J9	PARP12	24	23	44.4	Yes	Yes	23	23	40.5	Yes	Yes	21	21	44.5	Yes	Yes	22	21	39.8	Yes	Yes	19	18	35.1	Yes	Yes	22	22	39.5	Yes	Yes	21	20	35.9	Yes	Yes	20	19	32.7	Yes	Yes	17	16	31.5	Yes	Yes	17	16	30.7
O60749	SNX2	24	22	46.4	Yes	Yes	27	25	56.8	Yes	Yes	24	22	51.4	Yes	Yes	24	22	44.9	Yes	Yes	25	23	45.7	Yes	Yes	24	22	45.5	Yes	Yes	27	25	49.5	Yes	Yes	25	23	45.7	Yes	Yes	23	21	44.9	Yes	Yes	24	22	45.5
O75923	DYSF	24	22	16.2	Yes	Yes	26	22	16.9	Yes	Yes	19	18	12.8	Yes	Yes	24	18	14.2	Yes	Yes	20	17	12.7	Yes	Yes	32	28	19.8	Yes	Yes	28	24	18.8	Yes	Yes	19	16	12.6	Yes	Yes	24	21	15.2	Yes	Yes	29	26	18.9
P16333	NCK1	24	22	79.8	Yes	Yes	24	22	77.5	Yes	Yes	23	22	69	Yes	Yes	26	24	71.1	Yes	Yes	22	21	60.2	Yes	Yes	24	23	78.2	Yes	Yes	23	22	72.4	Yes	Yes	18	18	57.8	Yes	Yes	23	21	60.5	Yes	Yes	19	17	60.5
P27986	PIK3R1	24	22	42.4	Yes	Yes	28	23	44.6	Yes	Yes	23	23	43.4	Yes	Yes	29	26	46.1	Yes	Yes	22	18	38.5	Yes	Yes	30	27	46.5	Yes	Yes	25	22	41.2	Yes	Yes	21	19	36.3	Yes	Yes	20	17	34.1	Yes	Yes	27	23	41.3
Q07955	SRSF1	24	22	63.7	Yes	Yes	23	21	60.9	Yes	Yes	21	20	60.1	Yes	Yes	28	26	69	Yes	Yes	29	28	69	Yes	Yes	24	22	61.3	Yes	Yes	20	19	63.7	Yes	Yes	24	23	62.9	Yes	Yes	29	28	64.5	Yes	Yes	25	23	66.1
Q8NDI1	EHBP1	24	22	24.3	Yes	Yes	29	26	31.8	Yes	Yes	15	13	16.7	Yes	Yes	26	25	27.2	Yes	Yes	22	20	23.1	Yes	Yes	22	19	23.6	Yes	Yes	21	19	23.9	Yes	Yes	19	17	21	Yes	Yes	22	20	25.8	Yes	Yes	25	22	26.2
P02649	APOE	24	21	72.6	Yes	Yes	25	25	71.3	Yes	Yes	18	18	54.9	Yes	Yes	29	29	77.6	Yes	Yes	30	30	75.1	Yes	Yes	26	22	77.6	Yes	Yes	24	20	70.7	Yes	Yes	31	27	79.5	Yes	Yes	33	33	78.2	Yes	Yes	31	27	80.4
P56945	BCAR1	24	21	36.9	Yes	Yes	21	18	35.4	Yes	Yes	17	16	27.8	Yes	Yes	22	20	31.3	Yes	Yes	19	17	28	Yes	Yes	18	17	32.8	Yes	Yes	23	20	37.8	Yes	Yes	20	18	32.9	Yes	Yes	15	13	24.3	Yes	Yes	15	14	20.2
P22087	FBL	24	20	67.6	Yes	Yes	23	20	58.9	Yes	Yes	18	17	53	Yes	Yes	23	20	55.1	Yes	Yes	25	22	64.5	Yes	Yes	24	21	71.3	Yes	Yes	22	19	65.4	Yes	Yes	25	23	62.3	Yes	Yes	22	20	61.1	Yes	Yes	27	24	64.8
P49137	MAPKAPK2	24	20	55.2	Yes	Yes	29	25	64.2	Yes	Yes	23	19	55	Yes	Yes	20	17	44	Yes	Yes	27	23	53.5	Yes	Yes	25	21	59	Yes	Yes	23	19	56.5	Yes	Yes	27	23	55	Yes	Yes	21	17	46.2	Yes	Yes	26	22	51
Q13131	PRKAA1	24	20	47.8	Yes	Yes	22	18	46.5	Yes	Yes	18	14	37.9	Yes	Yes	24	20	49.2	Yes	Yes	23	19	46.3	Yes	Yes	22	17	43.5	Yes	Yes	24	22	47	Yes	Yes	22	16	47.6	Yes	Yes	22	17	46.5	Yes	Yes	25	20	49.9
Q14651	PLS1	24	20	47.2	Yes	Yes	24	20	44.2	Yes	Yes	21	17	45.5	Yes	Yes	27	23	43.9	Yes	Yes	24	20	42.4	Yes	Yes	21	17	41	Yes	Yes	24	19	46.7	Yes	Yes	16	12	33.7	Yes	Yes	26	22	47.2	Yes	Yes	23	19	41.5
Q07889	SOS1	24	18	22.4	Yes	Yes	20	17	16.2	Yes	Yes	12	8	9.8	Yes	Yes	21	14	18.5	Yes	Yes	19	15	16.4	Yes	Yes	18	15	15.3	Yes	Yes	22	18	18.1	Yes	Yes	12	9	10.2	Yes	Yes	18	11	15.8	Yes	Yes	21	15	17
Q13557	CAMK2D	24	18	58.3	Yes	Yes	22	15	56.3	Yes	Yes	21	17	56.1	Yes	Yes	19	15	43.9	Yes	Yes	20	15	50.5	Yes	Yes	23	17	59.5	Yes	Yes	22	16	51.3	Yes	Yes	22	17	46.7	Yes	Yes	21	16	46.7	Yes	Yes	25	17	62.9
Q9BZK7	TBL1XR1	24	18	67.9	Yes	Yes	24	18	67.9	Yes	Yes	23	17	67.9	Yes	Yes	21	15	49.2	Yes	Yes	23	16	66.9	Yes	Yes	22	15	64.4	Yes	Yes	23	16	65.8	Yes	Yes	21	15	62.5	Yes	Yes	21	16	58	Yes	Yes	26	19	67.1
Q14738	PPP2R5D	24	17	50.8	Yes	Yes	26	19	53.3	Yes	Yes	19	15	41.9	Yes	Yes	26	21	48.3	Yes	Yes	23	18	45	Yes	Yes	22	16	50.5	Yes	Yes	22	15	44.9	Yes	Yes	21	17	41	Yes	Yes	23	17	45.7	Yes	Yes	21	15	35.9
Q14689	DIP2A	24	16	20.6	Yes	Yes	26	17	24.3	Yes	Yes	19	12	16.4	Yes	Yes	19	13	16.7	Yes	Yes	21	16	18.1	Yes	Yes	14	10	14.1	Yes	Yes	16	11	14.7	Yes	Yes	11	5	9.4	Yes	Yes	14	8	10.2	Yes	Yes	23	14	18.1
P30154	PPP2R1B	24	15	53.6	Yes	Yes	23	16	52.1	Yes	Yes	18	11	42.4	Yes	Yes	19	11	46.6	Yes	Yes	19	12	42.6	Yes	Yes	21	12	52.9	Yes	Yes	25	16	53.4	Yes	Yes	14	7	30.3	Yes	Yes	22	14	47.9	Yes	Yes	20	12	40.4
Q04726	TLE3	24	15	43.3	Yes	Yes	31	21	49.7	Yes	Yes	22	16	40.7	Yes	Yes	26	17	41.8	Yes	Yes	28	19	44.3	Yes	Yes	26	18	42.9	Yes	Yes	26	16	44.4	Yes	Yes	28	20	43.9	Yes	Yes	26	17	41.8	Yes	Yes	23	15	35.2
Q12774	ARHGEF5	24	14	19.8	Yes	Yes	37	26	30.4	Yes	Yes	28	16	23.7	Yes	Yes	35	23	28.9	Yes	Yes	24	15	18.1	Yes	Yes	27	16	20.1	Yes	Yes	22	16	17.9	Yes	Yes	26	15	22.8	Yes	Yes	36	22	28.1	Yes	Yes	37	23	27.7
P17252	PRKCA	24	13	38.7	Yes	Yes	17	10	30.1	Yes	Yes	18	11	33.8	Yes	Yes	17	10	30.2	Yes	Yes	15	10	25.9	Yes	Yes	17	11	32.9	Yes	Yes	20	10	35.7	Yes	Yes	16	11	25.6	Yes	Yes	15	9	26	Yes	Yes	21	14	32.7
P31943	HNRNPH1	24	13	65.7	Yes	Yes	25	15	64.8	Yes	Yes	20	11	58.4	Yes	Yes	23	13	59	Yes	Yes	24	14	59	Yes	Yes	22	13	62.8	Yes	Yes	24	13	67.5	Yes	Yes	24	13	60.8	Yes	Yes	28	16	63.9	Yes	Yes	26	15	57.7
Q9Y6E0	STK24	24	13	66.8	Yes	Yes	26	14	66.8	Yes	Yes	20	13	54	Yes	Yes	23	12	51	Yes	Yes	22	12	50.6	Yes	Yes	21	11	49.9	Yes	Yes	20	12	55.1	Yes	Yes	22	12	55.8	Yes	Yes	19	11	44.7	Yes	Yes	22	13	48.5
Q12756	KIF1A	24	12	18.1	Yes	Yes	19	8	14	Yes	Yes						14	6	9.2	Yes	Yes	23	9	16	Yes	Yes	20	9	15.3	Yes	Yes	14	3	10.2	Yes	Yes											19	9	13.8
P42167	TMPO	24	11	61	Yes	Yes	23	11	60.1	Yes	Yes	21	10	55.7	Yes	Yes	21	7	55.3	Yes	Yes	25	9	59.5	Yes	Yes	25	10	59	Yes	Yes	22	12	58.1	Yes	Yes	23	9	56.4	Yes	Yes	27	11	63.9	Yes	Yes	22	9	59.7
Q9BUF5	TUBB6	24	10	72.4	Yes	Yes	26	12	73.8	Yes	Yes	26	12	72.4	Yes	Yes	25	11	72.4	Yes	Yes	27	13	73.8	Yes	Yes	25	11	72.6	Yes	Yes	26	12	72.6	Yes	Yes	26	12	72.6	Yes	Yes	28	13	68.4	Yes	Yes	28	14	74.4
P01860	IGHG3	24	8	60.2	Yes	Yes	25	9	60.2	Yes	Yes	19	8	55.7	Yes	Yes	23	9	63.4	Yes	Yes	26	8	66.3	Yes	Yes	21	8	59.2	Yes	Yes	21	8	59.2	Yes	Yes	22	7	59.4	Yes	Yes	22	9	59.4	Yes	Yes	25	10	65.8
P01871	IGHM	24	7	64.9	Yes	Yes	23	6	63.4	Yes	Yes	23	6	61.6	Yes	Yes	24	7	64.9	Yes	Yes	26	7	69.5	Yes	Yes	25	7	69.3	Yes	Yes	24	7	64.9	Yes	Yes	26	7	69.8	Yes	Yes	26	26	64.2	Yes	Yes	25	6	64.9
A4D1P6	WDR91	23	23	39.8	Yes	Yes	26	26	47	Yes	Yes	17	17	32.4	Yes	Yes	20	20	26.9	Yes	Yes	19	19	29.9	Yes	Yes	22	22	37.8	Yes	Yes	21	21	33.9	Yes	Yes	17	17	31.6	Yes	Yes	19	19	30.4	Yes	Yes	21	21	33.5
O00186	STXBP3	23	23	46.8	Yes	Yes	24	24	48	Yes	Yes	23	23	45.6	Yes	Yes	23	23	44.6	Yes	Yes	20	20	39.4	Yes	Yes	21	21	41	Yes	Yes	23	23	46.8	Yes	Yes	25	25	46.3	Yes	Yes	24	24	45.8	Yes	Yes	23	23	43.8
O43615	TIMM44	23	23	51.5	Yes	Yes	27	27	55.5	Yes	Yes	17	17	41.4	Yes	Yes	24	24	54.6	Yes	Yes	27	27	52.9	Yes	Yes	24	24	52	Yes	Yes	26	26	58.2	Yes	Yes	27	27	54.9	Yes	Yes	23	23	51.3	Yes	Yes	23	23	49.6
O60244	MED14	23	23	19.5	Yes	Yes	23	23	16.3	Yes	Yes	13	13	11.3	Yes	Yes	26	26	21.3	Yes	Yes	18	18	16.3	Yes	Yes	19	19	17.7	Yes	Yes	16	16	14.4	Yes	Yes	16	16	14.5	Yes	Yes	17	17	13.1	Yes	Yes	17	17	14
O60508	CDC40	23	23	47.7	Yes	Yes	32	32	67.5	Yes	Yes	25	25	60.1	Yes	Yes	23	23	50.6	Yes	Yes	23	23	47.5	Yes	Yes	25	25	51.8	Yes	Yes	25	25	56	Yes	Yes	25	25	52.3	Yes	Yes	19	19	36.8	Yes	Yes	24	24	55.6
O60547	GMDS	23	23	63.7	Yes	Yes	23	23	62.1	Yes	Yes	12	12	41.9	Yes	Yes	21	21	55.1	Yes	Yes	19	19	54	Yes	Yes	21	21	58.9	Yes	Yes	20	20	61	Yes	Yes	23	23	55.6	Yes	Yes	18	18	49.7	Yes	Yes	23	23	56.7
O60879	DIAPH2	23	23	25.1	Yes	Yes	36	36	37	Yes	Yes	25	25	28.3	Yes	Yes	27	27	28	Yes	Yes	25	25	25.2	Yes	Yes	26	26	29.2	Yes	Yes	23	23	27.3	Yes	Yes	26	26	28.8	Yes	Yes	18	18	18.5	Yes	Yes	27	27	27.8
O76003	GLRX3	23	23	83.9	Yes	Yes	20	20	59.7	Yes	Yes	19	19	66	Yes	Yes	19	19	54.9	Yes	Yes	18	18	53.7	Yes	Yes	16	16	50.4	Yes	Yes	22	22	64.5	Yes	Yes	18	18	60.9	Yes	Yes	18	18	59.4	Yes	Yes	21	21	70.4
O94966	USP19	23	23	30.2	Yes	Yes	22	22	30.6	Yes	Yes	13	12	15.8	Yes	Yes	13	13	16.9	Yes	Yes	15	15	18.5	Yes	Yes	22	22	24.9	Yes	Yes	22	22	29.4	Yes	Yes	22	22	25.4	Yes	Yes	17	17	20	Yes	Yes	22	22	27.6
O95232	LUC7L3	23	23	48.4	Yes	Yes	23	23	47	Yes	Yes	16	16	39.1	Yes	Yes	25	25	50.2	Yes	Yes	28	27	53	Yes	Yes	22	22	46.5	Yes	Yes	24	24	50.5	Yes	Yes	29	28	56.2	Yes	Yes	27	27	53.7	Yes	Yes	28	28	50.7
O96019	ACTL6A	23	23	61.5	Yes	Yes	22	22	60.6	Yes	Yes	19	19	58	Yes	Yes	24	20	58	Yes	Yes	24	24	55.7	Yes	Yes	22	22	60.4	Yes	Yes	23	19	60.8	Yes	Yes	23	23	51	Yes	Yes	23	19	62.2	Yes	Yes	22	22	61.5
P00748	F12	23	23	45.4	Yes	Yes	21	21	42.3	Yes	Yes	22	22	42.9	Yes	Yes	16	16	32.2	Yes	Yes	19	19	37.9	Yes	Yes	19	19	38.5	Yes	Yes	17	17	34	Yes	Yes	22	22	38.4	Yes	Yes	25	25	38.2	Yes	Yes	23	23	42
P06748	NPM1	23	23	66	Yes	Yes	24	24	67	Yes	Yes	21	21	70.1	Yes	Yes	26	25	67.7	Yes	Yes	25	25	67	Yes	Yes	23	23	73.1	Yes	Yes	27	27	77.6	Yes	Yes	23	23	60.9	Yes	Yes	28	27	77.6	Yes	Yes	27	27	69
P06865	HEXA	23	23	51.4	Yes	Yes	24	24	47.1	Yes	Yes	21	21	47.1	Yes	Yes	21	21	48.4	Yes	Yes	22	22	50.5	Yes	Yes	22	22	53.5	Yes	Yes	23	23	55.2	Yes	Yes	24	24	52.9	Yes	Yes	27	27	56.3	Yes	Yes	24	24	48
P07099	EPHX1	23	23	62.4	Yes	Yes	30	30	72.5	Yes	Yes	20	20	49.7	Yes	Yes	27	27	64.4	Yes	Yes	26	26	62.4	Yes	Yes	30	30	64	Yes	Yes	23	23	61.8	Yes	Yes	30	30	66.2	Yes	Yes	22	22	64	Yes	Yes	28	28	67.7
P08621	SNRNP70	23	23	52.2	Yes	Yes	30	30	59	Yes	Yes	21	21	52.2	Yes	Yes	26	26	55.1	Yes	Yes	27	27	54.2	Yes	Yes	25	25	54.5	Yes	Yes	24	24	55.4	Yes	Yes	29	29	55.1	Yes	Yes	29	29	57.4	Yes	Yes	29	29	58.6
P08697	SERPINF2	23	23	46.8	Yes	Yes	20	20	43.2	Yes	Yes	18	15	43	Yes	Yes	22	19	42.2	Yes	Yes	20	20	43	Yes	Yes	18	18	37.3	Yes	Yes	20	20	45.4	Yes	Yes	22	22	42.4	Yes	Yes	21	21	42	Yes	Yes	20	20	37.3
P09917	ALOX5	23	23	43.8	Yes	Yes	20	20	36.4	Yes	Yes	24	24	43.9	Yes	Yes	19	19	33.2	Yes	Yes	19	19	36.4	Yes	Yes	24	24	47.3	Yes	Yes	23	23	42	Yes	Yes	18	18	34.7	Yes	Yes	16	16	29.2	Yes	Yes	21	21	37.8
P15104	GLUL	23	23	70.5	Yes	Yes	27	27	76.9	Yes	Yes	21	21	68.9	Yes	Yes	22	22	67.3	Yes	Yes	22	22	67	Yes	Yes	21	21	68.6	Yes	Yes	23	23	72.1	Yes	Yes	24	24	74.3	Yes	Yes	25	25	69.2	Yes	Yes	23	23	67
P18887	XRCC1	23	23	45	Yes	Yes	22	22	38.7	Yes	Yes	18	18	34.3	Yes	Yes	24	24	39.8	Yes	Yes	22	22	43	Yes	Yes	19	19	33.3	Yes	Yes	21	21	40.3	Yes	Yes	20	20	32.2	Yes	Yes	23	23	44.2	Yes	Yes	19	19	33.2
P19320	VCAM1	23	23	43.7	Yes	Yes	19	19	38.4	Yes	Yes	19	19	34.5	Yes	Yes	14	13	24.6	Yes	Yes	22	22	36.3	Yes	Yes	22	22	43	Yes	Yes	32	32	57.1	Yes	Yes	14	14	26	Yes	Yes	26	26	45.2	Yes	Yes	19	19	34
P21796	VDAC1	23	23	86.6	Yes	Yes	24	23	86.9	Yes	Yes	20	20	83.4	Yes	Yes	23	23	86.9	Yes	Yes	24	24	85.5	Yes	Yes	23	23	88	Yes	Yes	21	21	83.7	Yes	Yes	23	23	84.5	Yes	Yes	25	25	88.7	Yes	Yes	22	22	86.6
P35232	PHB	23	23	84.6	Yes	Yes	23	23	84.9	Yes	Yes	19	19	78.3	Yes	Yes	22	22	80.9	Yes	Yes	24	24	84.9	Yes	Yes	23	23	84.9	Yes	Yes	23	23	84.9	Yes	Yes	24	24	84.9	Yes	Yes	27	27	89	Yes	Yes	23	23	84.9
P35269	GTF2F1	23	23	42.9	Yes	Yes	20	20	34.2	Yes	Yes	24	24	48.7	Yes	Yes	20	20	39.5	Yes	Yes	21	21	42.7	Yes	Yes	19	19	39.5	Yes	Yes	22	22	37.5	Yes	Yes	22	22	41	Yes	Yes	22	22	37.7	Yes	Yes	20	20	36.4
P42226	STAT6	23	23	34.4	Yes	Yes	26	25	35.5	Yes	Yes	23	23	31.9	Yes	Yes	27	26	35.4	Yes	Yes	27	26	37.5	Yes	Yes	24	24	35.7	Yes	Yes	26	26	37.4	Yes	Yes	26	25	35.1	Yes	Yes	22	22	28.6	Yes	Yes	25	25	38.6
P46199	MTIF2	23	23	38.9	Yes	Yes	26	26	40.9	Yes	Yes	19	19	34.5	Yes	Yes	16	16	23.5	Yes	Yes	25	25	40.3	Yes	Yes	21	21	37.4	Yes	Yes	19	19	33.4	Yes	Yes	24	24	39.6	Yes	Yes	20	20	28.6	Yes	Yes	19	19	28.6
P48163	ME1	23	23	60	Yes	Yes	28	28	65.4	Yes	Yes	22	22	58.7	Yes	Yes	21	21	48.6	Yes	Yes	25	25	60.3	Yes	Yes	26	26	65.4	Yes	Yes	29	29	65.7	Yes	Yes	26	26	61.9	Yes	Yes	22	22	55.8	Yes	Yes	21	21	43.5
P50440	GATM	23	23	62.6	Yes	Yes	22	22	60.8	Yes	Yes	15	15	49.9	Yes	Yes	23	23	58.6	Yes	Yes	17	17	53.2	Yes	Yes	18	18	53.4	Yes	Yes	17	17	48.9	Yes	Yes	24	24	59.8	Yes	Yes	19	19	59.3	Yes	Yes	23	23	61.7
P50579	METAP2	23	23	61.1	Yes	Yes	26	26	65.1	Yes	Yes	25	25	62.3	Yes	Yes	28	28	67.8	Yes	Yes	29	29	69	Yes	Yes	28	28	60	Yes	Yes	25	24	60.5	Yes	Yes	26	26	62.8	Yes	Yes	30	30	68.6	Yes	Yes	23	23	64.2
P62333	PSMC6	23	23	65.3	Yes	Yes	24	24	68.9	Yes	Yes	21	21	62.5	Yes	Yes	26	26	69.7	Yes	Yes	25	25	70.7	Yes	Yes	22	22	68.4	Yes	Yes	23	23	68.6	Yes	Yes	27	27	69.7	Yes	Yes	27	27	70.7	Yes	Yes	28	28	72
P62701	RPS4X	23	23	69.6	Yes	Yes	26	26	69.6	Yes	Yes	18	18	59.3	Yes	Yes	28	28	73	Yes	Yes	24	24	69.6	Yes	Yes	23	23	64.6	Yes	Yes	27	15	69.6	Yes	Yes	24	24	67.7	Yes	Yes	27	27	70.3	Yes	Yes	26	26	73
P80723	BASP1	23	23	90.3	Yes	Yes	23	23	89.9	Yes	Yes	21	21	90.3	Yes	Yes	23	23	90.3	Yes	Yes	23	23	90.3	Yes	Yes	20	20	87.2	Yes	Yes	24	24	90.3	Yes	Yes	22	22	90.3	Yes	Yes	24	24	90.3	Yes	Yes	22	22	90.3
Q04206	RELA	23	23	45.2	Yes	Yes	23	23	46.6	Yes	Yes	20	20	38.3	Yes	Yes	26	26	48.3	Yes	Yes	24	23	48.1	Yes	Yes	23	23	45.6	Yes	Yes	23	23	45	Yes	Yes	24	24	48.6	Yes	Yes	22	22	43	Yes	Yes	23	23	44.3
Q09161	NCBP1	23	23	38.9	Yes	Yes	21	21	37.3	Yes	Yes	19	19	34.2	Yes	Yes	20	20	36.6	Yes	Yes	21	21	36.1	Yes	Yes	22	22	38.7	Yes	Yes	21	21	35.4	Yes	Yes	25	25	44.3	Yes	Yes	23	23	38.7	Yes	Yes	23	23	42.3
Q14451	GRB7	23	23	57.9	Yes	Yes	30	30	66.7	Yes	Yes	13	13	29.7	Yes	Yes	22	22	44.4	Yes	Yes	14	14	34.2	Yes	Yes	27	27	60.2	Yes	Yes	20	20	53.8	Yes	Yes	7	7	12.6	Yes	Yes	21	21	50.4	Yes	Yes	28	28	57.7
Q14847	LASP1	23	23	86.2	Yes	Yes	23	23	85.8	Yes	Yes	16	16	60.2	Yes	Yes	19	19	68.2	Yes	Yes	20	20	82.8	Yes	Yes	24	24	87	Yes	Yes	23	23	87	Yes	Yes	20	20	82	Yes	Yes	19	19	69	Yes	Yes	25	25	72.4
Q16719	KYNU	23	23	52.7	Yes	Yes	22	22	52.9	Yes	Yes	14	14	39.1	Yes	Yes	18	18	44.7	Yes	Yes	22	22	49.5	Yes	Yes	22	22	49.7	Yes	Yes	20	20	49.7	Yes	Yes	26	26	59.8	Yes	Yes	19	19	42.6	Yes	Yes	20	20	45.4
Q5T0F9	CC2D1B	23	23	41.4	Yes	Yes	28	27	45.6	Yes	Yes	22	22	34.8	Yes	Yes	23	22	28.3	Yes	Yes	23	22	37.8	Yes	Yes	20	20	36.9	Yes	Yes	18	18	26.7	Yes	Yes	24	23	35.3	Yes	Yes	24	23	32.9	Yes	Yes	22	22	34.1
Q5VUA4	ZNF318	23	23	11.8	Yes	Yes	23	23	12.6	Yes	Yes	16	16	10.2	Yes	Yes	28	28	16.1	Yes	Yes	22	22	12.1	Yes	Yes	18	18	10.1	Yes	Yes	20	20	11	Yes	Yes	17	17	9.5	Yes	Yes	22	22	11.9	Yes	Yes	13	13	7.7
Q5VZE5	NAA35	23	23	39.7	Yes	Yes	21	21	34.6	Yes	Yes	20	20	31.9	Yes	Yes	22	22	33.5	Yes	Yes	21	21	34.2	Yes	Yes	22	22	35.6	Yes	Yes	18	18	28.4	Yes	Yes	21	21	35.4	Yes	Yes	17	17	29.8	Yes	Yes	15	15	24.4
Q676U5	ATG16L1	23	23	46.8	Yes	Yes	26	26	57.3	Yes	Yes	13	13	34.8	Yes	Yes	19	19	32.3	Yes	Yes	23	23	45.6	Yes	Yes	21	21	49.6	Yes	Yes	21	21	38.9	Yes	Yes	14	14	27	Yes	Yes	14	14	28.5	Yes	Yes	17	17	27.7
Q6P179	ERAP2	23	23	29.8	Yes	Yes	26	26	30.8	Yes	Yes	15	15	17.6	Yes	Yes	17	17	18.9	Yes	Yes	23	23	29.1	Yes	Yes	18	18	22.5	Yes	Yes	20	20	25.5	Yes	Yes	11	11	11.5	Yes	Yes	14	14	15.7	Yes	Yes	21	21	25.2
Q6PIJ6	FBXO38	23	23	26.9	Yes	Yes	25	25	27.3	Yes	Yes	20	20	23.2	Yes	Yes	19	19	21.5	Yes	Yes	13	13	15.8	Yes	Yes	13	13	14.6	Yes	Yes	11	11	12.3	Yes	Yes	19	19	19.1	Yes	Yes	17	17	18.2	Yes	Yes	17	17	17.8
Q6VMQ6	ATF7IP	23	23	29.1	Yes	Yes	23	23	26	Yes	Yes	21	21	28.7	Yes	Yes	21	21	24.4	Yes	Yes	19	19	20.4	Yes	Yes	20	20	24.2	Yes	Yes	18	18	23.4	Yes	Yes	14	14	18.9	Yes	Yes	18	18	21.6	Yes	Yes	14	14	15
Q7Z2T5	TRMT1L	23	23	38.5	Yes	Yes	28	28	49.2	Yes	Yes	23	23	40.8	Yes	Yes	25	25	43.4	Yes	Yes	21	21	32.5	Yes	Yes	24	24	38.9	Yes	Yes	24	24	39	Yes	Yes	21	21	36.2	Yes	Yes	20	19	33.2	Yes	Yes	22	22	32.6
Q7Z7G0	ABI3BP	23	23	27.2	Yes	Yes	18	18	24.7	Yes	Yes	22	22	28.2	Yes	Yes	20	20	24	Yes	Yes	22	22	27.2	Yes	Yes	23	23	27.4	Yes	Yes	23	23	28.7	Yes	Yes	20	20	23.2	Yes	Yes	23	23	26.3	Yes	Yes	25	25	27.6
Q86TB9	PATL1	23	23	38.8	Yes	Yes	23	23	37.5	Yes	Yes	16	16	27.1	Yes	Yes	20	20	36.1	Yes	Yes	23	23	36.4	Yes	Yes	23	23	42.1	Yes	Yes	19	19	35.2	Yes	Yes	19	19	30	Yes	Yes	20	20	33.5	Yes	Yes	18	18	28.6
Q8IVT2	MISP	23	23	46.4	Yes	Yes	24	24	45.1	Yes	Yes	16	16	40.8	Yes	Yes	16	16	34.5	Yes	Yes	17	17	30.6	Yes	Yes	20	20	39.6	Yes	Yes	18	18	41.1	Yes	Yes	17	16	32.3	Yes	Yes	26	26	46.2	Yes	Yes	17	17	38
Q8IWX8	CHERP	23	23	31.2	Yes	Yes	24	24	34.6	Yes	Yes	16	16	25.1	Yes	Yes	24	24	32.1	Yes	Yes	23	23	32.1	Yes	Yes	24	24	33.2	Yes	Yes	25	25	34.8	Yes	Yes	20	20	28.4	Yes	Yes	26	26	35.9	Yes	Yes	24	24	32.5
Q8IY81	FTSJ3	23	23	37.9	Yes	Yes	22	22	34.1	Yes	Yes	19	19	34.6	Yes	Yes	26	26	37.8	Yes	Yes	27	27	43.9	Yes	Yes	27	27	41	Yes	Yes	25	25	42.9	Yes	Yes	21	21	27.3	Yes	Yes	21	21	28.7	Yes	Yes	24	24	34.6
Q8IYB8	SUPV3L1	23	23	35.6	Yes	Yes	23	23	37	Yes	Yes	16	16	24	Yes	Yes	17	17	25.2	Yes	Yes	18	18	30.3	Yes	Yes	19	19	31.6	Yes	Yes	21	21	33.8	Yes	Yes	22	22	35.1	Yes	Yes	19	19	33.1	Yes	Yes	23	23	34.7
Q8ND04	SMG8	23	23	34.3	Yes	Yes	23	23	30.4	Yes	Yes	14	14	23.4	Yes	Yes	20	20	26.9	Yes	Yes	18	18	24.1	Yes	Yes	22	22	25.7	Yes	Yes	19	19	23.9	Yes	Yes	19	19	22.3	Yes	Yes	18	18	23.4	Yes	Yes	24	24	31
Q8TBC4	UBA3	23	23	70	Yes	Yes	25	25	71.5	Yes	Yes	24	24	70.2	Yes	Yes	22	22	59.6	Yes	Yes	24	24	78	Yes	Yes	22	22	78.4	Yes	Yes	21	21	62.4	Yes	Yes	24	24	66.3	Yes	Yes	23	23	65.9	Yes	Yes	23	23	69.3
Q8WWY3	PRPF31	23	23	51.7	Yes	Yes	21	21	51.5	Yes	Yes	20	20	49.5	Yes	Yes	18	18	42.5	Yes	Yes	22	22	49.5	Yes	Yes	23	23	52.5	Yes	Yes	23	23	55.3	Yes	Yes	20	20	50.1	Yes	Yes	23	23	51.1	Yes	Yes	21	21	44.7
Q8WZA9	IRGQ	23	23	59.4	Yes	Yes	26	26	62.1	Yes	Yes	17	17	44.9	Yes	Yes	20	20	46.2	Yes	Yes	25	25	56.8	Yes	Yes	24	24	59.1	Yes	Yes	23	23	53.3	Yes	Yes	23	23	49.6	Yes	Yes	25	25	50.9	Yes	Yes	22	22	48.8
Q92667	AKAP1	23	23	31.3	Yes	Yes	27	27	33.7	Yes	Yes	25	25	37.9	Yes	Yes	25	25	31.2	Yes	Yes	25	25	33.4	Yes	Yes	22	22	32.3	Yes	Yes	17	17	24.3	Yes	Yes	21	21	27.9	Yes	Yes	21	21	28.7	Yes	Yes	21	21	30
Q92917	GPKOW	23	23	64.5	Yes	Yes	24	24	76.1	Yes	Yes	20	20	56.9	Yes	Yes	25	25	63.4	Yes	Yes	17	17	50	Yes	Yes	22	22	58.6	Yes	Yes	22	22	64.9	Yes	Yes	23	23	62.8	Yes	Yes	22	22	58.6	Yes	Yes	19	19	56.9
Q96CW1	AP2M1	23	23	50.3	Yes	Yes	30	30	61.8	Yes	Yes	15	15	42.1	Yes	Yes	24	24	52	Yes	Yes	24	24	51.5	Yes	Yes	22	22	52.4	Yes	Yes	23	23	52.4	Yes	Yes	27	27	58.2	Yes	Yes	26	26	52.9	Yes	Yes	26	26	54.5
Q96CX2	KCTD12	23	23	78.5	Yes	Yes	22	22	78.5	Yes	Yes	18	18	69.8	Yes	Yes	23	23	64	Yes	Yes	20	20	73.5	Yes	Yes	21	21	76.3	Yes	Yes	22	22	85.2	Yes	Yes	21	20	74.5	Yes	Yes	24	24	76.6	Yes	Yes	21	21	64
Q96DZ1	ERLEC1	23	23	68.3	Yes	Yes	28	28	72.5	Yes	Yes	19	19	59.2	Yes	Yes	26	26	64.6	Yes	Yes	27	27	64.4	Yes	Yes	25	25	69.4	Yes	Yes	25	25	69.2	Yes	Yes	21	21	52	Yes	Yes	22	22	56.3	Yes	Yes	26	26	64.8
Q96EK7	FAM120B	23	23	33.3	Yes	Yes	27	27	36.6	Yes	Yes	23	23	32.5	Yes	Yes	29	29	39.2	Yes	Yes	23	23	33.3	Yes	Yes	23	23	32.5	Yes	Yes	21	21	28.4	Yes	Yes	19	19	27.1	Yes	Yes	22	22	28.4	Yes	Yes	20	20	28.5
Q96LB3	IFT74	23	23	43.7	Yes	Yes	27	27	53	Yes	Yes	22	22	41.2	Yes	Yes	19	19	34.7	Yes	Yes	19	19	36.8	Yes	Yes	12	12	21.7	Yes	Yes	22	22	44.5	Yes	Yes	16	16	29.2	Yes	Yes	24	24	46.2	Yes	Yes	21	21	38.2
Q96T60	PNKP	23	23	42.2	Yes	Yes	23	23	44.7	Yes	Yes	18	18	40.9	Yes	Yes	20	20	40.5	Yes	Yes	26	26	55.5	Yes	Yes	21	20	44.7	Yes	Yes	28	28	54.7	Yes	Yes	26	26	55.5	Yes	Yes	23	23	47.2	Yes	Yes	23	23	44.9
Q99541	PLIN2	23	23	67.5	Yes	Yes	25	25	69.3	Yes	Yes	21	21	62.5	Yes	Yes	23	23	64.1	Yes	Yes	22	22	66.1	Yes	Yes	21	21	65.7	Yes	Yes	20	20	56.1	Yes	Yes	22	22	64.8	Yes	Yes	21	21	60.4	Yes	Yes	26	26	64.5
Q9BV36	MLPH	23	23	51.5	Yes	Yes	26	26	58	Yes	Yes	20	20	48.3	Yes	Yes	20	20	40.8	Yes	Yes	26	26	57.3	Yes	Yes	23	23	49.3	Yes	Yes	25	25	53.5	Yes	Yes	20	20	46.5	Yes	Yes	28	28	55.5	Yes	Yes	21	21	42.7
Q9BWU0	SLC4A1AP	23	23	35.6	Yes	Yes	25	25	41.8	Yes	Yes	21	21	42.3	Yes	Yes	19	19	32.8	Yes	Yes	21	21	33.4	Yes	Yes	26	26	36.6	Yes	Yes	26	26	41	Yes	Yes	25	25	42.1	Yes	Yes	21	21	36.1	Yes	Yes	25	25	39.1
Q9BYW2	SETD2	23	23	11	Yes	Yes	33	33	15.3	Yes	Yes	17	17	8.7	Yes	Yes	21	21	10.1	Yes	Yes	18	18	8.6	Yes	Yes	24	24	12.1	Yes	Yes	19	19	8.7	Yes	Yes	23	23	11	Yes	Yes	25	25	10.9	Yes	Yes	29	29	14
Q9BZ95	NSD3	23	23	21.2	Yes	Yes	20	20	18.6	Yes	Yes	24	24	24.7	Yes	Yes	12	12	12.3	Yes	Yes	11	11	10.8	Yes	Yes	10	9	9.2	Yes	Yes	12	11	11	Yes	Yes	25	24	21	Yes	Yes	30	29	24.6	Yes	Yes	18	17	15.7
Q9H501	ESF1	23	23	30.3	Yes	Yes	20	20	21.6	Yes	Yes	17	17	21.2	Yes	Yes	21	21	26.1	Yes	Yes	18	18	23.1	Yes	Yes	14	14	17.6	Yes	Yes	14	14	19.6	Yes	Yes	27	27	32.7	Yes	Yes	18	18	21.4	Yes	Yes	13	13	18.6
Q9H7Z7	PTGES2	23	23	63.1	Yes	Yes	21	21	63.1	Yes	Yes	20	20	56.5	Yes	Yes	20	20	59.2	Yes	Yes	20	20	60.7	Yes	Yes	23	23	65.5	Yes	Yes	22	22	61.8	Yes	Yes	21	21	58.1	Yes	Yes	21	21	61.3	Yes	Yes	20	20	55.4
Q9H993	ARMT1	23	23	66.7	Yes	Yes	25	25	69.4	Yes	Yes	21	21	55.8	Yes	Yes	23	23	62.4	Yes	Yes	25	25	68.3	Yes	Yes	22	22	64.4	Yes	Yes	26	26	68.5	Yes	Yes	25	25	63	Yes	Yes	26	26	72.3	Yes	Yes	24	24	64.9
Q9NWZ3	IRAK4	23	23	52.6	Yes	Yes	22	22	53.3	Yes	Yes	25	25	53.9	Yes	Yes	28	28	55.7	Yes	Yes	20	20	45.2	Yes	Yes	19	19	41.7	Yes	Yes	25	25	57.8	Yes	Yes	20	20	49.6	Yes	Yes	24	24	50.4	Yes	Yes	21	21	48.3
Q9NYL2	MAP3K20	23	23	37.1	Yes	Yes	23	23	37.6	Yes	Yes	20	20	30	Yes	Yes	19	19	29	Yes	Yes	23	23	35.4	Yes	Yes	28	28	43.5	Yes	Yes	21	21	33.6	Yes	Yes	14	14	21	Yes	Yes	19	19	28.6	Yes	Yes	24	24	35.8
Q9P2B4	CTTNBP2NL	23	23	39.1	Yes	Yes	26	26	47.3	Yes	Yes	23	23	38.8	Yes	Yes	25	25	46.6	Yes	Yes	23	23	40.8	Yes	Yes	20	20	37.6	Yes	Yes	19	19	31.9	Yes	Yes	19	19	35.7	Yes	Yes	20	20	32.1	Yes	Yes	22	22	33.6
Q9UDR5	AASS	23	23	31.2	Yes	Yes	24	24	31.5	Yes	Yes	19	19	25.5	Yes	Yes	19	19	22.1	Yes	Yes	22	22	32.3	Yes	Yes	15	15	23	Yes	Yes	17	17	26.2	Yes	Yes	12	12	15.4	Yes	Yes	11	11	13.8	Yes	Yes	17	17	19.7
Q9UJU6	DBNL	23	23	58.8	Yes	Yes	24	24	58.4	Yes	Yes	22	22	54.9	Yes	Yes	23	23	54	Yes	Yes	24	24	62.6	Yes	Yes	24	24	60.7	Yes	Yes	23	23	59.5	Yes	Yes	24	24	58.1	Yes	Yes	28	28	62.3	Yes	Yes	24	24	57.2
Q9UKG9	CROT	23	23	37.6	Yes	Yes	24	24	42.8	Yes	Yes	17	17	34.5	Yes	Yes	19	19	36.6	Yes	Yes	22	22	39.7	Yes	Yes	23	23	40	Yes	Yes	24	24	42.8	Yes	Yes	20	20	36.1	Yes	Yes	19	19	29.7	Yes	Yes	22	22	37.9
Q9Y5X1	SNX9	23	23	50.4	Yes	Yes	28	28	59	Yes	Yes	21	21	55.8	Yes	Yes	30	30	54.8	Yes	Yes	28	28	59.3	Yes	Yes	28	28	58.2	Yes	Yes	23	23	51.1	Yes	Yes	22	22	42.7	Yes	Yes	25	25	46.6	Yes	Yes	24	24	48.7
Q9Y5Y6	ST14	23	23	40.5	Yes	Yes	23	23	41.1	Yes	Yes	18	18	37.3	Yes	Yes	15	15	26.3	Yes	Yes	21	21	38.1	Yes	Yes	20	20	34.5	Yes	Yes	23	23	41.9	Yes	Yes	16	16	25	Yes	Yes	18	18	33.2	Yes	Yes	18	18	34.7
O15143	ARPC1B	23	22	63.7	Yes	Yes	23	22	71.2	Yes	Yes	18	17	53.8	Yes	Yes	21	20	64.2	Yes	Yes	22	21	63.7	Yes	Yes	21	20	61	Yes	Yes	22	21	68.5	Yes	Yes	18	17	56.5	Yes	Yes	23	22	64.2	Yes	Yes	20	19	59.1
O43353	RIPK2	23	22	56.7	Yes	Yes	25	24	61.5	Yes	Yes	16	15	45	Yes	Yes	17	16	39.6	Yes	Yes	18	17	40.6	Yes	Yes	14	13	34.1	Yes	Yes	19	19	39.8	Yes	Yes	18	17	47.6	Yes	Yes	15	15	36.9	Yes	Yes	16	15	43.5
O75439	PMPCB	23	22	52.6	Yes	Yes	21	20	51.7	Yes	Yes	21	21	49.7	Yes	Yes	21	20	47.6	Yes	Yes	20	19	50.7	Yes	Yes	19	18	48.9	Yes	Yes	22	21	56	Yes	Yes	20	19	50.9	Yes	Yes	19	18	48.9	Yes	Yes	19	18	48.1
O94885	SASH1	23	22	23.3	Yes	Yes	17	16	16	Yes	Yes	18	17	20.3	Yes	Yes	15	14	16.6	Yes	Yes	24	23	24.9	Yes	Yes	18	17	17.2	Yes	Yes	19	18	20.9	Yes	Yes	11	10	10.7	Yes	Yes	12	11	13.6	Yes	Yes	18	17	18.2
P15121	AKR1B1	23	22	71.8	Yes	Yes	22	21	71.5	Yes	Yes	19	18	58.9	Yes	Yes	22	21	71.8	Yes	Yes	21	20	71.2	Yes	Yes	23	22	84.8	Yes	Yes	22	21	71.2	Yes	Yes	22	21	69.3	Yes	Yes	21	20	69.3	Yes	Yes	22	21	71.2
P21810	BGN	23	22	65.2	Yes	Yes	23	22	65.2	Yes	Yes	27	26	66.6	Yes	Yes	22	21	64.1	Yes	Yes	25	24	67.7	Yes	Yes	22	21	61.7	Yes	Yes	24	23	66.3	Yes	Yes	24	23	66	Yes	Yes	25	24	68.5	Yes	Yes	27	26	69.8
P43403	ZAP70	23	22	52	Yes	Yes	15	14	30.5	Yes	Yes	16	15	32.8	Yes	Yes	18	17	39.1	Yes	Yes	14	13	29.1	Yes	Yes	22	21	48.6	Yes	Yes	22	21	47.7	Yes	Yes	14	13	30.2	Yes	Yes	11	10	24.6	Yes	Yes	12	11	26
P51178	PLCD1	23	22	41.3	Yes	Yes	29	28	52.4	Yes	Yes	24	23	43.5	Yes	Yes	25	24	44.8	Yes	Yes	25	24	47.6	Yes	Yes	20	19	40.5	Yes	Yes	26	25	46.2	Yes	Yes	22	21	39.6	Yes	Yes	17	16	32.3	Yes	Yes	21	20	32.1
P60981	DSTN	23	22	87.3	Yes	Yes	23	22	87.3	Yes	Yes	18	18	77	Yes	Yes	20	18	83	Yes	Yes	22	21	83.6	Yes	Yes	19	18	83	Yes	Yes	22	21	81.8	Yes	Yes	21	20	83.6	Yes	Yes	21	20	87.3	Yes	Yes	26	24	95.2
P61764	STXBP1	23	22	46.5	Yes	Yes	27	25	51.7	Yes	Yes	11	11	18.9	Yes	Yes	24	23	44.8	Yes	Yes	20	18	39.6	Yes	Yes	26	25	48.3	Yes	Yes	23	21	43.4	Yes	Yes	17	16	31.6	Yes	Yes	25	23	46	Yes	Yes	22	21	44.4
Q01581	HMGCS1	23	22	55.4	Yes	Yes	25	24	57.7	Yes	Yes	19	18	45.8	Yes	Yes	22	21	45.2	Yes	Yes	23	22	56	Yes	Yes	24	23	66.2	Yes	Yes	20	19	46	Yes	Yes	26	25	63.3	Yes	Yes	17	16	39.2	Yes	Yes	22	21	47.7
Q08AD1	CAMSAP2	23	22	18.3	Yes	Yes	29	28	25.5	Yes	Yes	18	18	15.7	Yes	Yes	20	20	17	Yes	Yes	22	22	18.7	Yes	Yes	19	19	17.1	Yes	Yes	20	19	17.9	Yes	Yes	24	23	21	Yes	Yes	17	17	15.6	Yes	Yes	19	19	16.4
Q14244	MAP7	23	22	32.3	Yes	Yes	30	29	43.5	Yes	Yes	16	16	25.6	Yes	Yes	32	30	40.3	Yes	Yes	30	29	38.9	Yes	Yes	24	23	31	Yes	Yes	35	34	51.3	Yes	Yes	35	34	40.1	Yes	Yes	36	34	43	Yes	Yes	30	28	37.1
Q16787	LAMA3	23	22	8.9	Yes	Yes	26	25	10.7	Yes	Yes	14	14	5.5	Yes	Yes	13	13	5.6	Yes	Yes	14	13	4.9	Yes	Yes	21	21	8.6	Yes	Yes	13	13	4.5	Yes	Yes	16	16	6	Yes	Yes	19	18	7.9	Yes	Yes	36	35	13.4
Q6GYQ0	RALGAPA1	23	22	13	Yes	Yes	27	25	15.6	Yes	Yes	20	18	11.4	Yes	Yes	20	18	11.1	Yes	Yes	23	22	12.3	Yes	Yes	26	25	13.9	Yes	Yes	26	25	15	Yes	Yes	19	18	11.9	Yes	Yes	29	28	16.6	Yes	Yes	25	24	13.9
Q7Z5R6	APBB1IP	23	22	42.3	Yes	Yes	21	21	37.7	Yes	Yes	18	17	36.2	Yes	Yes	22	21	37.2	Yes	Yes	20	19	35.7	Yes	Yes	21	20	36.8	Yes	Yes	23	22	40.1	Yes	Yes	20	19	35.4	Yes	Yes	17	16	33.2	Yes	Yes	22	21	40.4
Q8N436	CPXM2	23	22	39.7	Yes	Yes	27	26	45	Yes	Yes	21	20	37.6	Yes	Yes	10	9	18.5	Yes	Yes	26	25	46.2	Yes	Yes	22	21	42.5	Yes	Yes	20	19	36.8	Yes	Yes	21	20	36.5	Yes	Yes	17	16	29.5	Yes	Yes	15	14	24.5
Q92747	ARPC1A	23	22	66.8	Yes	Yes	23	22	61.6	Yes	Yes	17	16	56.8	Yes	Yes	22	21	60.8	Yes	Yes	20	19	58.9	Yes	Yes	22	21	66.8	Yes	Yes	19	18	55.1	Yes	Yes	19	18	51.6	Yes	Yes	18	17	54.9	Yes	Yes	21	20	54.3
[truncated: 9,361 more rows]
[truncated: 39 more columns]

## Sheet: COAD
UniProt ID	Gene symbol	COAD-1_Peptides	COAD-1_Unique peptides	COAD-1_Sequence coverage [%]	COAD-1_identified	COAD-1_quantified	COAD-2_Peptides	COAD-2_Unique peptides	COAD-2_Sequence coverage [%]	COAD-2_identified	COAD-2_quantified	COAD-3_Peptides	COAD-3_Unique peptides	COAD-3_Sequence coverage [%]	COAD-3_identified	COAD-3_quantified	COAD-4_Peptides	COAD-4_Unique peptides	COAD-4_Sequence coverage [%]	COAD-4_identified	COAD-4_quantified	COAD-5_Peptides	COAD-5_Unique peptides	COAD-5_Sequence coverage [%]	COAD-5_identified	COAD-5_quantified	COAD-6_Peptides	COAD-6_Unique peptides	COAD-6_Sequence coverage [%]	COAD-6_identified	COAD-6_quantified	COAD-7_Peptides	COAD-7_Unique peptides	COAD-7_Sequence coverage [%]	COAD-7_identified	COAD-7_quantified	COAD-8_Peptides	COAD-8_Unique peptides	COAD-8_Sequence coverage [%]	COAD-8_identified	COAD-8_quantified	COAD-9_Peptides	COAD-9_Unique peptides	COAD-9_Sequence coverage [%]	COAD-9_identified	COAD-9_quantified	COAD-10_Peptides	COAD-10_Unique peptides	COAD-10_Sequence coverage [%]
Q09666	AHNAK	346	345	77.9	Yes	Yes	359	358	79.4	Yes	Yes	355	353	79.1	Yes	Yes	345	344	78.9	Yes	Yes	338	337	77.4	Yes	Yes	340	338	77.4	Yes	Yes	351	349	79.1	Yes	Yes	340	338	76.8	Yes	Yes	339	337	78.4	Yes	Yes	338	336	77.6
Q15149	PLEC	330	322	68.6	Yes	Yes	325	317	69.2	Yes	Yes	314	308	66.2	Yes	Yes	327	319	68.1	Yes	Yes	323	315	67.2	Yes	Yes	306	298	64.7	Yes	Yes	297	289	64.7	Yes	Yes	292	284	64.1	Yes	Yes	339	331	69.5	Yes	Yes	322	314	67.4
Q14204	DYNC1H1	228	228	52.6	Yes	Yes	247	247	57.6	Yes	Yes	222	222	53.7	Yes	Yes	235	235	54	Yes	Yes	235	235	55.9	Yes	Yes	239	239	57	Yes	Yes	232	232	55.3	Yes	Yes	232	232	55.4	Yes	Yes	232	232	54	Yes	Yes	228	228	55.1
[truncated: 8,306 more rows]
[truncated: 64 more columns]

## Sheet: ESCC
UniProt ID	Gene symbol	ESCC-1_Peptides	ESCC-1_Unique peptides	ESCC-1_Sequence coverage [%]	ESCC-1_identified	ESCC-1_quantified	ESCC-2_Peptides	ESCC-2_Unique peptides	ESCC-2_Sequence coverage [%]	ESCC-2_identified	ESCC-2_quantified	ESCC-3_Peptides	ESCC-3_Unique peptides	ESCC-3_Sequence coverage [%]	ESCC-3_identified	ESCC-3_quantified	ESCC-4_Peptides	ESCC-4_Unique peptides	ESCC-4_Sequence coverage [%]	ESCC-4_identified	ESCC-4_quantified	ESCC-5_Peptides	ESCC-5_Unique peptides	ESCC-5_Sequence coverage [%]	ESCC-5_identified	ESCC-5_quantified	ESCC-6_Peptides	ESCC-6_Unique peptides	ESCC-6_Sequence coverage [%]	ESCC-6_identified	ESCC-6_quantified	ESCC-7_Peptides	ESCC-7_Unique peptides	ESCC-7_Sequence coverage [%]	ESCC-7_identified	ESCC-7_quantified	ESCC-8_Peptides	ESCC-8_Unique peptides	ESCC-8_Sequence coverage [%]	ESCC-8_identified	ESCC-8_quantified	ESCC-9_Peptides	ESCC-9_Unique peptides	ESCC-9_Sequence coverage [%]	ESCC-9_identified	ESCC-9_quantified	ESCC-10_Peptides	ESCC-10_Unique peptides	ESCC-10_Sequence coverage [%]
[truncated: 11,721 more rows]
[truncated: 79 more columns]

[truncated: 11 more sheets: GBM, HNSC, KIRC, LIHC, LUAD, LUSC, OV, PAAD, STAD, UCEC, Experimental groups]
