# Supplementary material for: Integrated Analysis of Proteome and Transcriptome Profiling Reveals Pan-Cancer-Associated Pathways and Molecular Biomarkers
Source: Mol Cell Proteomics. 2025 Jan 28;24(3):100919. doi: 10.1016/j.mcpro.2025.100919 (PMC11907456; doi:10.1016/j.mcpro.2025.100919)
Supplement: Supplementary table 2 [file mmc2.xlsx]

## Sheet: Description
UGs	Up-regulated genes in tumor samples at both protein and RNA levels in each cancer type
Cancer type	Abbreviation of tumor type
Gene symbol	Gene symbol
Uniprot ID	Protein accession number in UniProt database
Gene ID	Gene accession number in ensembl
Differential expression status	Up: up-regulated in tumor samples
DGs	Down-regulated genes in tumor samples at both protein and RNA levels in each cancer type
Cancer type	Abbreviation of tumor type
Gene symbol	Gene symbol
Uniprot ID	Protein accession number in UniProt database
Gene ID	Gene accession number in ensembl
Differential expression status	Dwon: down-regulated in tumor samples

## Sheet: UGs
Cancer type	Gene symbol	Uniprot ID	Gene ID	Differential expression status
ESCC	UBA6	A0AVT1	ENSG00000033178.12	Up
ESCC	MEX3A	A1L020	ENSG00000254726.2	Up
ESCC	PHF20L1	A8MW92	ENSG00000129292.20	Up
ESCC	DDX39A	O00148	ENSG00000123136.14	Up
ESCC	ACOT7	O00154	ENSG00000097021.19	Up
ESCC	NFKBIE	O00221	ENSG00000146232.14	Up
ESCC	PSMD12	O00232	ENSG00000197170.9	Up
ESCC	CBX4	O00257	ENSG00000141582.14	Up
ESCC	IGF2BP3	O00425	ENSG00000136231.13	Up
ESCC	AGRN	O00468	ENSG00000188157.13	Up
ESCC	PES1	O00541	ENSG00000100029.17	Up
ESCC	UBE2C	O00762	ENSG00000175063.16	Up
ESCC	CDK2AP1	O14519	ENSG00000111328.6	Up
ESCC	TOR1A	O14656	ENSG00000136827.11	Up
ESCC	CHEK1	O14757	ENSG00000149554.12	Up
ESCC	NDC80	O14777	ENSG00000080986.12	Up
ESCC	SCAMP3	O14828	ENSG00000116521.10	Up
ESCC	IFIT3	O14879	ENSG00000119917.13	Up
ESCC	IRF6	O14896	ENSG00000117595.10	Up
ESCC	HAT1	O14929	ENSG00000128708.12	Up
ESCC	UBE2L6	O14933	ENSG00000156587.15	Up
ESCC	AURKA	O14965	ENSG00000087586.17	Up
ESCC	XPO1	O14980	ENSG00000082898.16	Up
ESCC	U2SURP	O15042	ENSG00000163714.17	Up
ESCC	ARPC1B	O15143	ENSG00000130429.12	Up
ESCC	PLSCR1	O15162	ENSG00000188313.12	Up
ESCC	ADAMDEC1	O15204	ENSG00000134028.14	Up
ESCC	PFDN6	O15212	ENSG00000204220.9	Up
ESCC	NKRF	O15226	ENSG00000186416.12	Up
ESCC	HMGB3	O15347	ENSG00000029993.14	Up
ESCC	PPM1G	O15355	ENSG00000115241.10	Up
ESCC	NVL	O15381	ENSG00000143748.17	Up
ESCC	BIRC5	O15392	ENSG00000089685.14	Up
ESCC	SLC16A3	O15427	ENSG00000141526.14	Up
ESCC	ARPC5	O15511	ENSG00000162704.15	Up
ESCC	PRPF4	O43172	ENSG00000136875.12	Up
ESCC	SART1	O43290	ENSG00000175467.14	Up
ESCC	HNRNPR	O43390	ENSG00000125944.18	Up
ESCC	TPD52L2	O43399	ENSG00000101150.17	Up
ESCC	EMC8	O43402	ENSG00000131148.8	Up
ESCC	XPOT	O43592	ENSG00000184575.11	Up
ESCC	PRC1	O43663	ENSG00000198901.13	Up
ESCC	BUB1	O43683	ENSG00000169679.14	Up
ESCC	BUB3	O43684	ENSG00000154473.17	Up
ESCC	STX6	O43752	ENSG00000135823.13	Up
ESCC	MYO1B	O43795	ENSG00000128641.17	Up
ESCC	NUDT21	O43809	ENSG00000167005.13	Up
ESCC	ORC5	O43913	ENSG00000164815.10	Up
ESCC	TYROBP	O43914	ENSG00000011600.11	Up
ESCC	PRPSAP2	O60256	ENSG00000141127.14	Up
ESCC	KDM1A	O60341	ENSG00000004487.15	Up
ESCC	FZD6	O60353	ENSG00000164930.11	Up
ESCC	FADS1	O60427	ENSG00000149485.16	Up
ESCC	TPST1	O60507	ENSG00000169902.13	Up
ESCC	BUB1B	O60566	ENSG00000156970.12	Up
ESCC	TLR2	O60603	ENSG00000137462.6	Up
ESCC	RAD1	O60671	ENSG00000113456.18	Up
ESCC	TPST2	O60704	ENSG00000128294.15	Up
ESCC	DKC1	O60832	ENSG00000130826.15	Up
ESCC	SRGAP2	O75044	ENSG00000266028.7	Up
ESCC	PTCD1	O75127	ENSG00000106246.17	Up
ESCC	DUSP11	O75319	ENSG00000144048.10	Up
ESCC	HMMR	O75330	ENSG00000072571.19	Up
ESCC	ZNF217	O75362	ENSG00000171940.13	Up
ESCC	BANF1	O75531	ENSG00000175334.7	Up
ESCC	MED6	O75586	ENSG00000133997.11	Up
ESCC	NPM3	O75607	ENSG00000107833.10	Up
ESCC	NUP155	O75694	ENSG00000113569.15	Up
ESCC	WDHD1	O75717	ENSG00000198554.11	Up
ESCC	CCNK	O75909	ENSG00000090061.17	Up
ESCC	B3GAT3	O94766	ENSG00000149541.9	Up
ESCC	UBXN7	O94888	ENSG00000163960.11	Up
ESCC	GLS	O94925	ENSG00000115419.12	Up
ESCC	HAUS5	O94927	ENSG00000249115.8	Up
ESCC	CLSTN1	O94985	ENSG00000171603.16	Up
ESCC	CCNB2	O95067	ENSG00000157456.7	Up
ESCC	KIF20A	O95235	ENSG00000112984.11	Up
ESCC	KIF4A	O95239	ENSG00000090889.11	Up
ESCC	MBD4	O95243	ENSG00000129071.9	Up
ESCC	SMC2	O95347	ENSG00000136824.18	Up
ESCC	UTS2	O95399	ENSG00000049247.13	Up
ESCC	BAG4	O95429	ENSG00000156735.10	Up
ESCC	ADAMTS2	O95450	ENSG00000087116.13	Up
ESCC	SGPL1	O95470	ENSG00000166224.16	Up
ESCC	CPSF4	O95639	ENSG00000160917.14	Up
ESCC	PPP1R3D	O95685	ENSG00000132825.6	Up
ESCC	CXCL14	O95715	ENSG00000145824.12	Up
ESCC	DDX58	O95786	ENSG00000107201.9	Up
ESCC	FADS2	O95864	ENSG00000134824.13	Up
ESCC	TXNDC12	O95881	ENSG00000117862.11	Up
ESCC	IGSF6	O95976	ENSG00000140749.8	Up
ESCC	CHEK2	O96017	ENSG00000183765.20	Up
ESCC	DHFR	P00374	ENSG00000228716.6	Up
ESCC	HPRT1	P00492	ENSG00000165704.14	Up
ESCC	EGFR	P00533	ENSG00000146648.15	Up
ESCC	PLAU	P00749	ENSG00000122861.15	Up
ESCC	TGFB1	P01137	ENSG00000105329.9	Up
ESCC	COL1A1	P02452	ENSG00000108821.13	Up
ESCC	COL3A1	P02461	ENSG00000168542.12	Up
ESCC	TFRC	P02786	ENSG00000072274.12	Up
ESCC	MMP1	P03956	ENSG00000196611.4	Up
ESCC	TK1	P04183	ENSG00000167900.11	Up
ESCC	GAPDH	P04406	ENSG00000111640.14	Up
ESCC	TYMS	P04818	ENSG00000176890.15	Up
ESCC	RPN1	P04843	ENSG00000163902.11	Up
ESCC	ITGB2	P05107	ENSG00000160255.16	Up
ESCC	SERPINE1	P05121	ENSG00000106366.8	Up
ESCC	ISG15	P05161	ENSG00000187608.8	Up
ESCC	ICAM1	P05362	ENSG00000090339.8	Up
ESCC	SSB	P05455	ENSG00000138385.15	Up
ESCC	COL5A2	P05997	ENSG00000204262.11	Up
ESCC	GLA	P06280	ENSG00000102393.9	Up
ESCC	PTMA	P06454	ENSG00000187514.14	Up
ESCC	CDK1	P06493	ENSG00000170312.15	Up
ESCC	ENO1	P06733	ENSG00000074800.13	Up
ESCC	GPI	P06744	ENSG00000105220.14	Up
ESCC	POLB	P06746	ENSG00000070501.11	Up
ESCC	NPM1	P06748	ENSG00000181163.13	Up
ESCC	SERPINE2	P07093	ENSG00000135919.12	Up
ESCC	CTSB	P07858	ENSG00000164733.20	Up
ESCC	HSP90AA1	P07900	ENSG00000080824.18	Up
ESCC	HNRNPC	P07910	ENSG00000092199.17	Up
ESCC	COL1A2	P08123	ENSG00000164692.17	Up
ESCC	SLC3A2	P08195	ENSG00000168003.16	Up
ESCC	HSP90AB1	P08238	ENSG00000096384.19	Up
ESCC	MMP3	P08254	ENSG00000149968.11	Up
ESCC	INHBA	P08476	ENSG00000122641.9	Up
ESCC	SNRPB2	P08579	ENSG00000125870.10	Up
ESCC	HCK	P08631	ENSG00000101336.12	Up
ESCC	FCGR3A	P08637	ENSG00000203747.9	Up
ESCC	SNRPA	P09012	ENSG00000077312.8	Up
ESCC	SNRPC	P09234	ENSG00000124562.9	Up
ESCC	MMP10	P09238	ENSG00000166670.9	Up
ESCC	LGALS1	P09382	ENSG00000100097.11	Up
ESCC	RBP1	P09455	ENSG00000114115.9	Up
ESCC	SPARC	P09486	ENSG00000113140.10	Up
ESCC	SNRPA1	P09661	ENSG00000131876.16	Up
ESCC	PARP1	P09874	ENSG00000143799.12	Up
ESCC	IFIT2	P09913	ENSG00000119922.8	Up
ESCC	IFIT1	P09914	ENSG00000185745.9	Up
ESCC	CT45A5	P0DMU8	ENSG00000228836.8	Up
ESCC	CT45A10	P0DMU9	ENSG00000269586.7	Up
ESCC	CGB7	P0DN87	ENSG00000196337.10	Up
ESCC	CXCL8	P10145	ENSG00000169429.10	Up
ESCC	SPP1	P10451	ENSG00000118785.13	Up
ESCC	HSPD1	P10809	ENSG00000144381.16	Up
ESCC	SLC2A1	P11166	ENSG00000117394.19	Up
ESCC	UMPS	P11172	ENSG00000114491.13	Up
ESCC	TOP2A	P11388	ENSG00000131747.14	Up
ESCC	PC	P11498	ENSG00000173599.13	Up
ESCC	MTHFD1	P11586	ENSG00000100714.15	Up
ESCC	PCNA	P12004	ENSG00000132646.10	Up
ESCC	COL11A1	P12107	ENSG00000060718.18	Up
ESCC	FCGR1A	P12314	ENSG00000150337.13	Up
ESCC	FCGR2A	P12318	ENSG00000143226.13	Up
ESCC	XRCC6	P12956	ENSG00000196419.12	Up
ESCC	IFITM1	P13164	ENSG00000185885.15	Up
ESCC	IFI30	P13284	ENSG00000216490.3	Up
ESCC	LAMP2	P13473	ENSG00000005893.15	Up
ESCC	MTHFD2	P13995	ENSG00000065911.11	Up
ESCC	PKM	P14618	ENSG00000067225.17	Up
ESCC	CCNB1	P14635	ENSG00000134057.14	Up
ESCC	MMP9	P14780	ENSG00000100985.7	Up
ESCC	HNRNPL	P14866	ENSG00000104824.16	Up
ESCC	AKR1B1	P15121	ENSG00000085662.13	Up
ESCC	RAC2	P15153	ENSG00000128340.14	Up
ESCC	TCF3	P15923	ENSG00000071564.14	Up
ESCC	ALOX15	P16050	ENSG00000161905.12	Up
ESCC	CD44	P16070	ENSG00000026508.16	Up
ESCC	ITGB4	P16144	ENSG00000132470.13	Up
ESCC	STMN1	P16949	ENSG00000117632.20	Up
ESCC	GJA1	P17302	ENSG00000152661.7	Up
ESCC	CEBPB	P17676	ENSG00000172216.5	Up
ESCC	PTPN2	P17706	ENSG00000175354.18	Up
ESCC	CTPS1	P17812	ENSG00000171793.13	Up
ESCC	IGFBP3	P17936	ENSG00000146674.14	Up
ESCC	PTPN1	P18031	ENSG00000196396.9	Up
ESCC	RCC1	P18754	ENSG00000180198.15	Up
ESCC	ATF1	P18846	ENSG00000123268.8	Up
ESCC	LIG1	P18858	ENSG00000105486.13	Up
ESCC	NCL	P19338	ENSG00000115053.15	Up
ESCC	EIF2AK2	P19525	ENSG00000055332.16	Up
ESCC	NCF2	P19878	ENSG00000116701.14	Up
ESCC	TYMP	P19971	ENSG00000025708.12	Up
ESCC	SDS	P20132	ENSG00000135094.10	Up
ESCC	CCNA2	P20248	ENSG00000145386.9	Up
ESCC	MX1	P20591	ENSG00000157601.13	Up
ESCC	M6PR	P20645	ENSG00000003056.7	Up
ESCC	LMNB1	P20700	ENSG00000113368.11	Up
ESCC	ITGAX	P20702	ENSG00000140678.16	Up
ESCC	COL5A1	P20908	ENSG00000130635.15	Up
ESCC	PTMS	P20962	ENSG00000159335.15	Up
ESCC	TNFAIP3	P21580	ENSG00000118503.14	Up
ESCC	MDK	P21741	ENSG00000110492.15	Up
ESCC	MSR1	P21757	ENSG00000038945.14	Up
ESCC	FBL	P22087	ENSG00000105202.7	Up
ESCC	HNRNPA2B1	P22626	ENSG00000122566.20	Up
ESCC	SLC2A5	P22732	ENSG00000142583.17	Up
ESCC	TCEA1	P23193	ENSG00000187735.12	Up
ESCC	ANOS1	P23352	ENSG00000011201.10	Up
ESCC	CFL1	P23528	ENSG00000172757.12	Up
ESCC	MMP11	P24347	ENSG00000099953.9	Up
ESCC	TNC	P24821	ENSG00000041982.14	Up
ESCC	MCM3	P25205	ENSG00000112118.17	Up
ESCC	PSMA1	P25786	ENSG00000129084.17	Up
ESCC	PSMA3	P25788	ENSG00000100567.12	Up
ESCC	COL5A3	P25940	ENSG00000080573.6	Up
ESCC	ITGB8	P26012	ENSG00000105855.9	Up
ESCC	MSN	P26038	ENSG00000147065.16	Up
ESCC	DNMT1	P26358	ENSG00000130816.14	Up
ESCC	U2AF2	P26368	ENSG00000063244.12	Up
ESCC	HMGB2	P26583	ENSG00000164104.11	Up
ESCC	PTBP1	P26599	ENSG00000011304.16	Up
ESCC	RPA1	P27694	ENSG00000132383.11	Up
ESCC	CAD	P27708	ENSG00000084774.13	Up
ESCC	PSMB9	P28065	ENSG00000240065.7	Up
ESCC	LOX	P28300	ENSG00000113083.12	Up
ESCC	POLD1	P28340	ENSG00000062822.12	Up
ESCC	CD38	P28907	ENSG00000004468.12	Up
ESCC	GTF2E1	P29083	ENSG00000153767.9	Up
ESCC	PTPN6	P29350	ENSG00000111679.16	Up
ESCC	RBMS1	P29558	ENSG00000153250.17	Up
ESCC	PML	P29590	ENSG00000140464.19	Up
ESCC	OAS2	P29728	ENSG00000111335.12	Up
ESCC	CDC27	P30260	ENSG00000004897.11	Up
ESCC	FCER1G	P30273	ENSG00000158869.10	Up
ESCC	CDC25B	P30305	ENSG00000101224.17	Up
ESCC	ADSL	P30566	ENSG00000239900.11	Up
ESCC	RRM2	P31350	ENSG00000171848.13	Up
ESCC	STIP1	P31948	ENSG00000168439.16	Up
ESCC	GBP1	P32455	ENSG00000117228.9	Up
ESCC	CD70	P32970	ENSG00000125726.10	Up
ESCC	CSTF2	P33240	ENSG00000101811.13	Up
ESCC	DUT	P33316	ENSG00000128951.13	Up
ESCC	ABCC1	P33527	ENSG00000103222.18	Up
ESCC	CKS2	P33552	ENSG00000123975.4	Up
ESCC	TTK	P33981	ENSG00000112742.9	Up
ESCC	MCM4	P33991	ENSG00000104738.16	Up
ESCC	MCM5	P33992	ENSG00000100297.15	Up
ESCC	MCM7	P33993	ENSG00000166508.17	Up
ESCC	GALNS	P34059	ENSG00000141012.12	Up
ESCC	PFN2	P35080	ENSG00000070087.13	Up
ESCC	PCGF2	P35227	ENSG00000277258.4	Up
ESCC	RFC4	P35249	ENSG00000163918.10	Up
ESCC	RFC2	P35250	ENSG00000049541.10	Up
ESCC	THBS2	P35442	ENSG00000186340.14	Up
ESCC	MYH9	P35579	ENSG00000100345.20	Up
ESCC	MYH10	P35580	ENSG00000133026.12	Up
ESCC	FUS	P35637	ENSG00000089280.18	Up
ESCC	DEK	P35659	ENSG00000124795.14	Up
ESCC	CPOX	P36551	ENSG00000080819.6	Up
ESCC	NUDT1	P36639	ENSG00000106268.15	Up
ESCC	TAGLN2	P37802	ENSG00000158710.14	Up
ESCC	COIL	P38432	ENSG00000121058.4	Up
ESCC	LIPA	P38571	ENSG00000107798.17	Up
ESCC	EIF4A3	P38919	ENSG00000141543.9	Up
ESCC	MPV17	P39210	ENSG00000115204.14	Up
ESCC	FEN1	P39748	ENSG00000168496.3	Up
ESCC	MMP12	P39900	ENSG00000262406.2	Up
ESCC	IFI27	P40305	ENSG00000165949.12	Up
ESCC	RFC5	P40937	ENSG00000111445.13	Up
ESCC	RFC3	P40938	ENSG00000133119.12	Up
ESCC	MNDA	P41218	ENSG00000163563.7	Up
ESCC	BUD31	P41223	ENSG00000106245.9	Up
ESCC	TMPO	P42166	ENSG00000120802.13	Up
ESCC	STAT1	P42224	ENSG00000115415.18	Up
ESCC	CASP2	P42575	ENSG00000106144.19	Up
ESCC	RBM34	P42696	ENSG00000188739.14	Up
ESCC	SLC1A4	P43007	ENSG00000115902.10	Up
ESCC	MATR3	P43243	ENSG00000280987.2	Up
ESCC	MSH2	P43246	ENSG00000095002.12	Up
ESCC	MAGEA1	P43355	ENSG00000198681.6	Up
ESCC	MAGEA3	P43357	ENSG00000221867.8	Up
ESCC	MAGEA4	P43358	ENSG00000147381.11	Up
ESCC	MAGEA9	P43362	ENSG00000123584.7	Up
ESCC	MAGEA12	P43365	ENSG00000213401.8	Up
ESCC	RANBP1	P43487	ENSG00000099901.16	Up
ESCC	MMP13	P45452	ENSG00000137745.11	Up
ESCC	MKI67	P46013	ENSG00000148773.12	Up
ESCC	RECQL	P46063	ENSG00000004700.15	Up
ESCC	NOP2	P46087	ENSG00000111641.10	Up
ESCC	PTDSS1	P48651	ENSG00000156471.12	Up
ESCC	POLD2	P49005	ENSG00000106628.10	Up
ESCC	NASP	P49321	ENSG00000132780.16	Up
ESCC	CENPF	P49454	ENSG00000117724.12	Up
ESCC	PRIM1	P49642	ENSG00000198056.13	Up
ESCC	PRIM2	P49643	ENSG00000146143.17	Up
ESCC	CSNK1E	P49674	ENSG00000213923.10	Up
ESCC	MCM2	P49736	ENSG00000073111.13	Up
ESCC	NUP153	P49790	ENSG00000124789.11	Up
ESCC	RGS19	P49795	ENSG00000171700.13	Up
ESCC	TAF6	P49848	ENSG00000106290.14	Up
ESCC	GMPS	P49915	ENSG00000163655.15	Up
ESCC	MMP14	P50281	ENSG00000157227.12	Up
ESCC	SERPINH1	P50454	ENSG00000149257.13	Up
ESCC	METAP2	P50579	ENSG00000111142.13	Up
ESCC	TNFSF10	P50591	ENSG00000121858.10	Up
ESCC	KNTC1	P50748	ENSG00000184445.11	Up
ESCC	PPT1	P50897	ENSG00000131238.16	Up
ESCC	FXR1	P51114	ENSG00000114416.17	Up
ESCC	RAB7A	P51149	ENSG00000075785.12	Up
ESCC	HDGF	P51858	ENSG00000143321.18	Up
ESCC	HNRNPA3	P51991	ENSG00000170144.18	Up
ESCC	KPNA2	P52292	ENSG00000182481.8	Up
ESCC	NCBP2	P52298	ENSG00000114503.10	Up
ESCC	POLR2H	P52434	ENSG00000163882.9	Up
ESCC	POLR2J	P52435	ENSG00000005075.15	Up
ESCC	STAT2	P52630	ENSG00000170581.13	Up
ESCC	MSH6	P52701	ENSG00000116062.14	Up
ESCC	KIF11	P52732	ENSG00000138160.5	Up
ESCC	ZNF131	P52739	ENSG00000172262.11	Up
ESCC	THOP1	P52888	ENSG00000172009.14	Up
ESCC	HMGA2	P52926	ENSG00000149948.13	Up
ESCC	PLK1	P53350	ENSG00000166851.14	Up
ESCC	ACLY	P53396	ENSG00000131473.16	Up
ESCC	CTSC	P53634	ENSG00000109861.15	Up
ESCC	LIMK1	P53667	ENSG00000106683.14	Up
ESCC	AP3M2	P53677	ENSG00000070718.11	Up
ESCC	BLM	P54132	ENSG00000197299.10	Up
ESCC	USP14	P54578	ENSG00000101557.14	Up
ESCC	BCAT1	P54687	ENSG00000060982.14	Up
ESCC	MFAP2	P55001	ENSG00000117122.13	Up
ESCC	PSMD4	P55036	ENSG00000159352.15	Up
ESCC	CSE1L	P55060	ENSG00000124207.16	Up
ESCC	NAP1L1	P55209	ENSG00000187109.13	Up
ESCC	ADAR	P55265	ENSG00000160710.15	Up
ESCC	BID	P55957	ENSG00000015475.18	Up
ESCC	RRP1	P56182	ENSG00000160214.12	Up
ESCC	ARL4C	P56559	ENSG00000188042.7	Up
ESCC	WDR4	P57081	ENSG00000160193.11	Up
ESCC	NUP107	P57740	ENSG00000111581.9	Up
ESCC	ADAMTS12	P58397	ENSG00000151388.10	Up
ESCC	TPI1	P60174	ENSG00000111669.14	Up
ESCC	ROMO1	P60602	ENSG00000125995.15	Up
ESCC	PRPS1	P60891	ENSG00000147224.10	Up
ESCC	CKS1B	P61024	ENSG00000173207.12	Up
ESCC	RAP2B	P61225	ENSG00000181467.3	Up
ESCC	PSME3	P61289	ENSG00000131467.10	Up
ESCC	HSPE1	P61604	ENSG00000115541.10	Up
ESCC	VBP1	P61758	ENSG00000155959.10	Up
ESCC	WDR5	P61964	ENSG00000196363.9	Up
ESCC	YWHAG	P61981	ENSG00000170027.6	Up
ESCC	PSMC1	P62191	ENSG00000100764.13	Up
ESCC	SNRPF	P62306	ENSG00000139343.10	Up
ESCC	SNRPG	P62308	ENSG00000143977.13	Up
ESCC	LSM6	P62312	ENSG00000164167.9	Up
ESCC	SNRPD2	P62316	ENSG00000125743.10	Up
ESCC	TRA2B	P62995	ENSG00000136527.17	Up
ESCC	SUMO1	P63165	ENSG00000116030.16	Up
ESCC	UBE2I	P63279	ENSG00000103275.18	Up
ESCC	TMSB10	P63313	ENSG00000034510.5	Up
ESCC	TPM4	P67936	ENSG00000167460.14	Up
ESCC	SIRPA	P78324	ENSG00000198053.11	Up
ESCC	SRPK2	P78362	ENSG00000135250.16	Up
ESCC	JAG1	P78504	ENSG00000101384.11	Up
ESCC	PRKDC	P78527	ENSG00000253729.7	Up
ESCC	ADAM17	P78536	ENSG00000151694.12	Up
ESCC	PRR3	P79522	ENSG00000204576.11	Up
ESCC	IFI35	P80217	ENSG00000068079.7	Up
ESCC	BASP1	P80723	ENSG00000176788.8	Up
ESCC	MRPS15	P82914	ENSG00000116898.11	Up
ESCC	TNFAIP6	P98066	ENSG00000123610.4	Up
ESCC	ATP2C1	P98194	ENSG00000017260.19	Up
ESCC	HSF1	Q00613	ENSG00000185122.10	Up
ESCC	B4GALNT1	Q00973	ENSG00000135454.13	Up
ESCC	IRF9	Q00978	ENSG00000213928.8	Up
ESCC	SET	Q01105	ENSG00000119335.16	Up
ESCC	SRSF2	Q01130	ENSG00000161547.14	Up
ESCC	FOXK2	Q01167	ENSG00000141568.19	Up
ESCC	RUNX1	Q01196	ENSG00000159216.18	Up
ESCC	RELB	Q01201	ENSG00000104856.13	Up
ESCC	IFITM3	Q01628	ENSG00000142089.15	Up
ESCC	KIF23	Q02241	ENSG00000137807.13	Up
ESCC	SP3	Q02447	ENSG00000172845.13	Up
ESCC	PLOD1	Q02809	ENSG00000083444.16	Up
ESCC	PLAUR	Q03405	ENSG00000011422.11	Up
ESCC	TAP1	Q03518	ENSG00000168394.10	Up
ESCC	TAP2	Q03519	ENSG00000204267.13	Up
ESCC	COL10A1	Q03692	ENSG00000123500.9	Up
ESCC	EIF4G1	Q04637	ENSG00000114867.19	Up
ESCC	ACVR1	Q04771	ENSG00000115170.13	Up
ESCC	DNM1	Q05193	ENSG00000106976.18	Up
ESCC	PTPN12	Q05209	ENSG00000127947.15	Up
ESCC	CTDSPL2	Q05D32	ENSG00000137770.13	Up
ESCC	PPAT	Q06203	ENSG00000128059.8	Up
ESCC	EXOSC9	Q06265	ENSG00000123737.12	Up
ESCC	RING1	Q06587	ENSG00000204227.4	Up
ESCC	FMR1	Q06787	ENSG00000102081.13	Up
ESCC	CKAP4	Q07065	ENSG00000136026.13	Up
ESCC	POLE	Q07864	ENSG00000177084.16	Up
ESCC	DHX9	Q08211	ENSG00000135829.16	Up
ESCC	SSRP1	Q08945	ENSG00000149136.7	Up
ESCC	CAMSAP2	Q08AD1	ENSG00000118200.14	Up
ESCC	SLFN5	Q08AF3	ENSG00000166750.9	Up
ESCC	NSUN2	Q08J23	ENSG00000037474.14	Up
ESCC	HSPA14	Q0VDF9	ENSG00000187522.13	Up
ESCC	BST2	Q10589	ENSG00000130303.12	Up
ESCC	NUP160	Q12769	ENSG00000030066.13	Up
ESCC	SMARCB1	Q12824	ENSG00000099956.17	Up
ESCC	CDC20	Q12834	ENSG00000117399.13	Up
ESCC	SF3A3	Q12874	ENSG00000183431.11	Up
ESCC	FAP	Q12884	ENSG00000078098.13	Up
ESCC	ILF2	Q12905	ENSG00000143621.16	Up
ESCC	ILF3	Q12906	ENSG00000129351.17	Up
ESCC	CSTF3	Q12996	ENSG00000176102.11	Up
ESCC	CHAF1A	Q13111	ENSG00000167670.15	Up
ESCC	CHAF1B	Q13112	ENSG00000159259.7	Up
ESCC	PPFIA1	Q13136	ENSG00000131626.15	Up
ESCC	FADD	Q13158	ENSG00000168040.4	Up
ESCC	CBX3	Q13185	ENSG00000122565.18	Up
ESCC	STK3	Q13188	ENSG00000104375.15	Up
ESCC	PSMD2	Q13200	ENSG00000175166.16	Up
ESCC	CHIT1	Q13231	ENSG00000133063.15	Up
ESCC	SRSF9	Q13242	ENSG00000111786.8	Up
ESCC	MAD2L1	Q13257	ENSG00000164109.13	Up
ESCC	NMI	Q13287	ENSG00000123609.10	Up
ESCC	PTK7	Q13308	ENSG00000112655.15	Up
ESCC	SKP2	Q13309	ENSG00000145604.15	Up
ESCC	MTA1	Q13330	ENSG00000182979.17	Up
ESCC	XRCC4	Q13426	ENSG00000152422.15	Up
ESCC	TCOF1	Q13428	ENSG00000070814.17	Up
ESCC	SLC39A6	Q13433	ENSG00000141424.12	Up
ESCC	SNW1	Q13573	ENSG00000100603.13	Up
ESCC	LAMB3	Q13751	ENSG00000196878.12	Up
ESCC	LAMC2	Q13753	ENSG00000058085.14	Up
ESCC	RUNX3	Q13761	ENSG00000020633.18	Up
ESCC	GNL2	Q13823	ENSG00000134697.12	Up
ESCC	BYSL	Q13895	ENSG00000112578.9	Up
ESCC	CBFB	Q13951	ENSG00000067955.13	Up
ESCC	CKAP5	Q14008	ENSG00000175216.14	Up
ESCC	HNRNPD	Q14103	ENSG00000138668.18	Up
ESCC	BOP1	Q14137	ENSG00000261236.5	Up
ESCC	POLA2	Q14181	ENSG00000014138.8	Up
ESCC	CTTN	Q14247	ENSG00000085733.15	Up
ESCC	RCN2	Q14257	ENSG00000117906.13	Up
ESCC	FZD2	Q14332	ENSG00000180340.6	Up
ESCC	SLBP	Q14493	ENSG00000163950.12	Up
ESCC	HLTF	Q14527	ENSG00000071794.15	Up
ESCC	MCM6	Q14566	ENSG00000076003.4	Up
ESCC	LAGE3	Q14657	ENSG00000196976.6	Up
ESCC	GINS1	Q14691	ENSG00000101003.9	Up
ESCC	BMS1	Q14692	ENSG00000165733.7	Up
ESCC	USP10	Q14694	ENSG00000103194.15	Up
ESCC	CBX2	Q14781	ENSG00000173894.10	Up
ESCC	KIF22	Q14807	ENSG00000079616.12	Up
ESCC	DRAP1	Q14919	ENSG00000175550.7	Up
ESCC	GPNMB	Q14956	ENSG00000136235.15	Up
ESCC	NOLC1	Q14978	ENSG00000166197.16	Up
ESCC	NCAPH	Q15003	ENSG00000121152.9	Up
ESCC	NCAPD2	Q15021	ENSG00000010292.12	Up
ESCC	ARL6IP1	Q15041	ENSG00000170540.14	Up
ESCC	RRS1	Q15050	ENSG00000179041.3	Up
ESCC	WDR43	Q15061	ENSG00000163811.11	Up
ESCC	PAFAH1B3	Q15102	ENSG00000079462.7	Up
ESCC	NONO	Q15233	ENSG00000147140.15	Up
ESCC	RNPS1	Q15287	ENSG00000205937.11	Up
ESCC	RCN1	Q15293	ENSG00000049449.8	Up
ESCC	RHEB	Q15382	ENSG00000106615.9	Up
ESCC	SF3B3	Q15393	ENSG00000189091.12	Up
ESCC	DLGAP5	Q15398	ENSG00000126787.12	Up
ESCC	SF3A2	Q15428	ENSG00000104897.9	Up
ESCC	TSN	Q15631	ENSG00000211460.11	Up
ESCC	TRIP13	Q15645	ENSG00000071539.13	Up
ESCC	NAB2	Q15742	ENSG00000166886.12	Up
ESCC	SLC1A5	Q15758	ENSG00000105281.12	Up
ESCC	CCDC85B	Q15834	ENSG00000175602.3	Up
ESCC	EZH2	Q15910	ENSG00000106462.10	Up
ESCC	ADRM1	Q16186	ENSG00000130706.12	Up
ESCC	CPSF6	Q16630	ENSG00000111605.16	Up
ESCC	SMN1	Q16637	ENSG00000172062.16	Up
ESCC	FSCN1	Q16658	ENSG00000075618.17	Up
ESCC	IFI16	Q16666	ENSG00000163565.18	Up
ESCC	KYNU	Q16719	ENSG00000115919.14	Up
ESCC	TMEM132A	Q24JP5	ENSG00000006118.14	Up
ESCC	IAH1	Q2TAA2	ENSG00000134330.18	Up
ESCC	CTU2	Q2VPK5	ENSG00000174177.12	Up
ESCC	P3H1	Q32P28	ENSG00000117385.15	Up
ESCC	UAP1L1	Q3KQV9	ENSG00000197355.10	Up
ESCC	LSM12	Q3MHD2	ENSG00000161654.9	Up
ESCC	PARP14	Q460N5	ENSG00000173193.13	Up
ESCC	C5orf22	Q49AR2	ENSG00000082213.17	Up
ESCC	BCL7A	Q4VC05	ENSG00000110987.8	Up
ESCC	CEP55	Q53EZ4	ENSG00000138180.15	Up
ESCC	PARP10	Q53GL7	ENSG00000178685.13	Up
ESCC	GLE1	Q53GS7	ENSG00000119392.14	Up
ESCC	USP39	Q53GS9	ENSG00000168883.19	Up
ESCC	CT45A1	Q5HYN5	ENSG00000268940.5	Up
ESCC	RRP12	Q5JTH9	ENSG00000052749.13	Up
ESCC	TEX30	Q5JUR7	ENSG00000151287.16	Up
ESCC	BRMS1L	Q5PSV4	ENSG00000100916.13	Up
ESCC	TMEM201	Q5SNT2	ENSG00000188807.12	Up
ESCC	NUP188	Q5SRE5	ENSG00000095319.14	Up
ESCC	CEP170	Q5SW79	ENSG00000143702.15	Up
ESCC	CERCAM	Q5T4B2	ENSG00000167123.18	Up
ESCC	GORAB	Q5T7V8	ENSG00000120370.12	Up
ESCC	ATAD3B	Q5T9A4	ENSG00000160072.19	Up
ESCC	SIRPB1	Q5TFQ8	ENSG00000101307.15	Up
ESCC	LIN9	Q5TKA1	ENSG00000183814.15	Up
ESCC	RIF1	Q5UIP0	ENSG00000080345.17	Up
ESCC	ANO1	Q5XXA6	ENSG00000131620.17	Up
ESCC	CD276	Q5ZPR3	ENSG00000103855.17	Up
ESCC	FAM91A1	Q658Y4	ENSG00000176853.15	Up
ESCC	OLFML2B	Q68BL8	ENSG00000162745.10	Up
ESCC	XAF1	Q6GPH4	ENSG00000132530.16	Up
ESCC	NCAPH2	Q6IBW4	ENSG00000025770.18	Up
ESCC	KIAA0930	Q6ICG6	ENSG00000100364.18	Up
ESCC	CGB2	Q6NT52	ENSG00000104818.14	Up
ESCC	TAF2	Q6P1X5	ENSG00000064313.11	Up
ESCC	MED27	Q6P2C8	ENSG00000160563.13	Up
ESCC	CEP85	Q6P2H3	ENSG00000130695.13	Up
ESCC	RFWD3	Q6PCD5	ENSG00000168411.13	Up
ESCC	DARS2	Q6PI48	ENSG00000117593.9	Up
ESCC	TMEM65	Q6PI78	ENSG00000164983.7	Up
ESCC	BRAT1	Q6PJG6	ENSG00000106009.15	Up
ESCC	CCDC137	Q6PK04	ENSG00000185298.12	Up
ESCC	ATAD2	Q6PL18	ENSG00000156802.12	Up
ESCC	WDR74	Q6RFH5	ENSG00000133316.15	Up
ESCC	FAM111B	Q6SJ93	ENSG00000189057.10	Up
ESCC	SAMD1	Q6SPF0	ENSG00000141858.11	Up
ESCC	MTHFD1L	Q6UB35	ENSG00000120254.15	Up
ESCC	SHISA2	Q6UWI4	ENSG00000180730.4	Up
ESCC	LCLAT1	Q6UWP7	ENSG00000172954.13	Up
ESCC	QSOX2	Q6ZRP7	ENSG00000165661.15	Up
ESCC	FGD6	Q6ZV73	ENSG00000180263.13	Up
ESCC	TMTC3	Q6ZXV5	ENSG00000139324.11	Up
ESCC	IKBIP	Q70UQ0	ENSG00000166130.14	Up
ESCC	INTS8	Q75QN2	ENSG00000164941.13	Up
ESCC	TRMT10C	Q7L0Y3	ENSG00000174173.6	Up
ESCC	LRRC8D	Q7L1W4	ENSG00000171492.14	Up
ESCC	CENPQ	Q7L2Z9	ENSG00000031691.6	Up
ESCC	PHF5A	Q7RTV0	ENSG00000100410.7	Up
ESCC	GPRIN1	Q7Z2K8	ENSG00000169258.6	Up
ESCC	HAUS6	Q7Z4H7	ENSG00000147874.10	Up
ESCC	ZBTB33	Q86T24	ENSG00000177485.6	Up
ESCC	PABPN1	Q86U42	ENSG00000100836.10	Up
ESCC	ZNF598	Q86UK7	ENSG00000167962.12	Up
ESCC	KTN1	Q86UP2	ENSG00000126777.17	Up
ESCC	ALYREF	Q86V81	ENSG00000183684.7	Up
ESCC	CAND1	Q86VP6	ENSG00000111530.12	Up
ESCC	THOC6	Q86W42	ENSG00000131652.13	Up
ESCC	NCAPG2	Q86XI2	ENSG00000146918.19	Up
ESCC	ANKLE2	Q86XL3	ENSG00000176915.14	Up
ESCC	MEX3D	Q86XN8	ENSG00000181588.16	Up
ESCC	PDPN	Q86YL7	ENSG00000162493.16	Up
ESCC	CPNE8	Q86YQ8	ENSG00000139117.13	Up
ESCC	CEP97	Q8IW35	ENSG00000182504.10	Up
ESCC	PHF6	Q8IWS0	ENSG00000156531.16	Up
ESCC	SULF2	Q8IWU5	ENSG00000196562.14	Up
ESCC	SULF1	Q8IWU6	ENSG00000137573.13	Up
ESCC	MCEMP1	Q8IX19	ENSG00000183019.7	Up
ESCC	SKA3	Q8IX90	ENSG00000165480.15	Up
ESCC	PARP9	Q8IXQ6	ENSG00000138496.16	Up
ESCC	PALM2	Q8IXS6	ENSG00000243444.7	Up
ESCC	RBM12B	Q8IXT5	ENSG00000183808.11	Up
ESCC	ZC3H3	Q8IXZ2	ENSG00000014164.6	Up
ESCC	CKAP2L	Q8IYA6	ENSG00000169607.12	Up
ESCC	RNF168	Q8IYW5	ENSG00000163961.4	Up
ESCC	PELP1	Q8IZL8	ENSG00000141456.14	Up
ESCC	TNS4	Q8IZW8	ENSG00000131746.12	Up
ESCC	SPICE1	Q8N0Z3	ENSG00000163611.11	Up
ESCC	CNPY4	Q8N129	ENSG00000166997.7	Up
ESCC	NUP93	Q8N1F7	ENSG00000102900.12	Up
ESCC	TOMM5	Q8N4H5	ENSG00000175768.12	Up
ESCC	FBXL6	Q8N531	ENSG00000182325.10	Up
ESCC	OGFOD1	Q8N543	ENSG00000087263.16	Up
ESCC	ZC3H8	Q8N5P1	ENSG00000144161.12	Up
ESCC	CD177	Q8N6Q3	ENSG00000204936.9	Up
ESCC	C19orf47	Q8N9M1	ENSG00000160392.13	Up
ESCC	KRI1	Q8N9T8	ENSG00000129347.19	Up
ESCC	XXYLT1	Q8NBI6	ENSG00000173950.15	Up
ESCC	COLGALT1	Q8NBJ5	ENSG00000130309.10	Up
ESCC	PCSK9	Q8NBP7	ENSG00000169174.10	Up
ESCC	SPC24	Q8NBT2	ENSG00000161888.11	Up
ESCC	CHST14	Q8NCH0	ENSG00000169105.7	Up
ESCC	ZNF280C	Q8ND82	ENSG00000056277.15	Up
ESCC	SHCBP1	Q8NEM2	ENSG00000171241.8	Up
ESCC	NAV1	Q8NEY1	ENSG00000134369.15	Up
ESCC	LPCAT1	Q8NF37	ENSG00000153395.9	Up
ESCC	PJA1	Q8NG27	ENSG00000181191.11	Up
ESCC	LILRB4	Q8NHJ6	ENSG00000186818.12	Up
ESCC	PLBD2	Q8NHP8	ENSG00000151176.7	Up
ESCC	DDX55	Q8NHQ9	ENSG00000111364.15	Up
ESCC	CT45A3	Q8NHU0	ENSG00000269096.6	Up
ESCC	NEDD1	Q8NHV4	ENSG00000139350.11	Up
ESCC	MPLKIP	Q8TAP9	ENSG00000168303.6	Up
ESCC	GDAP1	Q8TB36	ENSG00000104381.12	Up
ESCC	IFI44	Q8TCB0	ENSG00000137965.10	Up
ESCC	DTX3L	Q8TDB6	ENSG00000163840.9	Up
ESCC	BRIX1	Q8TDN6	ENSG00000113460.12	Up
ESCC	LRRC8C	Q8TDW0	ENSG00000171488.14	Up
ESCC	GPX8	Q8TED1	ENSG00000164294.13	Up
ESCC	LRRC15	Q8TF66	ENSG00000172061.8	Up
ESCC	SCARB1	Q8WTV0	ENSG00000073060.15	Up
ESCC	TSKU	Q8WUA8	ENSG00000182704.7	Up
ESCC	CKAP2	Q8WWK9	ENSG00000136108.14	Up
ESCC	ATXN2L	Q8WWM7	ENSG00000168488.18	Up
ESCC	METTL21A	Q8WXB1	ENSG00000144401.14	Up
ESCC	TOPBP1	Q92547	ENSG00000163781.12	Up
ESCC	HSPH1	Q92598	ENSG00000120694.19	Up
ESCC	NUP205	Q92621	ENSG00000155561.14	Up
ESCC	PXDN	Q92626	ENSG00000130508.10	Up
ESCC	ALG3	Q92685	ENSG00000214160.9	Up
ESCC	ANP32B	Q92688	ENSG00000136938.8	Up
ESCC	PRCC	Q92733	ENSG00000143294.14	Up
ESCC	TFG	Q92734	ENSG00000114354.12	Up
ESCC	GGH	Q92820	ENSG00000137563.11	Up
ESCC	KIFAP3	Q92845	ENSG00000075945.12	Up
ESCC	KHSRP	Q92945	ENSG00000088247.15	Up
ESCC	IRF7	Q92985	ENSG00000185507.19	Up
ESCC	MR1	Q95460	ENSG00000153029.14	Up
ESCC	TBRG4	Q969Z0	ENSG00000136270.13	Up
ESCC	KIFC2	Q96AC6	ENSG00000167702.11	Up
ESCC	PYCR2	Q96C36	ENSG00000143811.16	Up
ESCC	CTHRC1	Q96CG8	ENSG00000164932.12	Up
ESCC	HAUS1	Q96CS2	ENSG00000152240.12	Up
ESCC	AP2M1	Q96CW1	ENSG00000161203.13	Up
ESCC	RCN3	Q96D15	ENSG00000142552.7	Up
ESCC	RMI2	Q96E14	ENSG00000175643.8	Up
ESCC	MTERF3	Q96E29	ENSG00000156469.8	Up
ESCC	SPDL1	Q96EA4	ENSG00000040275.16	Up
ESCC	L3HYPDH	Q96EM0	ENSG00000126790.11	Up
ESCC	SAAL1	Q96ER3	ENSG00000166788.9	Up
ESCC	HSPBAP1	Q96EW2	ENSG00000169087.10	Up
ESCC	CDCA5	Q96FF9	ENSG00000146670.9	Up
ESCC	HMCES	Q96FZ2	ENSG00000183624.13	Up
ESCC	BICD1	Q96G01	ENSG00000151746.13	Up
ESCC	KLHDC7B	Q96G42	ENSG00000130487.5	Up
ESCC	DUS3L	Q96G46	ENSG00000141994.15	Up
ESCC	NUDT11	Q96G61	ENSG00000196368.4	Up
ESCC	AURKB	Q96GD4	ENSG00000178999.12	Up
ESCC	DCUN1D1	Q96GG9	ENSG00000043093.13	Up
ESCC	SMARCD1	Q96GM5	ENSG00000066117.14	Up
ESCC	DDX27	Q96GQ7	ENSG00000124228.14	Up
ESCC	MASTL	Q96GX5	ENSG00000120539.14	Up
ESCC	CENPN	Q96H22	ENSG00000166451.13	Up
ESCC	TONSL	Q96HA7	ENSG00000160949.16	Up
ESCC	RSRC1	Q96IZ7	ENSG00000174891.12	Up
ESCC	EPSTI1	Q96J88	ENSG00000133106.14	Up
ESCC	PBK	Q96KB5	ENSG00000168078.9	Up
ESCC	EHMT2	Q96KQ7	ENSG00000204371.11	Up
ESCC	B3GALT6	Q96L58	ENSG00000176022.4	Up
ESCC	NSMCE2	Q96MF7	ENSG00000156831.7	Up
ESCC	IPO9	Q96P70	ENSG00000198700.9	Up
ESCC	SPRR4	Q96PI1	ENSG00000184148.3	Up
ESCC	GBP5	Q96PP8	ENSG00000154451.14	Up
ESCC	FMNL2	Q96PY5	ENSG00000157827.19	Up
ESCC	PUS7	Q96PZ0	ENSG00000091127.13	Up
ESCC	TMEM237	Q96Q45	ENSG00000155755.18	Up
ESCC	SLC38A2	Q96QD8	ENSG00000134294.13	Up
ESCC	FYTTD1	Q96QD9	ENSG00000122068.12	Up
ESCC	PANX1	Q96RD7	ENSG00000110218.8	Up
ESCC	MED15	Q96RN5	ENSG00000099917.17	Up
ESCC	IL4I1	Q96RQ9	ENSG00000104951.15	Up
ESCC	TGS1	Q96RS0	ENSG00000137574.10	Up
ESCC	NUDCD1	Q96RS6	ENSG00000120526.10	Up
ESCC	WRNIP1	Q96S55	ENSG00000124535.15	Up
ESCC	SMC6	Q96SB8	ENSG00000163029.15	Up
ESCC	KCTD15	Q96SI1	ENSG00000153885.14	Up
ESCC	TMEM209	Q96SK2	ENSG00000146842.16	Up
ESCC	GPX7	Q96SL4	ENSG00000116157.5	Up
ESCC	CEP89	Q96ST8	ENSG00000121289.17	Up
ESCC	UHRF1	Q96T88	ENSG00000276043.4	Up
ESCC	TBCB	Q99426	ENSG00000105254.11	Up
ESCC	CNN2	Q99439	ENSG00000064666.14	Up
ESCC	RNF2	Q99496	ENSG00000121481.10	Up
ESCC	DNAJC2	Q99543	ENSG00000105821.14	Up
ESCC	PIK3R4	Q99570	ENSG00000196455.7	Up
ESCC	POP1	Q99575	ENSG00000104356.10	Up
ESCC	RAD9A	Q99638	ENSG00000172613.7	Up
ESCC	PKMYT1	Q99640	ENSG00000127564.16	Up
ESCC	KIF2C	Q99661	ENSG00000142945.12	Up
ESCC	EBNA1BP2	Q99848	ENSG00000117395.10	Up
ESCC	ARID3A	Q99856	ENSG00000116017.10	Up
ESCC	HAUS7	Q99871	ENSG00000213397.10	Up
ESCC	PRMT1	Q99873	ENSG00000126457.20	Up
ESCC	VRK1	Q99986	ENSG00000100749.7	Up
ESCC	NCAPG	Q9BPX3	ENSG00000109805.9	Up
ESCC	NABP2	Q9BQ15	ENSG00000139579.12	Up
ESCC	CMSS1	Q9BQ75	ENSG00000184220.10	Up
ESCC	MYBBP1A	Q9BQG0	ENSG00000132382.14	Up
ESCC	MGME1	Q9BQP7	ENSG00000125871.13	Up
ESCC	PDCD2L	Q9BRP1	ENSG00000126249.7	Up
ESCC	RIOK1	Q9BRS2	ENSG00000124784.8	Up
ESCC	GINS4	Q9BRT9	ENSG00000147536.11	Up
ESCC	GINS3	Q9BRX5	ENSG00000181938.13	Up
ESCC	NOL10	Q9BSC4	ENSG00000115761.15	Up
ESCC	RTKN	Q9BST9	ENSG00000114993.15	Up
ESCC	LIMD2	Q9BT23	ENSG00000136490.8	Up
ESCC	PAGR1	Q9BTK6	ENSG00000280789.1	Up
ESCC	ANP32E	Q9BTT0	ENSG00000143401.14	Up
ESCC	HGH1	Q9BTY7	ENSG00000235173.6	Up
ESCC	LMF2	Q9BU23	ENSG00000100258.17	Up
ESCC	SPON2	Q9BUD6	ENSG00000159674.11	Up
ESCC	DERL1	Q9BUN8	ENSG00000136986.9	Up
ESCC	DSCC1	Q9BVC3	ENSG00000136982.5	Up
ESCC	UTP14A	Q9BVJ6	ENSG00000156697.12	Up
ESCC	TIPIN	Q9BVW5	ENSG00000075131.9	Up
ESCC	KIFC1	Q9BW19	ENSG00000237649.7	Up
ESCC	NUP85	Q9BW27	ENSG00000125450.10	Up
ESCC	SLC4A1AP	Q9BWU0	ENSG00000163798.13	Up
ESCC	STRA6	Q9BX79	ENSG00000137868.18	Up
ESCC	NPL	Q9BXD5	ENSG00000135838.13	Up
ESCC	CLEC7A	Q9BXN2	ENSG00000172243.17	Up
ESCC	SLC12A9	Q9BXP2	ENSG00000146828.17	Up
ESCC	SRRT	Q9BXP5	ENSG00000087087.18	Up
ESCC	NUSAP1	Q9BXS6	ENSG00000137804.12	Up
ESCC	NIFK	Q9BYG3	ENSG00000155438.11	Up
ESCC	NUF2	Q9BZD4	ENSG00000143228.12	Up
ESCC	GTPBP4	Q9BZE4	ENSG00000107937.18	Up
ESCC	UPF3B	Q9BZI7	ENSG00000125351.10	Up
ESCC	TBL1XR1	Q9BZK7	ENSG00000177565.15	Up
ESCC	INO80B	Q9C086	ENSG00000115274.14	Up
ESCC	UBE2O	Q9C0C9	ENSG00000175931.12	Up
ESCC	TTYH3	Q9C0H2	ENSG00000136295.14	Up
ESCC	WDR12	Q9GZL7	ENSG00000138442.9	Up
ESCC	REXO4	Q9GZR2	ENSG00000148300.11	Up
ESCC	SLIRP	Q9GZT3	ENSG00000119705.9	Up
ESCC	PAIP1	Q9H074	ENSG00000172239.13	Up
ESCC	LSG1	Q9H089	ENSG00000041802.10	Up
ESCC	NAT10	Q9H0A0	ENSG00000135372.8	Up
ESCC	KLC2	Q9H0B6	ENSG00000174996.11	Up
ESCC	RACGAP1	Q9H0H5	ENSG00000161800.12	Up
ESCC	PARP12	Q9H0J9	ENSG00000059378.12	Up
ESCC	DDX47	Q9H0S4	ENSG00000213782.7	Up
ESCC	DNTTIP1	Q9H147	ENSG00000101457.12	Up
ESCC	CDT1	Q9H211	ENSG00000167513.8	Up
ESCC	SLC25A32	Q9H2D1	ENSG00000164933.11	Up
ESCC	PARL	Q9H300	ENSG00000175193.12	Up
ESCC	TP63	Q9H3D4	ENSG00000073282.12	Up
ESCC	TMX1	Q9H3N1	ENSG00000139921.12	Up
ESCC	CENPH	Q9H3R5	ENSG00000153044.9	Up
ESCC	SENP3	Q9H4L4	ENSG00000161956.12	Up
ESCC	CCDC86	Q9H6F5	ENSG00000110104.11	Up
ESCC	DHX33	Q9H6R0	ENSG00000005100.12	Up
ESCC	DCTPP1	Q9H773	ENSG00000179958.8	Up
ESCC	ATP13A3	Q9H7F0	ENSG00000133657.14	Up
ESCC	METTL8	Q9H825	ENSG00000123600.18	Up
ESCC	NOL11	Q9H8H0	ENSG00000130935.9	Up
ESCC	DDX31	Q9H8H2	ENSG00000125485.17	Up
ESCC	ECT2	Q9H8V3	ENSG00000114346.13	Up
ESCC	ZWILCH	Q9H900	ENSG00000174442.11	Up
ESCC	SFXN1	Q9H9B4	ENSG00000164466.12	Up
ESCC	USP42	Q9H9J4	ENSG00000106346.11	Up
ESCC	XPO5	Q9HAV4	ENSG00000124571.17	Up
ESCC	CACYBP	Q9HB71	ENSG00000116161.17	Up
ESCC	RRAGC	Q9HB90	ENSG00000116954.7	Up
ESCC	SPC25	Q9HBM1	ENSG00000152253.8	Up
ESCC	APOBEC3G	Q9HC16	ENSG00000239713.7	Up
ESCC	CBX8	Q9HC52	ENSG00000141570.10	Up
ESCC	TANC2	Q9HCD6	ENSG00000170921.14	Up
ESCC	ZNF532	Q9HCE3	ENSG00000074657.13	Up
ESCC	APMAP	Q9HDC9	ENSG00000101474.11	Up
ESCC	TREM1	Q9NP99	ENSG00000124731.12	Up
ESCC	UBE2T	Q9NPD8	ENSG00000077152.9	Up
ESCC	CHST11	Q9NPF2	ENSG00000171310.10	Up
ESCC	TIMMDC1	Q9NPL8	ENSG00000113845.9	Up
ESCC	PPAN	Q9NQ55	ENSG00000130810.19	Up
ESCC	INCENP	Q9NQS7	ENSG00000149503.12	Up
ESCC	ANLN	Q9NQW6	ENSG00000011426.10	Up
ESCC	DDX21	Q9NR30	ENSG00000165732.12	Up
ESCC	FBXO6	Q9NRD1	ENSG00000116663.10	Up
ESCC	POLE3	Q9NRF9	ENSG00000148229.12	Up
ESCC	CHRAC1	Q9NRG0	ENSG00000104472.9	Up
ESCC	BAZ1A	Q9NRL2	ENSG00000198604.10	Up
ESCC	SDHAF3	Q9NRP4	ENSG00000196636.7	Up
ESCC	PNO1	Q9NRX1	ENSG00000115946.7	Up
ESCC	HELLS	Q9NRZ9	ENSG00000119969.14	Up
ESCC	KIF15	Q9NS87	ENSG00000163808.16	Up
ESCC	RAD18	Q9NS91	ENSG00000070950.9	Up
ESCC	HOMER3	Q9NSC5	ENSG00000051128.18	Up
ESCC	SAMSN1	Q9NSI8	ENSG00000155307.17	Up
ESCC	SMC4	Q9NTJ3	ENSG00000113810.15	Up
ESCC	ABCF3	Q9NUQ8	ENSG00000161204.11	Up
ESCC	TDP1	Q9NUW8	ENSG00000042088.13	Up
ESCC	DCAF13	Q9NV06	ENSG00000164934.13	Up
ESCC	SLC38A7	Q9NVC3	ENSG00000103042.8	Up
ESCC	INTS7	Q9NVH2	ENSG00000143493.12	Up
ESCC	FANCI	Q9NVI1	ENSG00000140525.17	Up
ESCC	ATAD3A	Q9NVI7	ENSG00000197785.13	Up
ESCC	DDX18	Q9NVP1	ENSG00000088205.12	Up
ESCC	ASF1B	Q9NVP2	ENSG00000105011.8	Up
ESCC	GPATCH2	Q9NW75	ENSG00000092978.10	Up
ESCC	TMEM45A	Q9NWC5	ENSG00000181458.10	Up
ESCC	PAK1IP1	Q9NWT1	ENSG00000111845.4	Up
ESCC	LYAR	Q9NX58	ENSG00000145220.13	Up
ESCC	SMPD4	Q9NXE4	ENSG00000136699.19	Up
ESCC	TEX10	Q9NXF1	ENSG00000136891.13	Up
ESCC	TRMT1	Q9NXH9	ENSG00000104907.12	Up
ESCC	NDE1	Q9NXR1	ENSG00000072864.12	Up
ESCC	DPP3	Q9NY33	ENSG00000254986.7	Up
ESCC	AATF	Q9NY61	ENSG00000275700.4	Up
ESCC	DDX56	Q9NY93	ENSG00000136271.10	Up
ESCC	ELOVL5	Q9NYP7	ENSG00000012660.13	Up
ESCC	GTSE1	Q9NYZ3	ENSG00000075218.18	Up
ESCC	DTL	Q9NZJ0	ENSG00000143476.17	Up
ESCC	RAI14	Q9P0K7	ENSG00000039560.13	Up
ESCC	RCC2	Q9P258	ENSG00000179051.13	Up
ESCC	PTGFRN	Q9P2B2	ENSG00000134247.9	Up
ESCC	DNMT3B	Q9UBC3	ENSG00000088305.18	Up
ESCC	ORC3	Q9UBD5	ENSG00000135336.14	Up
ESCC	XPR1	Q9UBH6	ENSG00000143324.13	Up
ESCC	DHCR7	Q9UBM7	ENSG00000172893.15	Up
ESCC	SPAST	Q9UBP0	ENSG00000021574.11	Up
ESCC	DNAJB11	Q9UBS4	ENSG00000090520.10	Up
ESCC	UBA2	Q9UBT2	ENSG00000126261.12	Up
ESCC	DAXX	Q9UER7	ENSG00000204209.10	Up
ESCC	LRWD1	Q9UFC0	ENSG00000161036.10	Up
ESCC	ABCF2	Q9UG63	ENSG00000033050.7	Up
ESCC	CD300A	Q9UGN4	ENSG00000167851.13	Up
ESCC	PARP2	Q9UGN5	ENSG00000129484.13	Up
ESCC	HMGXB4	Q9UGU5	ENSG00000100281.13	Up
ESCC	APOBEC3B	Q9UH17	ENSG00000179750.15	Up
ESCC	CHORDC1	Q9UHD1	ENSG00000110172.11	Up
ESCC	STEAP1	Q9UHE8	ENSG00000164647.8	Up
ESCC	PFDN2	Q9UHV9	ENSG00000143256.4	Up
ESCC	PUF60	Q9UHX1	ENSG00000179950.13	Up
ESCC	ADGRE2	Q9UHX3	ENSG00000127507.17	Up
ESCC	BAZ1B	Q9UIG0	ENSG00000009954.10	Up
ESCC	PLXNA1	Q9UIW2	ENSG00000114554.11	Up
ESCC	TRMT6	Q9UJA5	ENSG00000089195.14	Up
ESCC	DDX41	Q9UJV9	ENSG00000183258.11	Up
ESCC	LSM7	Q9UK45	ENSG00000130332.14	Up
ESCC	CCNL1	Q9UK58	ENSG00000163660.11	Up
ESCC	DBR1	Q9UK59	ENSG00000138231.12	Up
ESCC	MRTO4	Q9UKD2	ENSG00000053372.4	Up
ESCC	NXT1	Q9UKK6	ENSG00000132661.3	Up
ESCC	RALY	Q9UKM9	ENSG00000125970.11	Up
ESCC	DSE	Q9UL01	ENSG00000111817.16	Up
ESCC	PSME2	Q9UL46	ENSG00000100911.13	Up
ESCC	SLC39A10	Q9ULF5	ENSG00000196950.13	Up
ESCC	ASAP1	Q9ULH1	ENSG00000153317.14	Up
ESCC	ISY1	Q9ULR0	ENSG00000240682.9	Up
ESCC	TPX2	Q9ULW0	ENSG00000088325.15	Up
ESCC	PADI3	Q9ULW8	ENSG00000142619.4	Up
ESCC	ANAPC10	Q9UM13	ENSG00000164162.12	Up
ESCC	PRPF19	Q9UMS4	ENSG00000110107.8	Up
ESCC	TIMELESS	Q9UNS1	ENSG00000111602.11	Up
ESCC	FZD1	Q9UP38	ENSG00000157240.3	Up
ESCC	CEP131	Q9UPN4	ENSG00000141577.13	Up
ESCC	PA2G4	Q9UQ80	ENSG00000170515.13	Up
ESCC	SMC3	Q9UQE7	ENSG00000108055.9	Up
ESCC	JAG2	Q9Y219	ENSG00000184916.8	Up
ESCC	NIP7	Q9Y221	ENSG00000132603.13	Up
ESCC	RUVBL2	Q9Y230	ENSG00000183207.12	Up
ESCC	GINS2	Q9Y248	ENSG00000131153.8	Up
ESCC	RUVBL1	Q9Y265	ENSG00000175792.11	Up
ESCC	MRPS28	Q9Y2Q9	ENSG00000147586.9	Up
ESCC	WBP11	Q9Y2W2	ENSG00000084463.7	Up
ESCC	NOP58	Q9Y2X3	ENSG00000055044.10	Up
ESCC	POLR3K	Q9Y2Y1	ENSG00000161980.5	Up
ESCC	YARS2	Q9Y2Z4	ENSG00000139131.12	Up
ESCC	FCF1	Q9Y324	ENSG00000119616.11	Up
ESCC	SF3B6	Q9Y3B4	ENSG00000115128.6	Up
ESCC	PPIL1	Q9Y3C6	ENSG00000137168.7	Up
ESCC	MED31	Q9Y3C7	ENSG00000108590.10	Up
ESCC	GOLT1B	Q9Y3E0	ENSG00000111711.9	Up
ESCC	NOC2L	Q9Y3T9	ENSG00000188976.10	Up
ESCC	CHST2	Q9Y4C5	ENSG00000175040.5	Up
ESCC	RBM19	Q9Y4C8	ENSG00000122965.10	Up
ESCC	MYO5A	Q9Y4I1	ENSG00000197535.14	Up
ESCC	LOXL2	Q9Y4K0	ENSG00000134013.15	Up
ESCC	LAS1L	Q9Y4W2	ENSG00000001497.16	Up
ESCC	LSM4	Q9Y4Z0	ENSG00000130520.10	Up
ESCC	SUPT16H	Q9Y5B9	ENSG00000092201.9	Up
ESCC	UTP18	Q9Y5J1	ENSG00000011260.13	Up
ESCC	ORC6	Q9Y5N6	ENSG00000091651.8	Up
ESCC	PUS1	Q9Y606	ENSG00000177192.13	Up
ESCC	FHOD1	Q9Y613	ENSG00000135723.13	Up
ESCC	CFAP20	Q9Y6A4	ENSG00000070761.7	Up
ESCC	TACC3	Q9Y6A5	ENSG00000013810.18	Up
ESCC	MAD1L1	Q9Y6D9	ENSG00000002822.15	Up
ESCC	OAS3	Q9Y6K5	ENSG00000111331.12	Up
ESCC	DDX49	Q9Y6V7	ENSG00000105671.11	Up
ESCC	MORC2	Q9Y6X9	ENSG00000133422.12	Up
LIHC	UQCRHL	A0A096LP55	ENSG00000233954.6	Up
LIHC	GAGE12B	A1L429	ENSG00000236737.1	Up
LIHC	SH3PXD2B	A1X283	ENSG00000174705.11	Up
LIHC	GAGE12H	A6NDE8	ENSG00000224902.5	Up
LIHC	PGP	A6NDG6	ENSG00000184207.8	Up
LIHC	RASA4B	C9J798	ENSG00000170667.14	Up
LIHC	DDX39A	O00148	ENSG00000123136.14	Up
LIHC	AP3B1	O00203	ENSG00000132842.13	Up
LIHC	ATOX1	O00244	ENSG00000177556.11	Up
LIHC	CBX4	O00257	ENSG00000141582.14	Up
LIHC	CLIC1	O00299	ENSG00000213719.8	Up
LIHC	SULT1C2	O00338	ENSG00000198203.9	Up
LIHC	IGF2BP3	O00425	ENSG00000136231.13	Up
LIHC	AGRN	O00468	ENSG00000188157.13	Up
LIHC	NOP56	O00567	ENSG00000101361.14	Up
LIHC	PODXL	O00592	ENSG00000128567.16	Up
LIHC	UBE2C	O00762	ENSG00000175063.16	Up
LIHC	VCY	O14598	ENSG00000129864.6	Up
LIHC	PDCD5	O14737	ENSG00000105185.11	Up
LIHC	TCERG1	O14776	ENSG00000113649.11	Up
LIHC	NDC80	O14777	ENSG00000080986.12	Up
LIHC	SCAMP3	O14828	ENSG00000116521.10	Up
LIHC	GIPC1	O14908	ENSG00000123159.15	Up
LIHC	AURKA	O14965	ENSG00000087586.17	Up
LIHC	CLGN	O14967	ENSG00000153132.12	Up
LIHC	MCF2L	O15068	ENSG00000126217.20	Up
LIHC	CEP290	O15078	ENSG00000198707.14	Up
LIHC	ARHGEF11	O15085	ENSG00000132694.18	Up
LIHC	NPC1	O15118	ENSG00000141458.12	Up
LIHC	ZBTB7B	O15156	ENSG00000160685.13	Up
LIHC	UBD	O15205	ENSG00000213886.3	Up
LIHC	PFDN6	O15212	ENSG00000204220.9	Up
LIHC	WDR46	O15213	ENSG00000227057.7	Up
LIHC	GNPAT	O15228	ENSG00000116906.11	Up
LIHC	CASC3	O15234	ENSG00000108349.14	Up
LIHC	MRPS12	O15235	ENSG00000128626.11	Up
LIHC	MAPK13	O15264	ENSG00000156711.16	Up
LIHC	PPM1G	O15355	ENSG00000115241.10	Up
LIHC	NVL	O15381	ENSG00000143748.17	Up
LIHC	BCAT2	O15382	ENSG00000105552.14	Up
LIHC	SLC16A3	O15427	ENSG00000141526.14	Up
LIHC	ABCC4	O15439	ENSG00000125257.13	Up
LIHC	ABCC5	O15440	ENSG00000114770.16	Up
LIHC	P4HA2	O15460	ENSG00000072682.18	Up
LIHC	MAGEB2	O15479	ENSG00000099399.5	Up
LIHC	GPAA1	O43292	ENSG00000197858.10	Up
LIHC	EEF1E1	O43324	ENSG00000124802.11	Up
LIHC	MSI1	O43347	ENSG00000135097.6	Up
LIHC	RIPK2	O43353	ENSG00000104312.7	Up
LIHC	RASA4	O43374	ENSG00000105808.17	Up
LIHC	PRPF3	O43395	ENSG00000117360.12	Up
LIHC	TPD52L2	O43399	ENSG00000101150.17	Up
LIHC	COCH	O43405	ENSG00000100473.15	Up
LIHC	PPIH	O43447	ENSG00000171960.10	Up
LIHC	CA12	O43570	ENSG00000074410.13	Up
LIHC	PRC1	O43663	ENSG00000198901.13	Up
LIHC	RGS10	O43665	ENSG00000148908.14	Up
LIHC	KDELR3	O43731	ENSG00000100196.10	Up
LIHC	STX6	O43752	ENSG00000135823.13	Up
LIHC	RRP9	O43818	ENSG00000114767.6	Up
LIHC	RAD21	O60216	ENSG00000164754.12	Up
LIHC	AKR1B10	O60218	ENSG00000198074.9	Up
LIHC	SIPA1L3	O60292	ENSG00000105738.10	Up
LIHC	FZD6	O60353	ENSG00000164930.11	Up
LIHC	PLXNC1	O60486	ENSG00000136040.8	Up
LIHC	ACSL4	O60488	ENSG00000068366.19	Up
LIHC	PLOD3	O60568	ENSG00000106397.11	Up
LIHC	RAD1	O60671	ENSG00000113456.18	Up
LIHC	PRMT3	O60678	ENSG00000185238.12	Up
LIHC	MAGEC1	O60732	ENSG00000155495.8	Up
LIHC	PFKFB2	O60825	ENSG00000123836.14	Up
LIHC	PAGE4	O60829	ENSG00000101951.16	Up
LIHC	IGSF3	O75054	ENSG00000143061.17	Up
LIHC	FAM20B	O75063	ENSG00000116199.11	Up
LIHC	PTCD1	O75127	ENSG00000106246.17	Up
LIHC	ENTPD6	O75354	ENSG00000197586.12	Up
LIHC	BCAS1	O75363	ENSG00000064787.12	Up
LIHC	PTP4A3	O75365	ENSG00000184489.11	Up
LIHC	NME6	O75414	ENSG00000172113.8	Up
LIHC	GIGYF1	O75420	ENSG00000146830.9	Up
LIHC	SAP30	O75446	ENSG00000164105.3	Up
LIHC	GMNN	O75496	ENSG00000112312.9	Up
LIHC	NPM3	O75607	ENSG00000107833.10	Up
LIHC	NUP155	O75694	ENSG00000113569.15	Up
LIHC	WDHD1	O75717	ENSG00000198554.11	Up
LIHC	RNASEH2A	O75792	ENSG00000104889.4	Up
LIHC	RPP40	O75818	ENSG00000124787.13	Up
LIHC	CPD	O75976	ENSG00000108582.11	Up
LIHC	WFS1	O76024	ENSG00000109501.13	Up
LIHC	DXO	O77932	ENSG00000204348.9	Up
LIHC	B3GAT3	O94766	ENSG00000149541.9	Up
LIHC	GLS	O94925	ENSG00000115419.12	Up
LIHC	UBR5	O95071	ENSG00000104517.12	Up
LIHC	ZFPL1	O95159	ENSG00000162300.11	Up
LIHC	KIF4A	O95239	ENSG00000090889.11	Up
LIHC	MPZL1	O95297	ENSG00000197965.11	Up
LIHC	SMC2	O95347	ENSG00000136824.18	Up
LIHC	TACC2	O95359	ENSG00000138162.17	Up
LIHC	METTL18	O95568	ENSG00000171806.11	Up
LIHC	POLR1A	O95602	ENSG00000068654.15	Up
LIHC	CPSF4	O95639	ENSG00000160917.14	Up
LIHC	RAB3D	O95716	ENSG00000105514.7	Up
LIHC	BAG2	O95816	ENSG00000112208.11	Up
LIHC	TOMM40	O96008	ENSG00000130204.12	Up
LIHC	CHEK2	O96017	ENSG00000183765.20	Up
LIHC	ACTL6A	O96019	ENSG00000136518.16	Up
LIHC	F13A1	P00488	ENSG00000124491.15	Up
LIHC	SPINK1	P00995	ENSG00000164266.10	Up
LIHC	COL4A1	P02462	ENSG00000187498.14	Up
LIHC	LMNA	P02545	ENSG00000160789.19	Up
LIHC	TFRC	P02786	ENSG00000072274.12	Up
LIHC	GBA	P04062	ENSG00000177628.15	Up
LIHC	TK1	P04183	ENSG00000167900.11	Up
LIHC	THY1	P04216	ENSG00000154096.13	Up
LIHC	HSPB1	P04792	ENSG00000106211.8	Up
LIHC	TYMS	P04818	ENSG00000176890.15	Up
LIHC	SLC4A2	P04920	ENSG00000164889.12	Up
LIHC	RPLP1	P05386	ENSG00000137818.11	Up
LIHC	CDK1	P06493	ENSG00000170312.15	Up
LIHC	NPM1	P06748	ENSG00000181163.13	Up
LIHC	ANXA2	P07355	ENSG00000182718.16	Up
LIHC	UQCRH	P07919	ENSG00000173660.11	Up
LIHC	LAMB1	P07942	ENSG00000091136.13	Up
LIHC	RNASE1	P07998	ENSG00000129538.13	Up
LIHC	RHOC	P08134	ENSG00000155366.16	Up
LIHC	HSP90AB1	P08238	ENSG00000096384.19	Up
LIHC	ASNS	P08243	ENSG00000070669.16	Up
LIHC	COL4A2	P08572	ENSG00000134871.17	Up
LIHC	SNRNP70	P08621	ENSG00000104852.14	Up
LIHC	SNRPC	P09234	ENSG00000124562.9	Up
LIHC	SPARC	P09486	ENSG00000113140.10	Up
LIHC	HNRNPA1	P09651	ENSG00000135486.17	Up
LIHC	SNRPA1	P09661	ENSG00000131876.16	Up
LIHC	PARP1	P09874	ENSG00000143799.12	Up
LIHC	POLA1	P09884	ENSG00000101868.10	Up
LIHC	HSPA1A	P0DMV8	ENSG00000204389.9	Up
LIHC	RAP2A	P10114	ENSG00000125249.6	Up
LIHC	SPP1	P10451	ENSG00000118785.13	Up
LIHC	TXN	P10599	ENSG00000136810.12	Up
LIHC	CTSA	P10619	ENSG00000064601.16	Up
LIHC	MAPT	P10636	ENSG00000186868.15	Up
LIHC	LAMC1	P11047	ENSG00000135862.5	Up
LIHC	MAP2	P11137	ENSG00000078018.19	Up
LIHC	TOP2A	P11388	ENSG00000131747.14	Up
LIHC	G6PD	P11413	ENSG00000160211.15	Up
LIHC	PCNA	P12004	ENSG00000132646.10	Up
LIHC	COL11A1	P12107	ENSG00000060718.18	Up
LIHC	IMPDH2	P12268	ENSG00000178035.11	Up
LIHC	TPR	P12270	ENSG00000047410.13	Up
LIHC	VCAN	P13611	ENSG00000038427.15	Up
LIHC	PKM	P14618	ENSG00000067225.17	Up
LIHC	SNRPB	P14678	ENSG00000125835.17	Up
LIHC	FABP4	P15090	ENSG00000170323.8	Up
LIHC	NME1	P15531	ENSG00000239672.7	Up
LIHC	PECAM1	P16284	ENSG00000261371.5	Up
LIHC	STMN1	P16949	ENSG00000117632.20	Up
LIHC	ZNF30	P17039	ENSG00000168661.14	Up
LIHC	HMGA1	P17096	ENSG00000137309.19	Up
LIHC	ITGA2	P17301	ENSG00000164171.10	Up
LIHC	NELFE	P18615	ENSG00000204356.11	Up
LIHC	RCC1	P18754	ENSG00000180198.15	Up
LIHC	LIG1	P18858	ENSG00000105486.13	Up
LIHC	XRCC1	P18887	ENSG00000073050.11	Up
LIHC	GNAZ	P19086	ENSG00000128266.8	Up
LIHC	CD58	P19256	ENSG00000116815.15	Up
LIHC	SRM	P19623	ENSG00000116649.9	Up
LIHC	CCNA2	P20248	ENSG00000145386.9	Up
LIHC	RAB3A	P20336	ENSG00000105649.9	Up
LIHC	RAB3B	P20337	ENSG00000169213.6	Up
LIHC	LMNB1	P20700	ENSG00000113368.11	Up
LIHC	EFNA1	P20827	ENSG00000169242.11	Up
LIHC	ATP6V1C1	P21283	ENSG00000155097.11	Up
LIHC	MDK	P21741	ENSG00000110492.15	Up
LIHC	FBL	P22087	ENSG00000105202.7	Up
LIHC	NME2	P22392	ENSG00000011052.21	Up
LIHC	USF1	P22415	ENSG00000158773.14	Up
LIHC	SLC2A5	P22732	ENSG00000142583.17	Up
LIHC	FBLN1	P23142	ENSG00000077942.17	Up
LIHC	ITGA6	P23229	ENSG00000091409.14	Up
LIHC	S100A1	P23297	ENSG00000160678.11	Up
LIHC	DTYMK	P23919	ENSG00000168393.12	Up
LIHC	RRM1	P23921	ENSG00000167325.14	Up
LIHC	IL32	P24001	ENSG00000008517.16	Up
LIHC	MCM3	P25205	ENSG00000112118.17	Up
LIHC	MT3	P25713	ENSG00000087250.8	Up
LIHC	S100P	P25815	ENSG00000163993.6	Up
LIHC	DNMT1	P26358	ENSG00000130816.14	Up
LIHC	CHML	P26374	ENSG00000203668.1	Up
LIHC	HMGB2	P26583	ENSG00000164104.11	Up
LIHC	COL8A1	P27658	ENSG00000144810.15	Up
LIHC	DCK	P27707	ENSG00000156136.9	Up
LIHC	CAD	P27708	ENSG00000084774.13	Up
LIHC	POLD1	P28340	ENSG00000062822.12	Up
LIHC	CD34	P28906	ENSG00000174059.16	Up
LIHC	SHC1	P29353	ENSG00000160691.18	Up
LIHC	TKT	P29401	ENSG00000163931.15	Up
LIHC	EEF1D	P29692	ENSG00000104529.17	Up
LIHC	MARCKS	P29966	ENSG00000277443.1	Up
LIHC	RRM2	P31350	ENSG00000171848.13	Up
LIHC	SFN	P31947	ENSG00000175793.11	Up
LIHC	STIP1	P31948	ENSG00000168439.16	Up
LIHC	PYCR1	P32322	ENSG00000183010.16	Up
LIHC	GBP2	P32456	ENSG00000162645.12	Up
LIHC	CSTF2	P33240	ENSG00000101811.13	Up
LIHC	DUT	P33316	ENSG00000128951.13	Up
LIHC	CKS2	P33552	ENSG00000123975.4	Up
LIHC	ABCD1	P33897	ENSG00000101986.11	Up
LIHC	TTK	P33981	ENSG00000112742.9	Up
LIHC	MCM4	P33991	ENSG00000104738.16	Up
LIHC	MCM5	P33992	ENSG00000100297.15	Up
LIHC	MCM7	P33993	ENSG00000166508.17	Up
LIHC	HSPA4	P34932	ENSG00000170606.13	Up
LIHC	PCGF2	P35227	ENSG00000277258.4	Up
LIHC	RFC4	P35249	ENSG00000163918.10	Up
LIHC	THBS4	P35443	ENSG00000113296.14	Up
LIHC	FUS	P35637	ENSG00000089280.18	Up
LIHC	CHKA	P35790	ENSG00000110721.11	Up
LIHC	ARL2	P36404	ENSG00000213465.7	Up
LIHC	NUDT1	P36639	ENSG00000106268.15	Up
LIHC	TAGLN2	P37802	ENSG00000158710.14	Up
LIHC	IGHMBP2	P38935	ENSG00000132740.8	Up
LIHC	COL15A1	P39059	ENSG00000204291.10	Up
LIHC	MPV17	P39210	ENSG00000115204.14	Up
LIHC	FEN1	P39748	ENSG00000168496.3	Up
LIHC	CAPG	P40121	ENSG00000042493.15	Up
LIHC	CAP2	P40123	ENSG00000112186.11	Up
LIHC	RFC3	P40938	ENSG00000133119.12	Up
LIHC	EIF2D	P41214	ENSG00000143486.15	Up
LIHC	NAA10	P41227	ENSG00000102030.15	Up
LIHC	AKR1C3	P42330	ENSG00000196139.11	Up
LIHC	CASP2	P42575	ENSG00000106144.19	Up
LIHC	RPS27	P42677	ENSG00000177954.11	Up
LIHC	ABL2	P42684	ENSG00000143322.19	Up
LIHC	RBM34	P42696	ENSG00000188739.14	Up
LIHC	SLC1A3	P43003	ENSG00000079215.13	Up
LIHC	SLC1A4	P43007	ENSG00000115902.10	Up
LIHC	MCAM	P43121	ENSG00000076706.14	Up
LIHC	MSH2	P43246	ENSG00000095002.12	Up
LIHC	MAGEA1	P43355	ENSG00000198681.6	Up
LIHC	MAGEB1	P43366	ENSG00000214107.7	Up
LIHC	MKI67	P46013	ENSG00000148773.12	Up
LIHC	MAP1B	P46821	ENSG00000131711.14	Up
LIHC	RABIF	P47224	ENSG00000183155.4	Up
LIHC	SOX9	P48436	ENSG00000125398.5	Up
LIHC	CD151	P48509	ENSG00000177697.17	Up
LIHC	PRRC2A	P48634	ENSG00000204469.12	Up
LIHC	NES	P48681	ENSG00000132688.10	Up
LIHC	UBE2A	P49459	ENSG00000077721.15	Up
LIHC	PRIM1	P49642	ENSG00000198056.13	Up
LIHC	PRIM2	P49643	ENSG00000146143.17	Up
LIHC	CSNK1E	P49674	ENSG00000213923.10	Up
LIHC	CEBPA	P49715	ENSG00000245848.2	Up
LIHC	MCM2	P49736	ENSG00000073111.13	Up
LIHC	TAF6	P49848	ENSG00000106290.14	Up
LIHC	GMPS	P49915	ENSG00000163655.15	Up
LIHC	GNG4	P50150	ENSG00000168243.10	Up
LIHC	MMP14	P50281	ENSG00000157227.12	Up
LIHC	PPOX	P50336	ENSG00000143224.17	Up
LIHC	SERPINH1	P50454	ENSG00000149257.13	Up
LIHC	KNTC1	P50748	ENSG00000184445.11	Up
LIHC	BCAM	P50895	ENSG00000187244.10	Up
LIHC	DAP3	P51398	ENSG00000132676.15	Up
LIHC	SMARCA4	P51532	ENSG00000127616.17	Up
LIHC	HCFC1	P51610	ENSG00000172534.13	Up
LIHC	IRAK1	P51617	ENSG00000184216.11	Up
LIHC	GPC3	P51654	ENSG00000147257.13	Up
LIHC	KPNA2	P52292	ENSG00000182481.8	Up
LIHC	KIF11	P52732	ENSG00000138160.5	Up
LIHC	HK2	P52789	ENSG00000159399.9	Up
LIHC	HMGA2	P52926	ENSG00000149948.13	Up
LIHC	BLVRA	P53004	ENSG00000106605.10	Up
LIHC	ACLY	P53396	ENSG00000131473.16	Up
LIHC	LIMK2	P53671	ENSG00000182541.17	Up
LIHC	CLTCL1	P53675	ENSG00000070371.15	Up
LIHC	SUB1	P53999	ENSG00000113387.11	Up
LIHC	BLM	P54132	ENSG00000197299.10	Up
LIHC	PRKAA2	P54646	ENSG00000162409.10	Up
LIHC	BCAT1	P54687	ENSG00000060982.14	Up
LIHC	ATP1B3	P54709	ENSG00000069849.10	Up
LIHC	MFAP2	P55001	ENSG00000117122.13	Up
LIHC	CSE1L	P55060	ENSG00000124207.16	Up
LIHC	MANF	P55145	ENSG00000145050.15	Up
LIHC	NAP1L1	P55209	ENSG00000187109.13	Up
LIHC	CDH13	P55290	ENSG00000140945.15	Up
LIHC	RRP1	P56182	ENSG00000160214.12	Up
LIHC	POLE2	P56282	ENSG00000100479.12	Up
LIHC	CLDN15	P56746	ENSG00000106404.13	Up
LIHC	WDR4	P57081	ENSG00000160193.11	Up
LIHC	NUP107	P57740	ENSG00000111581.9	Up
LIHC	EPPK1	P58107	ENSG00000261150.2	Up
LIHC	FAM3B	P58499	ENSG00000183844.16	Up
LIHC	ROMO1	P60602	ENSG00000125995.15	Up
LIHC	S100A10	P60903	ENSG00000197747.8	Up
LIHC	CKS1B	P61024	ENSG00000173207.12	Up
LIHC	UBE2M	P61081	ENSG00000130725.7	Up
LIHC	NAA20	P61599	ENSG00000173418.11	Up
LIHC	TGFB2	P61812	ENSG00000092969.11	Up
LIHC	SNRPD1	P62314	ENSG00000167088.10	Up
LIHC	SNRPD2	P62316	ENSG00000125743.10	Up
LIHC	POLR2G	P62487	ENSG00000168002.11	Up
LIHC	YWHAZ	P63104	ENSG00000164924.17	Up
LIHC	DYNLL1	P63167	ENSG00000088986.10	Up
LIHC	TMSB10	P63313	ENSG00000034510.5	Up
LIHC	PSPH	P78330	ENSG00000146733.13	Up
LIHC	PRKDC	P78527	ENSG00000253729.7	Up
LIHC	CCL20	P78556	ENSG00000115009.11	Up
LIHC	MRPS21	P82921	ENSG00000266472.5	Up
LIHC	CBX1	P83916	ENSG00000108468.14	Up
LIHC	FOXK1	P85037	ENSG00000164916.10	Up
LIHC	RBM3	P98179	ENSG00000102317.17	Up
LIHC	CDK5	Q00535	ENSG00000164885.12	Up
LIHC	HSF1	Q00613	ENSG00000185122.10	Up
LIHC	NFKB2	Q00653	ENSG00000077150.17	Up
LIHC	FABP5	Q01469	ENSG00000164687.10	Up
LIHC	OCRL	Q01968	ENSG00000122126.15	Up
LIHC	KIF23	Q02241	ENSG00000137807.13	Up
LIHC	ZNF117	Q03924	ENSG00000152926.14	Up
LIHC	PLP2	Q04941	ENSG00000102007.10	Up
LIHC	EEF1A2	Q05639	ENSG00000101210.10	Up
LIHC	CKAP4	Q07065	ENSG00000136026.13	Up
LIHC	MZT1	Q08AG7	ENSG00000204899.5	Up
LIHC	CPSF1	Q10570	ENSG00000071894.14	Up
LIHC	CDC20	Q12834	ENSG00000117399.13	Up
LIHC	SFSWAP	Q12872	ENSG00000061936.9	Up
LIHC	ILF2	Q12905	ENSG00000143621.16	Up
LIHC	ILF3	Q12906	ENSG00000129351.17	Up
LIHC	TRAF2	Q12933	ENSG00000127191.17	Up
LIHC	TAF10	Q12962	ENSG00000166337.9	Up
LIHC	PDIA2	Q13087	ENSG00000185615.15	Up
LIHC	CHAF1B	Q13112	ENSG00000159259.7	Up
LIHC	TARDBP	Q13148	ENSG00000277726.4	Up
LIHC	PAK1	Q13153	ENSG00000149269.9	Up
LIHC	MAD2L1	Q13257	ENSG00000164109.13	Up
LIHC	TRIM28	Q13263	ENSG00000130726.11	Up
LIHC	PTK7	Q13308	ENSG00000112655.15	Up
LIHC	AP3B2	Q13367	ENSG00000103723.12	Up
LIHC	TARBP1	Q13395	ENSG00000059588.9	Up
LIHC	TCOF1	Q13428	ENSG00000070814.17	Up
LIHC	UNC119	Q13432	ENSG00000109103.11	Up
LIHC	ADAM9	Q13443	ENSG00000168615.11	Up
LIHC	ADAM15	Q13444	ENSG00000143537.13	Up
LIHC	SQSTM1	Q13501	ENSG00000161011.19	Up
LIHC	THOC5	Q13769	ENSG00000100296.13	Up
LIHC	ARFRP1	Q13795	ENSG00000101246.19	Up
LIHC	LRP8	Q14114	ENSG00000157193.14	Up
LIHC	BOP1	Q14137	ENSG00000261236.5	Up
LIHC	DHX34	Q14147	ENSG00000134815.18	Up
LIHC	UBAP2L	Q14157	ENSG00000143569.18	Up
LIHC	POLA2	Q14181	ENSG00000014138.8	Up
LIHC	RCN2	Q14257	ENSG00000117906.13	Up
LIHC	FAM50A	Q14320	ENSG00000071859.14	Up
LIHC	SPARCL1	Q14515	ENSG00000152583.12	Up
LIHC	FAT1	Q14517	ENSG00000083857.13	Up
LIHC	SQLE	Q14534	ENSG00000104549.11	Up
LIHC	MCM6	Q14566	ENSG00000076003.4	Up
LIHC	MDC1	Q14676	ENSG00000137337.14	Up
LIHC	COG2	Q14746	ENSG00000135775.13	Up
LIHC	MVP	Q14764	ENSG00000013364.18	Up
LIHC	LTBP2	Q14767	ENSG00000119681.11	Up
LIHC	MEF2D	Q14814	ENSG00000116604.17	Up
LIHC	ATXN7L3	Q14CW9	ENSG00000087152.15	Up
LIHC	NCAPH	Q15003	ENSG00000121152.9	Up
LIHC	NCAPD2	Q15021	ENSG00000010292.12	Up
LIHC	SETDB1	Q15047	ENSG00000143379.12	Up
LIHC	RRS1	Q15050	ENSG00000179041.3	Up
LIHC	POLD3	Q15054	ENSG00000077514.8	Up
LIHC	POSTN	Q15063	ENSG00000133110.14	Up
LIHC	PAFAH1B3	Q15102	ENSG00000079462.7	Up
LIHC	PEA15	Q15121	ENSG00000162734.12	Up
LIHC	TOMM20	Q15388	ENSG00000173726.10	Up
LIHC	SF3B4	Q15427	ENSG00000143368.9	Up
LIHC	SF3A2	Q15428	ENSG00000104897.9	Up
LIHC	MED22	Q15528	ENSG00000148297.15	Up
LIHC	TEAD4	Q15561	ENSG00000197905.8	Up
LIHC	TEAD2	Q15562	ENSG00000074219.13	Up
LIHC	TRIP13	Q15645	ENSG00000071539.13	Up
LIHC	PTPN14	Q15678	ENSG00000152104.11	Up
LIHC	TBCE	Q15813	ENSG00000116957.12	Up
LIHC	TBCC	Q15814	ENSG00000124659.6	Up
LIHC	ADIPOQ	Q15848	ENSG00000181092.9	Up
LIHC	VPS72	Q15906	ENSG00000163159.11	Up
LIHC	EZH2	Q15910	ENSG00000106462.10	Up
LIHC	LAMA4	Q16363	ENSG00000112769.18	Up
LIHC	SSX1	Q16384	ENSG00000126752.7	Up
LIHC	TAF9	Q16594	ENSG00000273841.4	Up
LIHC	BAK1	Q16611	ENSG00000030110.12	Up
LIHC	MEA1	Q16626	ENSG00000124733.3	Up
LIHC	DBN1	Q16643	ENSG00000113758.13	Up
LIHC	CDKN3	Q16667	ENSG00000100526.19	Up
LIHC	TXNRD1	Q16881	ENSG00000198431.15	Up
LIHC	KNOP1	Q1ED39	ENSG00000103550.13	Up
LIHC	AAK1	Q2M2I8	ENSG00000115977.18	Up
LIHC	TYSND1	Q2T9J0	ENSG00000156521.13	Up
LIHC	HKDC1	Q2TB90	ENSG00000156510.12	Up
LIHC	KIF4B	Q2VIQ3	ENSG00000226650.5	Up
LIHC	P3H1	Q32P28	ENSG00000117385.15	Up
LIHC	NDUFAF6	Q330K2	ENSG00000156170.12	Up
LIHC	TUBB8	Q3ZCM7	ENSG00000261456.5	Up
LIHC	GAGE13	Q4V321	ENSG00000274274.1	Up
LIHC	GAGE2E	Q4V326	ENSG00000275113.1	Up
LIHC	TP53I3	Q53FA7	ENSG00000115129.13	Up
LIHC	CDCA8	Q53HL2	ENSG00000134690.10	Up
LIHC	BOLA3	Q53S33	ENSG00000163170.11	Up
LIHC	SFT2D3	Q587I9	ENSG00000173349.5	Up
LIHC	YIF1B	Q5BJH7	ENSG00000167645.16	Up
LIHC	TJAP1	Q5JTD0	ENSG00000137221.14	Up
LIHC	RRP12	Q5JTH9	ENSG00000052749.13	Up
LIHC	COA6	Q5JTJ3	ENSG00000168275.14	Up
LIHC	AARS2	Q5JTZ9	ENSG00000124608.4	Up
LIHC	COLEC12	Q5KU26	ENSG00000158270.11	Up
LIHC	SAMD4B	Q5PRF9	ENSG00000179134.14	Up
LIHC	TMEM201	Q5SNT2	ENSG00000188807.12	Up
LIHC	THEM4	Q5T1C6	ENSG00000159445.12	Up
LIHC	PDSS1	Q5T2R2	ENSG00000148459.15	Up
LIHC	MPP7	Q5T2T1	ENSG00000150054.18	Up
LIHC	GPATCH4	Q5T3I0	ENSG00000160818.16	Up
LIHC	UBAP2	Q5T6F2	ENSG00000137073.20	Up
LIHC	GORAB	Q5T7V8	ENSG00000120370.12	Up
LIHC	ARFGEF3	Q5TH69	ENSG00000112379.8	Up
LIHC	LIN9	Q5TKA1	ENSG00000183814.15	Up
LIHC	TMEM164	Q5U3C3	ENSG00000157600.11	Up
LIHC	MANEAL	Q5VSG8	ENSG00000185090.14	Up
LIHC	BROX	Q5VW32	ENSG00000162819.11	Up
LIHC	GPR107	Q5VW38	ENSG00000148358.19	Up
LIHC	DAB2IP	Q5VWQ8	ENSG00000136848.16	Up
LIHC	RNF213	Q63HN8	ENSG00000173821.19	Up
LIHC	INTS3	Q68E01	ENSG00000143624.13	Up
LIHC	HEATR6	Q6AI08	ENSG00000068097.14	Up
LIHC	SMYD5	Q6GMV2	ENSG00000135632.11	Up
LIHC	GAGE2A	Q6NT46	ENSG00000189064.8	Up
LIHC	DHX57	Q6P158	ENSG00000163214.20	Up
LIHC	PMF1	Q6P1K2	ENSG00000160783.19	Up
LIHC	TATDN1	Q6P1N9	ENSG00000147687.16	Up
LIHC	RPL22L1	Q6P5R6	ENSG00000163584.17	Up
LIHC	ERICH5	Q6P6B1	ENSG00000177459.10	Up
LIHC	DARS2	Q6PI48	ENSG00000117593.9	Up
LIHC	TMEM65	Q6PI78	ENSG00000164983.7	Up
LIHC	CCDC137	Q6PK04	ENSG00000185298.12	Up
LIHC	LARP1	Q6PKG0	ENSG00000155506.16	Up
LIHC	ATAD2	Q6PL18	ENSG00000156802.12	Up
LIHC	POTEE	Q6S8J3	ENSG00000188219.14	Up
LIHC	MTHFD1L	Q6UB35	ENSG00000120254.15	Up
LIHC	CSPG4	Q6UVK1	ENSG00000173546.7	Up
LIHC	TMCO3	Q6UWJ1	ENSG00000150403.17	Up
LIHC	CRELD2	Q6UXH1	ENSG00000184164.14	Up
LIHC	CD109	Q6YHK3	ENSG00000156535.13	Up
LIHC	CYHR1	Q6ZMK1	ENSG00000187954.12	Up
LIHC	LIN28B	Q6ZN17	ENSG00000187772.6	Up
LIHC	IKBIP	Q70UQ0	ENSG00000166130.14	Up
LIHC	ASRGL1	Q7L266	ENSG00000162174.12	Up
LIHC	GDPD3	Q7L5L3	ENSG00000102886.14	Up
LIHC	SH3BP5L	Q7L8J4	ENSG00000175137.10	Up
LIHC	ERMP1	Q7Z2K6	ENSG00000099219.13	Up
LIHC	MRPL21	Q7Z2W9	ENSG00000197345.12	Up
LIHC	POGZ	Q7Z3K3	ENSG00000143442.21	Up
LIHC	UBE2Q1	Q7Z7E8	ENSG00000160714.9	Up
LIHC	MRPL55	Q7Z7F7	ENSG00000162910.18	Up
LIHC	PEG10	Q86TG7	ENSG00000242265.5	Up
LIHC	METTL3	Q86U44	ENSG00000165819.11	Up
LIHC	NAA40	Q86UY6	ENSG00000110583.12	Up
LIHC	AACS	Q86V21	ENSG00000081760.16	Up
LIHC	ALYREF	Q86V81	ENSG00000183684.7	Up
LIHC	SESTD1	Q86VW0	ENSG00000187231.13	Up
LIHC	CHD1L	Q86WJ1	ENSG00000131778.17	Up
LIHC	NR2C2AP	Q86WQ0	ENSG00000184162.14	Up
LIHC	NCAPG2	Q86XI2	ENSG00000146918.19	Up
LIHC	SPATS2	Q86XZ4	ENSG00000123352.17	Up
LIHC	GPSM1	Q86YR5	ENSG00000160360.11	Up
LIHC	RAB11FIP4	Q86YS3	ENSG00000131242.15	Up
LIHC	SULF1	Q8IWU6	ENSG00000137573.13	Up
LIHC	SUGP2	Q8IX01	ENSG00000064607.16	Up
LIHC	RBM12B	Q8IXT5	ENSG00000183808.11	Up
LIHC	ZC3H3	Q8IXZ2	ENSG00000014164.6	Up
LIHC	DHX37	Q8IY37	ENSG00000150990.7	Up
LIHC	FTSJ3	Q8IY81	ENSG00000108592.16	Up
LIHC	CKAP2L	Q8IYA6	ENSG00000169607.12	Up
LIHC	PM20D2	Q8IYS1	ENSG00000146281.5	Up
LIHC	ZFP82	Q8N141	ENSG00000181007.8	Up
LIHC	NDUFAF2	Q8N183	ENSG00000164182.10	Up
LIHC	NUP93	Q8N1F7	ENSG00000102900.12	Up
LIHC	ZNF687	Q8N1G0	ENSG00000143373.17	Up
LIHC	ABHD12	Q8N2K0	ENSG00000100997.18	Up
LIHC	FBXL6	Q8N531	ENSG00000182325.10	Up
LIHC	CERS5	Q8N5B7	ENSG00000139624.12	Up
LIHC	OTUD6B	Q8N6M0	ENSG00000155100.10	Up
LIHC	ARFGAP1	Q8N6T3	ENSG00000101199.12	Up
LIHC	ENAH	Q8N8S7	ENSG00000154380.16	Up
LIHC	FAM133A	Q8N9E0	ENSG00000179083.6	Up
LIHC	GDPD1	Q8N9F7	ENSG00000153982.10	Up
LIHC	ANKRD52	Q8NB46	ENSG00000139645.9	Up
LIHC	ZFP62	Q8NB50	ENSG00000196670.13	Up
LIHC	GOLM1	Q8NBJ4	ENSG00000135052.16	Up
LIHC	PCSK9	Q8NBP7	ENSG00000169174.10	Up
LIHC	SPC24	Q8NBT2	ENSG00000161888.11	Up
LIHC	INO80E	Q8NBZ0	ENSG00000169592.14	Up
LIHC	UXS1	Q8NBZ7	ENSG00000115652.14	Up
LIHC	LEMD2	Q8NC56	ENSG00000161904.11	Up
LIHC	ZNF280C	Q8ND82	ENSG00000056277.15	Up
LIHC	MROH1	Q8NDA8	ENSG00000179832.17	Up
LIHC	C1orf131	Q8NDD1	ENSG00000143633.12	Up
LIHC	ZNF740	Q8NDX6	ENSG00000139651.10	Up
LIHC	SHCBP1	Q8NEM2	ENSG00000171241.8	Up
LIHC	LPCAT1	Q8NF37	ENSG00000153395.9	Up
LIHC	FLAD1	Q8NFF5	ENSG00000160688.18	Up
LIHC	NUP37	Q8NFH4	ENSG00000075188.8	Up
LIHC	STXBP6	Q8NFX7	ENSG00000168952.15	Up
LIHC	TTL	Q8NG68	ENSG00000114999.7	Up
LIHC	GRPEL2	Q8TAA5	ENSG00000164284.14	Up
LIHC	ZNF461	Q8TAF7	ENSG00000197808.11	Up
LIHC	GDAP1	Q8TB36	ENSG00000104381.12	Up
LIHC	PMFBP1	Q8TBY8	ENSG00000118557.15	Up
LIHC	HM13	Q8TCT9	ENSG00000101294.16	Up
LIHC	MAPK15	Q8TD08	ENSG00000181085.14	Up
LIHC	MICAL1	Q8TDZ2	ENSG00000135596.17	Up
LIHC	EPS8L3	Q8TE67	ENSG00000198758.10	Up
LIHC	GPX8	Q8TED1	ENSG00000164294.13	Up
LIHC	NUP210	Q8TEM1	ENSG00000132182.11	Up
LIHC	FBLIM1	Q8WUP2	ENSG00000162458.12	Up
LIHC	CANT1	Q8WVQ1	ENSG00000171302.16	Up
LIHC	TSEN15	Q8WW01	ENSG00000198860.11	Up
LIHC	CKAP2	Q8WWK9	ENSG00000136108.14	Up
LIHC	ATXN2L	Q8WWM7	ENSG00000168488.18	Up
LIHC	PALLD	Q8WX93	ENSG00000129116.17	Up
LIHC	DNAJC9	Q8WXX5	ENSG00000213551.4	Up
LIHC	SLC39A7	Q92504	ENSG00000112473.16	Up
LIHC	IP6K1	Q92551	ENSG00000176095.11	Up
LIHC	PIK3R3	Q92569	ENSG00000117461.14	Up
LIHC	NDRG1	Q92597	ENSG00000104419.14	Up
LIHC	HSPH1	Q92598	ENSG00000120694.19	Up
LIHC	LPGAT1	Q92604	ENSG00000123684.12	Up
LIHC	NUP205	Q92621	ENSG00000155561.14	Up
LIHC	TTC9	Q92623	ENSG00000133985.2	Up
LIHC	PRCC	Q92733	ENSG00000143294.14	Up
LIHC	DPF2	Q92785	ENSG00000133884.9	Up
LIHC	P3H4	Q92791	ENSG00000141696.12	Up
LIHC	GGH	Q92820	ENSG00000137563.11	Up
LIHC	NRCAM	Q92823	ENSG00000091129.19	Up
LIHC	EXTL1	Q92935	ENSG00000158008.9	Up
LIHC	SLCO2A1	Q92959	ENSG00000174640.12	Up
LIHC	ARHGEF2	Q92974	ENSG00000116584.17	Up
LIHC	GLMN	Q92990	ENSG00000174842.16	Up
LIHC	MED12	Q93074	ENSG00000184634.15	Up
LIHC	HPS3	Q969F9	ENSG00000163755.8	Up
LIHC	TOMM40L	Q969M1	ENSG00000158882.12	Up
LIHC	GTPBP3	Q969Y2	ENSG00000130299.16	Up
LIHC	MRPL24	Q96A35	ENSG00000143314.12	Up
LIHC	ACD	Q96AP0	ENSG00000102977.13	Up
LIHC	FKBP10	Q96AY3	ENSG00000141756.18	Up
LIHC	TMEM45B	Q96B21	ENSG00000151715.7	Up
LIHC	SKA1	Q96BD8	ENSG00000154839.9	Up
LIHC	PYCR2	Q96C36	ENSG00000143811.16	Up
LIHC	PPP1R14B	Q96C90	ENSG00000173457.10	Up
LIHC	CTHRC1	Q96CG8	ENSG00000164932.12	Up
LIHC	NXNL1	Q96CM4	ENSG00000171773.2	Up
LIHC	FLYWCH2	Q96CP2	ENSG00000162076.12	Up
LIHC	HAUS1	Q96CS2	ENSG00000152240.12	Up
LIHC	CCDC124	Q96CT7	ENSG00000007080.10	Up
LIHC	MSI2	Q96DH6	ENSG00000153944.10	Up
LIHC	MTERF3	Q96E29	ENSG00000156469.8	Up
LIHC	ZHX1-C8orf76	Q96EF9	ENSG00000259305.5	Up
LIHC	SAAL1	Q96ER3	ENSG00000166788.9	Up
LIHC	DTNBP1	Q96EV8	ENSG00000047579.19	Up
LIHC	CCDC97	Q96F63	ENSG00000142039.3	Up
LIHC	EDC3	Q96F86	ENSG00000179151.11	Up
LIHC	PHYHIPL	Q96FC7	ENSG00000165443.11	Up
LIHC	TRMT61A	Q96FX7	ENSG00000166166.12	Up
LIHC	SMARCD1	Q96GM5	ENSG00000066117.14	Up
LIHC	LIN37	Q96GY3	ENSG00000267796.7	Up
LIHC	CENPN	Q96H22	ENSG00000166451.13	Up
LIHC	MYO19	Q96H55	ENSG00000278259.4	Up
LIHC	CDKN2AIPNL	Q96HQ2	ENSG00000237190.3	Up
LIHC	C8orf76	Q96K31	ENSG00000189376.11	Up
LIHC	PBK	Q96KB5	ENSG00000168078.9	Up
LIHC	ZNF512B	Q96KM6	ENSG00000196700.7	Up
LIHC	TRIM47	Q96LD4	ENSG00000132481.6	Up
LIHC	FBXL18	Q96ME1	ENSG00000155034.18	Up
LIHC	ZNF512	Q96ME7	ENSG00000243943.9	Up
LIHC	NSMCE2	Q96MF7	ENSG00000156831.7	Up
LIHC	HS6ST2	Q96MM7	ENSG00000171004.17	Up
LIHC	ANKRD27	Q96NW4	ENSG00000105186.14	Up
LIHC	NSUN5	Q96P11	ENSG00000130305.16	Up
LIHC	IPO9	Q96P70	ENSG00000198700.9	Up
LIHC	NEDD4L	Q96PU5	ENSG00000049759.16	Up
LIHC	LENG8	Q96PV6	ENSG00000167615.16	Up
LIHC	RNF157	Q96PX1	ENSG00000141576.14	Up
LIHC	CCDC85A	Q96PX6	ENSG00000055813.5	Up
LIHC	PUS7	Q96PZ0	ENSG00000091127.13	Up
LIHC	FAM111A	Q96PZ2	ENSG00000166801.15	Up
LIHC	RBP7	Q96R05	ENSG00000162444.11	Up
LIHC	SPAG5	Q96R06	ENSG00000076382.16	Up
LIHC	IL4I1	Q96RQ9	ENSG00000104951.15	Up
LIHC	NUDCD1	Q96RS6	ENSG00000120526.10	Up
LIHC	GPX7	Q96SL4	ENSG00000116157.5	Up
LIHC	MAP7D2	Q96T17	ENSG00000184368.15	Up
LIHC	UHRF1	Q96T88	ENSG00000276043.4	Up
LIHC	TBCB	Q99426	ENSG00000105254.11	Up
LIHC	NEU1	Q99519	ENSG00000204386.10	Up
LIHC	SORT1	Q99523	ENSG00000134243.11	Up
LIHC	POP1	Q99575	ENSG00000104356.10	Up
LIHC	RAD9A	Q99638	ENSG00000172613.7	Up
LIHC	KIF2C	Q99661	ENSG00000142945.12	Up
LIHC	CGREF1	Q99674	ENSG00000138028.14	Up
LIHC	ARID3A	Q99856	ENSG00000116017.10	Up
LIHC	HAUS7	Q99871	ENSG00000213397.10	Up
LIHC	VRK1	Q99986	ENSG00000100749.7	Up
LIHC	NCAPG	Q9BPX3	ENSG00000109805.9	Up
LIHC	NABP2	Q9BQ15	ENSG00000139579.12	Up
LIHC	CMSS1	Q9BQ75	ENSG00000184220.10	Up
LIHC	ACBD6	Q9BR61	ENSG00000230124.6	Up
LIHC	C7orf50	Q9BRJ6	ENSG00000146540.14	Up
LIHC	LZTS2	Q9BRK4	ENSG00000107816.17	Up
LIHC	PDCD2L	Q9BRP1	ENSG00000126249.7	Up
LIHC	PYGO2	Q9BRQ0	ENSG00000163348.3	Up
LIHC	GPATCH1	Q9BRR8	ENSG00000076650.6	Up
LIHC	UQCC2	Q9BRT2	ENSG00000137288.9	Up
LIHC	GINS3	Q9BRX5	ENSG00000181938.13	Up
LIHC	NTPCR	Q9BSD7	ENSG00000135778.11	Up
LIHC	MTA3	Q9BTC8	ENSG00000057935.13	Up
LIHC	RBM42	Q9BTD8	ENSG00000126254.11	Up
LIHC	PAGR1	Q9BTK6	ENSG00000280893.1	Up
LIHC	LRRC1	Q9BTT6	ENSG00000137269.14	Up
LIHC	SPON2	Q9BUD6	ENSG00000159674.11	Up
LIHC	MSTO1	Q9BUK6	ENSG00000125459.14	Up
LIHC	DSCC1	Q9BVC3	ENSG00000136982.5	Up
LIHC	UTP14A	Q9BVJ6	ENSG00000156697.12	Up
LIHC	DUSP23	Q9BVJ7	ENSG00000158716.8	Up
LIHC	KIFC1	Q9BW19	ENSG00000237649.7	Up
LIHC	ELOVL1	Q9BW60	ENSG00000066322.12	Up
LIHC	REPIN1	Q9BWE0	ENSG00000214022.11	Up
LIHC	PLVAP	Q9BX97	ENSG00000130300.8	Up
LIHC	SLC12A9	Q9BXP2	ENSG00000146828.17	Up
LIHC	NUSAP1	Q9BXS6	ENSG00000137804.12	Up
LIHC	SLC26A6	Q9BXS9	ENSG00000225697.10	Up
LIHC	FANCD2	Q9BXW9	ENSG00000144554.10	Up
LIHC	ITPA	Q9BY32	ENSG00000125877.12	Up
LIHC	GNB1L	Q9BYB4	ENSG00000185838.13	Up
LIHC	MRPL13	Q9BYD1	ENSG00000172172.7	Up
LIHC	MRPL9	Q9BYD2	ENSG00000143436.10	Up
LIHC	SRXN1	Q9BYN0	ENSG00000271303.1	Up
LIHC	CEP41	Q9BYV8	ENSG00000106477.18	Up
LIHC	NUF2	Q9BZD4	ENSG00000143228.12	Up
LIHC	ASPSCR1	Q9BZE9	ENSG00000169696.15	Up
LIHC	UPF3B	Q9BZI7	ENSG00000125351.10	Up
LIHC	UCK2	Q9BZX2	ENSG00000143179.12	Up
LIHC	PKIB	Q9C010	ENSG00000135549.14	Up
LIHC	UBE2O	Q9C0C9	ENSG00000175931.12	Up
LIHC	ARHGAP39	Q9C0H5	ENSG00000147799.11	Up
LIHC	EIF5A2	Q9GZV4	ENSG00000163577.7	Up
LIHC	KLC2	Q9H0B6	ENSG00000174996.11	Up
LIHC	BRD8	Q9H0E9	ENSG00000112983.17	Up
LIHC	RACGAP1	Q9H0H5	ENSG00000161800.12	Up
LIHC	SLC38A1	Q9H2H9	ENSG00000111371.15	Up
LIHC	RASSF4	Q9H2L5	ENSG00000107551.20	Up
LIHC	VCX	Q9H320	ENSG00000182583.12	Up
LIHC	VCX3B	Q9H321	ENSG00000205642.9	Up
LIHC	VCX2	Q9H322	ENSG00000177504.10	Up
LIHC	BOLA2	Q9H3K6	ENSG00000183336.7	Up
LIHC	MUC13	Q9H3R2	ENSG00000173702.7	Up
LIHC	DSN1	Q9H410	ENSG00000149636.15	Up
LIHC	PIGU	Q9H490	ENSG00000101464.10	Up
LIHC	TOR3A	Q9H497	ENSG00000186283.13	Up
LIHC	GOLPH3L	Q9H4A5	ENSG00000143457.10	Up
LIHC	FAM83D	Q9H4H8	ENSG00000101447.13	Up
LIHC	OSBPL3	Q9H4L5	ENSG00000070882.12	Up
LIHC	HEATR1	Q9H583	ENSG00000119285.10	Up
LIHC	CCDC134	Q9H6E4	ENSG00000100147.13	Up
LIHC	CCDC86	Q9H6F5	ENSG00000110104.11	Up
LIHC	DCTPP1	Q9H773	ENSG00000179958.8	Up
LIHC	SMYD3	Q9H7B4	ENSG00000185420.18	Up
LIHC	C8orf33	Q9H7E9	ENSG00000182307.12	Up
LIHC	NT5DC2	Q9H857	ENSG00000168268.10	Up
LIHC	PRKRIP1	Q9H875	ENSG00000128563.13	Up
LIHC	ANKZF1	Q9H8Y5	ENSG00000163516.13	Up
LIHC	ZWILCH	Q9H900	ENSG00000174442.11	Up
LIHC	MED20	Q9H944	ENSG00000124641.14	Up
LIHC	COPS7B	Q9H9Q2	ENSG00000144524.17	Up
LIHC	XPO5	Q9HAV4	ENSG00000124571.17	Up
LIHC	CACYBP	Q9HB71	ENSG00000116161.17	Up
LIHC	SPC25	Q9HBM1	ENSG00000152253.8	Up
LIHC	TMEM165	Q9HC07	ENSG00000134851.12	Up
LIHC	CBX8	Q9HC52	ENSG00000141570.10	Up
LIHC	ZFP14	Q9HCL3	ENSG00000142065.13	Up
LIHC	TUFT1	Q9NNX1	ENSG00000143367.15	Up
LIHC	VCX3A	Q9NNX9	ENSG00000169059.12	Up
LIHC	UBE2T	Q9NPD8	ENSG00000077152.9	Up
LIHC	RRAGD	Q9NQL2	ENSG00000025039.14	Up
LIHC	PFDN4	Q9NQP4	ENSG00000101132.9	Up
LIHC	INCENP	Q9NQS7	ENSG00000149503.12	Up
LIHC	ANLN	Q9NQW6	ENSG00000011426.10	Up
LIHC	MYO5C	Q9NQX4	ENSG00000128833.12	Up
LIHC	CD163L1	Q9NR16	ENSG00000177675.8	Up
LIHC	SMYD2	Q9NRG4	ENSG00000143499.13	Up
LIHC	PCDHB16	Q9NRJ7	ENSG00000272674.3	Up
LIHC	UBQLN4	Q9NRR5	ENSG00000160803.7	Up
LIHC	NDUFA4L2	Q9NRX3	ENSG00000185633.10	Up
LIHC	HELLS	Q9NRZ9	ENSG00000119969.14	Up
LIHC	SMC4	Q9NTJ3	ENSG00000113810.15	Up
LIHC	ACSS1	Q9NUB1	ENSG00000154930.14	Up
LIHC	PDRG1	Q9NUG6	ENSG00000088356.5	Up
LIHC	DCAF13	Q9NV06	ENSG00000164934.13	Up
LIHC	INTS7	Q9NVH2	ENSG00000143493.12	Up
LIHC	FANCI	Q9NVI1	ENSG00000140525.17	Up
LIHC	NLE1	Q9NVX2	ENSG00000073536.17	Up
LIHC	RBM28	Q9NW13	ENSG00000106344.8	Up
LIHC	HIF1AN	Q9NWT6	ENSG00000166135.13	Up
LIHC	TMEM160	Q9NX00	ENSG00000130748.6	Up
LIHC	NHP2	Q9NX24	ENSG00000145912.8	Up
LIHC	TRMT1	Q9NXH9	ENSG00000104907.12	Up
LIHC	SLC39A1	Q9NY26	ENSG00000143570.17	Up
LIHC	AATF	Q9NY61	ENSG00000275700.4	Up
LIHC	FKBP11	Q9NYL4	ENSG00000134285.10	Up
LIHC	MIS18A	Q9NYP9	ENSG00000159055.3	Up
LIHC	IGF2BP1	Q9NZI8	ENSG00000159217.9	Up
LIHC	DTL	Q9NZJ0	ENSG00000143476.17	Up
LIHC	TMEM9	Q9P0T7	ENSG00000116857.16	Up
LIHC	KIAA1522	Q9P206	ENSG00000162522.10	Up
LIHC	POGK	Q9P215	ENSG00000143157.11	Up
LIHC	RCC2	Q9P258	ENSG00000179051.13	Up
LIHC	RCOR3	Q9P2K3	ENSG00000117625.13	Up
LIHC	MYEF2	Q9P2K5	ENSG00000104177.17	Up
LIHC	NFKBIL1	Q9UBC1	ENSG00000204498.10	Up
LIHC	SAE1	Q9UBE0	ENSG00000142230.11	Up
LIHC	COPG2	Q9UBF2	ENSG00000158623.14	Up
LIHC	DNAJB11	Q9UBS4	ENSG00000090520.10	Up
LIHC	SUCO	Q9UBS9	ENSG00000094975.13	Up
LIHC	B4GALT7	Q9UBV7	ENSG00000027847.13	Up
LIHC	MTFP1	Q9UDX5	ENSG00000242114.5	Up
LIHC	DAXX	Q9UER7	ENSG00000204209.10	Up
LIHC	STK39	Q9UEW8	ENSG00000198648.10	Up
LIHC	ABCF2	Q9UG63	ENSG00000033050.7	Up
LIHC	TES	Q9UGI8	ENSG00000135269.17	Up
LIHC	PARP2	Q9UGN5	ENSG00000129484.13	Up
LIHC	NDRG3	Q9UGV2	ENSG00000101079.20	Up
LIHC	NOL12	Q9UGY1	ENSG00000273899.4	Up
LIHC	APOBEC3B	Q9UH17	ENSG00000179750.15	Up
LIHC	NARF	Q9UHQ1	ENSG00000141562.17	Up
LIHC	PFDN2	Q9UHV9	ENSG00000143256.4	Up
LIHC	PUF60	Q9UHX1	ENSG00000179950.13	Up
LIHC	TAGLN3	Q9UI15	ENSG00000144834.12	Up
LIHC	TRMT6	Q9UJA5	ENSG00000089195.14	Up
LIHC	MOSPD1	Q9UJG1	ENSG00000101928.12	Up
LIHC	DDX41	Q9UJV9	ENSG00000183258.11	Up
LIHC	ANAPC7	Q9UJX3	ENSG00000196510.12	Up
LIHC	LSM7	Q9UK45	ENSG00000130332.14	Up
LIHC	POU2F3	Q9UKI9	ENSG00000137709.9	Up
LIHC	RALY	Q9UKM9	ENSG00000125970.11	Up
LIHC	SLC39A10	Q9ULF5	ENSG00000196950.13	Up
LIHC	PRR12	Q9ULL5	ENSG00000126464.13	Up
LIHC	TPX2	Q9ULW0	ENSG00000088325.15	Up
LIHC	AKAP8L	Q9ULX6	ENSG00000011243.17	Up
LIHC	NOL7	Q9UMY1	ENSG00000225921.6	Up
LIHC	SOX13	Q9UN79	ENSG00000143842.14	Up
LIHC	MAGED2	Q9UNF1	ENSG00000102316.16	Up
LIHC	DUSP12	Q9UNI6	ENSG00000081721.11	Up
LIHC	C19orf53	Q9UNZ5	ENSG00000104979.8	Up
LIHC	PLA2G4C	Q9UP65	ENSG00000105499.13	Up
LIHC	CEP131	Q9UPN4	ENSG00000141577.13	Up
LIHC	SMG5	Q9UPR3	ENSG00000198952.8	Up
LIHC	USP22	Q9UPT9	ENSG00000124422.11	Up
LIHC	SATB2	Q9UPW6	ENSG00000119042.16	Up
LIHC	GAB2	Q9UQC2	ENSG00000033327.12	Up
LIHC	SCML2	Q9UQR0	ENSG00000102098.17	Up
LIHC	RUVBL1	Q9Y265	ENSG00000175792.11	Up
LIHC	EXOG	Q9Y2C4	ENSG00000157036.12	Up
LIHC	DLGAP4	Q9Y2H0	ENSG00000080845.17	Up
LIHC	MRPS17	Q9Y2R5	ENSG00000239789.5	Up
LIHC	TDRKH	Q9Y2W6	ENSG00000182134.15	Up
LIHC	LSM2	Q9Y333	ENSG00000204392.10	Up
LIHC	PPIL1	Q9Y3C6	ENSG00000137168.7	Up
LIHC	UFC1	Q9Y3C8	ENSG00000143222.11	Up
LIHC	MRPS23	Q9Y3D9	ENSG00000181610.12	Up
LIHC	TMED3	Q9Y3Q3	ENSG00000166557.12	Up
LIHC	KIF3A	Q9Y496	ENSG00000131437.15	Up
LIHC	MYO5A	Q9Y4I1	ENSG00000197535.14	Up
LIHC	DTNA	Q9Y4J8	ENSG00000134769.21	Up
LIHC	LOXL2	Q9Y4K0	ENSG00000134013.15	Up
LIHC	TELO2	Q9Y4R8	ENSG00000100726.14	Up
LIHC	LSM4	Q9Y4Z0	ENSG00000130520.10	Up
LIHC	ZNF706	Q9Y5V0	ENSG00000120963.11	Up
LIHC	FLVCR1	Q9Y5Y0	ENSG00000162769.12	Up
LIHC	ST14	Q9Y5Y6	ENSG00000149418.10	Up
LIHC	PUS1	Q9Y606	ENSG00000177192.13	Up
LIHC	SLC12A7	Q9Y666	ENSG00000113504.19	Up
LIHC	TACC3	Q9Y6A5	ENSG00000013810.18	Up
LIHC	BZW2	Q9Y6E2	ENSG00000136261.14	Up
LIHC	IGF2BP2	Q9Y6M1	ENSG00000073792.15	Up
LIHC	ROBO1	Q9Y6N7	ENSG00000169855.19	Up
LIHC	USH1C	Q9Y6N9	ENSG00000006611.15	Up
LIHC	SCIN	Q9Y6U3	ENSG00000006747.14	Up
LIHC	DDX49	Q9Y6V7	ENSG00000105671.11	Up
LIHC	FAM169A	Q9Y6X4	ENSG00000198780.11	Up
STAD	AGPS	O00116	ENSG00000018510.12	Up
STAD	IGF2BP3	O00425	ENSG00000136231.13	Up
STAD	TRAF5	O00463	ENSG00000082512.14	Up
STAD	UBE2C	O00762	ENSG00000175063.16	Up
STAD	CLDN4	O14493	ENSG00000189143.9	Up
STAD	NEMP1	O14524	ENSG00000166881.9	Up
STAD	TP53I11	O14683	ENSG00000175274.18	Up
STAD	TNFRSF10B	O14763	ENSG00000120889.12	Up
STAD	NDC80	O14777	ENSG00000080986.12	Up
STAD	PLSCR1	O15162	ENSG00000188313.12	Up
STAD	VGF	O15240	ENSG00000128564.6	Up
STAD	HMGB3	O15347	ENSG00000029993.14	Up
STAD	SLC16A3	O15427	ENSG00000141526.14	Up
STAD	PRC1	O43663	ENSG00000198901.13	Up
STAD	MYO1B	O43795	ENSG00000128641.17	Up
STAD	ADCY3	O60266	ENSG00000138031.14	Up
STAD	PLXNC1	O60486	ENSG00000136040.8	Up
STAD	PLOD3	O60568	ENSG00000106397.11	Up
STAD	TLR2	O60603	ENSG00000137462.6	Up
STAD	ZNF217	O75362	ENSG00000171940.13	Up
STAD	ADAP1	O75689	ENSG00000105963.13	Up
STAD	CDC123	O75794	ENSG00000151465.13	Up
STAD	STC2	O76061	ENSG00000113739.10	Up
STAD	KIF4A	O95239	ENSG00000090889.11	Up
STAD	FKBP9	O95302	ENSG00000122642.10	Up
STAD	ABCB11	O95342	ENSG00000073734.8	Up
STAD	TNFRSF6B	O95407	ENSG00000243509.4	Up
STAD	CLDN1	O95832	ENSG00000163347.5	Up
STAD	ITGBL1	O95965	ENSG00000198542.13	Up
STAD	CHEK2	O96017	ENSG00000183765.20	Up
STAD	TIMP1	P01033	ENSG00000102265.11	Up
STAD	IGF2	P01344	ENSG00000167244.17	Up
STAD	APOE	P02649	ENSG00000130203.9	Up
STAD	APOC1	P02654	ENSG00000130208.9	Up
STAD	C4BPA	P04003	ENSG00000123838.10	Up
STAD	THY1	P04216	ENSG00000154096.13	Up
STAD	ISG15	P05161	ENSG00000187608.8	Up
STAD	GLA	P06280	ENSG00000102393.9	Up
STAD	CTSB	P07858	ENSG00000164733.20	Up
STAD	CD55	P08174	ENSG00000196352.13	Up
STAD	INHBA	P08476	ENSG00000122641.9	Up
STAD	FCGR3A	P08637	ENSG00000203747.9	Up
STAD	SPARC	P09486	ENSG00000113140.10	Up
STAD	SAA2	P0DJI9	ENSG00000134339.8	Up
STAD	FCGR2A	P12318	ENSG00000143226.13	Up
STAD	IFI30	P13284	ENSG00000216490.3	Up
STAD	VCAN	P13611	ENSG00000038427.15	Up
STAD	P4HA1	P13674	ENSG00000122884.12	Up
STAD	IDO1	P14902	ENSG00000131203.12	Up
STAD	CPN1	P15169	ENSG00000120054.11	Up
STAD	ACAN	P16112	ENSG00000157766.15	Up
STAD	EPCAM	P16422	ENSG00000119888.10	Up
STAD	IGFBP3	P17936	ENSG00000146674.14	Up
STAD	CEL	P19835	ENSG00000170835.13	Up
STAD	NCF2	P19878	ENSG00000116701.14	Up
STAD	TYMP	P19971	ENSG00000025708.12	Up
STAD	SDS	P20132	ENSG00000135094.10	Up
STAD	ITGAX	P20702	ENSG00000140678.16	Up
STAD	HNF1A	P20823	ENSG00000135100.17	Up
STAD	C4BPB	P20851	ENSG00000123843.12	Up
STAD	MDK	P21741	ENSG00000110492.15	Up
STAD	MSR1	P21757	ENSG00000038945.14	Up
STAD	BGN	P21810	ENSG00000182492.15	Up
STAD	FUT4	P22083	ENSG00000196371.3	Up
STAD	CDH3	P22223	ENSG00000062038.13	Up
STAD	AKAP5	P24588	ENSG00000179841.8	Up
STAD	ITGB8	P26012	ENSG00000105855.9	Up
STAD	COL8A1	P27658	ENSG00000144810.15	Up
STAD	LOX	P28300	ENSG00000113083.12	Up
STAD	EPHB2	P29323	ENSG00000133216.16	Up
STAD	NTS	P30990	ENSG00000133636.10	Up
STAD	RRM2	P31350	ENSG00000171848.13	Up
STAD	THBS2	P35442	ENSG00000186340.14	Up
STAD	CHI3L1	P36222	ENSG00000133048.12	Up
STAD	GGT5	P36269	ENSG00000099998.17	Up
STAD	NUDT1	P36639	ENSG00000106268.15	Up
STAD	COL18A1	P39060	ENSG00000182871.14	Up
STAD	CEACAM6	P40199	ENSG00000086548.8	Up
STAD	NNMT	P40261	ENSG00000166741.7	Up
STAD	NCAPD3	P42695	ENSG00000151503.12	Up
STAD	CDKN2A	P42771	ENSG00000147889.16	Up
STAD	MKI67	P46013	ENSG00000148773.12	Up
STAD	NOP2	P46087	ENSG00000111641.10	Up
STAD	SOX9	P48436	ENSG00000125398.5	Up
STAD	PRIM2	P49643	ENSG00000146143.17	Up
STAD	MMP14	P50281	ENSG00000157227.12	Up
STAD	SERPINH1	P50454	ENSG00000149257.13	Up
STAD	KNTC1	P50748	ENSG00000184445.11	Up
STAD	PRKX	P51817	ENSG00000183943.5	Up
STAD	KPNA2	P52292	ENSG00000182481.8	Up
STAD	ZNF131	P52739	ENSG00000172262.11	Up
STAD	HK3	P52790	ENSG00000160883.10	Up
STAD	CTSC	P53634	ENSG00000109861.15	Up
STAD	BLM	P54132	ENSG00000197299.10	Up
STAD	POLE2	P56282	ENSG00000100479.12	Up
STAD	CLDN12	P56749	ENSG00000157224.15	Up
STAD	ARHGAP8	P85298	ENSG00000241484.9	Up
STAD	CDK3	Q00526	ENSG00000250506.6	Up
STAD	IFITM3	Q01628	ENSG00000142089.15	Up
STAD	IFITM2	Q01629	ENSG00000185201.16	Up
STAD	COL10A1	Q03692	ENSG00000123500.9	Up
STAD	PTPN12	Q05209	ENSG00000127947.15	Up
STAD	POLE	Q07864	ENSG00000177084.16	Up
STAD	FAP	Q12884	ENSG00000078098.13	Up
STAD	LCP2	Q13094	ENSG00000043462.11	Up
STAD	CHAF1A	Q13111	ENSG00000167670.15	Up
STAD	MAD2L1	Q13257	ENSG00000164109.13	Up
STAD	ORC1	Q13415	ENSG00000085840.12	Up
STAD	MSLN	Q13421	ENSG00000102854.14	Up
STAD	DHX34	Q14147	ENSG00000134815.18	Up
STAD	POLA2	Q14181	ENSG00000014138.8	Up
STAD	TFDP1	Q14186	ENSG00000198176.12	Up
STAD	WRN	Q14191	ENSG00000165392.9	Up
STAD	LRRC32	Q14392	ENSG00000137507.11	Up
STAD	FAT1	Q14517	ENSG00000083857.13	Up
STAD	LTBP2	Q14767	ENSG00000119681.11	Up
STAD	KIF22	Q14807	ENSG00000079616.12	Up
STAD	SUZ12	Q15022	ENSG00000178691.10	Up
STAD	TEAD4	Q15561	ENSG00000197905.8	Up
STAD	C3AR1	Q16581	ENSG00000171860.4	Up
STAD	KNOP1	Q1ED39	ENSG00000103550.13	Up
STAD	ERCC6L	Q2NKX8	ENSG00000186871.6	Up
STAD	P3H1	Q32P28	ENSG00000117385.15	Up
STAD	FNDC1	Q4ZHG4	ENSG00000164694.16	Up
STAD	PLA1A	Q53H76	ENSG00000144837.8	Up
STAD	CDCA8	Q53HL2	ENSG00000134690.10	Up
STAD	LBH	Q53QV2	ENSG00000213626.11	Up
STAD	ACTBL2	Q562R1	ENSG00000169067.3	Up
STAD	MEST	Q5EB52	ENSG00000106484.14	Up
STAD	CEP78	Q5JTW2	ENSG00000148019.12	Up
STAD	ATAT1	Q5SQI0	ENSG00000137343.17	Up
STAD	CEP170	Q5SW79	ENSG00000143702.15	Up
STAD	PLEKHS1	Q5SXH7	ENSG00000148735.14	Up
STAD	GPATCH4	Q5T3I0	ENSG00000160818.16	Up
STAD	BEND3	Q5T5X7	ENSG00000178409.13	Up
STAD	FAM102B	Q5T8I3	ENSG00000162636.15	Up
STAD	MCTP2	Q6DN12	ENSG00000140563.14	Up
STAD	SUMO4	Q6EEV6	ENSG00000177688.6	Up
STAD	SFRP4	Q6FHJ7	ENSG00000106483.11	Up
STAD	LAIR1	Q6GTX8	ENSG00000167613.15	Up
STAD	CEP85	Q6P2H3	ENSG00000130695.13	Up
STAD	PLBD1	Q6P4A8	ENSG00000121316.10	Up
STAD	PGM2L1	Q6PCE3	ENSG00000165434.7	Up
STAD	ATAD2	Q6PL18	ENSG00000156802.12	Up
STAD	GLB1L	Q6UWU2	ENSG00000163521.15	Up
STAD	TMC5	Q6UXY8	ENSG00000103534.16	Up
STAD	MACC1	Q6ZN28	ENSG00000183742.12	Up
STAD	IKBIP	Q70UQ0	ENSG00000166130.14	Up
STAD	TMC6	Q7Z403	ENSG00000141524.15	Up
STAD	SRGAP1	Q7Z6B7	ENSG00000196935.8	Up
STAD	ZBTB33	Q86T24	ENSG00000177485.6	Up
STAD	STK32C	Q86UX6	ENSG00000165752.16	Up
STAD	NAA40	Q86UY6	ENSG00000110583.12	Up
STAD	PROSER1	Q86XN7	ENSG00000120685.19	Up
STAD	PDPN	Q86YL7	ENSG00000162493.16	Up
STAD	GLB1L2	Q8IW92	ENSG00000149328.14	Up
STAD	FOXRED2	Q8IWF2	ENSG00000100350.14	Up
STAD	TRIM59	Q8IWR1	ENSG00000213186.7	Up
STAD	SULF2	Q8IWU5	ENSG00000196562.14	Up
STAD	SULF1	Q8IWU6	ENSG00000137573.13	Up
STAD	PALM2	Q8IXS6	ENSG00000243444.7	Up
STAD	PAQR4	Q8N4S7	ENSG00000162073.13	Up
STAD	RAB42	Q8N4Z0	ENSG00000188060.6	Up
STAD	FBXL6	Q8N531	ENSG00000182325.10	Up
STAD	CSGALNACT2	Q8N6G5	ENSG00000169826.7	Up
STAD	CD177	Q8N6Q3	ENSG00000204936.9	Up
STAD	SLC43A3	Q8NBI5	ENSG00000134802.17	Up
STAD	COLGALT1	Q8NBJ5	ENSG00000130309.10	Up
STAD	PLA2G15	Q8NCC3	ENSG00000103066.12	Up
STAD	LPCAT1	Q8NF37	ENSG00000153395.9	Up
STAD	GPRC5A	Q8NFJ5	ENSG00000013588.5	Up
STAD	STEAP2	Q8NFT2	ENSG00000157214.13	Up
STAD	PLBD2	Q8NHP8	ENSG00000151176.7	Up
STAD	IFI44	Q8TCB0	ENSG00000137965.10	Up
STAD	BRIX1	Q8TDN6	ENSG00000113460.12	Up
STAD	HAVCR2	Q8TDQ0	ENSG00000135077.8	Up
STAD	GPX8	Q8TED1	ENSG00000164294.13	Up
STAD	CHTF18	Q8WVB6	ENSG00000127586.16	Up
STAD	P3H4	Q92791	ENSG00000141696.12	Up
STAD	GGH	Q92820	ENSG00000137563.11	Up
STAD	FKBP10	Q96AY3	ENSG00000141756.18	Up
STAD	SKA1	Q96BD8	ENSG00000154839.9	Up
STAD	PINX1	Q96BK5	ENSG00000254093.8	Up
STAD	CTHRC1	Q96CG8	ENSG00000164932.12	Up
STAD	RCN3	Q96D15	ENSG00000142552.7	Up
STAD	TONSL	Q96HA7	ENSG00000160949.16	Up
STAD	AJUBA	Q96IF1	ENSG00000129474.15	Up
STAD	HPDL	Q96IR7	ENSG00000186603.5	Up
STAD	EPSTI1	Q96J88	ENSG00000133106.14	Up
STAD	FAR2	Q96K12	ENSG00000064763.10	Up
STAD	PBK	Q96KB5	ENSG00000168078.9	Up
STAD	FAM111A	Q96PZ2	ENSG00000166801.15	Up
STAD	TGS1	Q96RS0	ENSG00000137574.10	Up
STAD	CPXM1	Q96SM3	ENSG00000088882.7	Up
STAD	KIF2C	Q99661	ENSG00000142945.12	Up
STAD	COL12A1	Q99715	ENSG00000111799.20	Up
STAD	ARID3A	Q99856	ENSG00000116017.10	Up
STAD	GDF15	Q99988	ENSG00000130513.6	Up
STAD	FERMT1	Q9BQL6	ENSG00000101311.15	Up
STAD	CCDC77	Q9BR77	ENSG00000120647.9	Up
STAD	SPON2	Q9BUD6	ENSG00000159674.11	Up
STAD	DSCC1	Q9BVC3	ENSG00000136982.5	Up
STAD	KIFC1	Q9BW19	ENSG00000237649.7	Up
STAD	NPL	Q9BXD5	ENSG00000135838.13	Up
STAD	C1QTNF5	Q9BXJ0	ENSG00000223953.4	Up
STAD	NUSAP1	Q9BXS6	ENSG00000137804.12	Up
STAD	FANCD2	Q9BXW9	ENSG00000144554.10	Up
STAD	EMILIN2	Q9BXX0	ENSG00000132205.10	Up
STAD	TTYH3	Q9C0H2	ENSG00000136295.14	Up
STAD	SLC39A8	Q9C0K1	ENSG00000138821.12	Up
STAD	WDR12	Q9GZL7	ENSG00000138442.9	Up
STAD	NAT10	Q9H0A0	ENSG00000135372.8	Up
STAD	CPVL	Q9H3G5	ENSG00000106066.13	Up
STAD	ESF1	Q9H501	ENSG00000089048.14	Up
STAD	POMK	Q9H5K3	ENSG00000185900.9	Up
STAD	TASP1	Q9H6P5	ENSG00000089123.15	Up
STAD	ANTXR1	Q9H6X2	ENSG00000169604.19	Up
STAD	ECT2	Q9H8V3	ENSG00000114346.13	Up
STAD	BCL2L12	Q9HB09	ENSG00000126453.9	Up
STAD	ANKH	Q9HCJ1	ENSG00000154122.12	Up
STAD	UBE2T	Q9NPD8	ENSG00000077152.9	Up
STAD	DDX21	Q9NR30	ENSG00000165732.12	Up
STAD	MXRA5	Q9NR99	ENSG00000101825.7	Up
STAD	TYW1	Q9NV66	ENSG00000198874.12	Up
STAD	FANCI	Q9NVI1	ENSG00000140525.17	Up
STAD	ARHGEF38	Q9NXL2	ENSG00000236699.8	Up
STAD	UGGT2	Q9NYU1	ENSG00000102595.18	Up
STAD	PODXL2	Q9NZ53	ENSG00000114631.10	Up
STAD	RTEL1	Q9NZ71	ENSG00000258366.7	Up
STAD	TREM2	Q9NZC2	ENSG00000095970.16	Up
STAD	RCC2	Q9P258	ENSG00000179051.13	Up
STAD	XPR1	Q9UBH6	ENSG00000143324.13	Up
STAD	SLC2A6	Q9UGQ3	ENSG00000160326.13	Up
STAD	ADGRE2	Q9UHX3	ENSG00000127507.17	Up
STAD	PLEKHG1	Q9ULL1	ENSG00000120278.14	Up
STAD	YEATS2	Q9ULM3	ENSG00000163872.15	Up
STAD	TPX2	Q9ULW0	ENSG00000088325.15	Up
STAD	TIMELESS	Q9UNS1	ENSG00000111602.11	Up
STAD	CEP131	Q9UPN4	ENSG00000141577.13	Up
STAD	GINS2	Q9Y248	ENSG00000131153.8	Up
STAD	HPSE	Q9Y251	ENSG00000173083.14	Up
STAD	SIGLEC7	Q9Y286	ENSG00000168995.13	Up
STAD	LOXL2	Q9Y4K0	ENSG00000134013.15	Up
STAD	SNX8	Q9Y5X2	ENSG00000106266.8	Up
STAD	FHOD1	Q9Y613	ENSG00000135723.13	Up
STAD	ADGRG1	Q9Y653	ENSG00000205336.11	Up
STAD	TACC3	Q9Y6A5	ENSG00000013810.18	Up
GBM	RBM47	A0AV96	ENSG00000163694.14	Up
GBM	TTC26	A0AVF1	ENSG00000105948.13	Up
GBM	TSPAN11	A1L157	ENSG00000110900.14	Up
GBM	TCAF2	A6NFQ2	ENSG00000170379.19	Up
GBM	ARHGAP42	A6NI28	ENSG00000165895.17	Up
GBM	POM121C	A8CG34	ENSG00000272391.5	Up
GBM	MIF4GD	A9UHW6	ENSG00000125457.13	Up
GBM	GPR89A	B7ZAQ6	ENSG00000117262.18	Up
GBM	IGLL5	B9A064	ENSG00000254709.6	Up
GBM	SLC35A4	L0R6Q1	ENSG00000176087.14	Up
GBM	DNASE2	O00115	ENSG00000105612.8	Up
GBM	DDX39A	O00148	ENSG00000123136.14	Up
GBM	PDLIM1	O00151	ENSG00000107438.8	Up
GBM	LGALS9	O00182	ENSG00000168961.16	Up
GBM	AP4M1	O00189	ENSG00000221838.9	Up
GBM	DFFA	O00273	ENSG00000160049.11	Up
GBM	MATN2	O00339	ENSG00000132561.13	Up
GBM	SLC33A1	O00400	ENSG00000169359.13	Up
GBM	IGF2BP3	O00425	ENSG00000136231.13	Up
GBM	MEIS1	O00470	ENSG00000143995.19	Up
GBM	HMGN4	O00479	ENSG00000182952.4	Up
GBM	VWA5A	O00534	ENSG00000110002.15	Up
GBM	PES1	O00541	ENSG00000100029.17	Up
GBM	RNASET2	O00584	ENSG00000026297.15	Up
GBM	PEX12	O00623	ENSG00000108733.9	Up
GBM	TRIM38	O00635	ENSG00000112343.10	Up
GBM	NFIB	O00712	ENSG00000147862.14	Up
GBM	MAN2B1	O00754	ENSG00000104774.12	Up
GBM	FBP2	O00757	ENSG00000130957.4	Up
GBM	UBE2C	O00762	ENSG00000175063.16	Up
GBM	CDK2AP1	O14519	ENSG00000111328.6	Up
GBM	NEMP1	O14524	ENSG00000166881.9	Up
GBM	RFXANK	O14593	ENSG00000064490.13	Up
GBM	DNALI1	O14645	ENSG00000163879.10	Up
GBM	CHD1	O14646	ENSG00000153922.10	Up
GBM	TOR1A	O14656	ENSG00000136827.11	Up
GBM	TOR1B	O14657	ENSG00000136816.15	Up
GBM	CHEK1	O14757	ENSG00000149554.12	Up
GBM	FPGT	O14772	ENSG00000254685.6	Up
GBM	NDC80	O14777	ENSG00000080986.12	Up
GBM	NRP1	O14786	ENSG00000099250.17	Up
GBM	TNFRSF10C	O14798	ENSG00000173535.13	Up
GBM	IKBKB	O14920	ENSG00000104365.13	Up
GBM	UBE2L6	O14933	ENSG00000156587.15	Up
GBM	RAB29	O14966	ENSG00000117280.12	Up
GBM	LSM1	O15116	ENSG00000175324.9	Up
GBM	ANGPT2	O15123	ENSG00000091879.13	Up
GBM	SCAMP2	O15127	ENSG00000140497.16	Up
GBM	ARPC1B	O15143	ENSG00000130429.12	Up
GBM	BET1	O15155	ENSG00000105829.11	Up
GBM	POLR1C	O15160	ENSG00000171453.17	Up
GBM	PLSCR1	O15162	ENSG00000188313.12	Up
GBM	TRIM24	O15164	ENSG00000122779.16	Up
GBM	CETN3	O15182	ENSG00000153140.8	Up
GBM	ZNF185	O15231	ENSG00000147394.18	Up
GBM	RER1	O15258	ENSG00000157916.18	Up
GBM	SURF4	O15260	ENSG00000148248.13	Up
GBM	TM9SF1	O15321	ENSG00000100926.14	Up
GBM	HMGB3	O15347	ENSG00000029993.14	Up
GBM	INPPL1	O15357	ENSG00000165458.13	Up
GBM	EIF3H	O15372	ENSG00000147677.10	Up
GBM	NVL	O15381	ENSG00000143748.17	Up
GBM	TLR3	O15455	ENSG00000164342.12	Up
GBM	FABP7	O15540	ENSG00000164434.11	Up
GBM	DHX15	O43143	ENSG00000109606.12	Up
GBM	ARHGAP6	O43182	ENSG00000047648.21	Up
GBM	PAPSS1	O43252	ENSG00000138801.8	Up
GBM	ZNHIT1	O43257	ENSG00000106400.11	Up
GBM	RIPK2	O43353	ENSG00000104312.7	Up
GBM	PPIH	O43447	ENSG00000171960.10	Up
GBM	PROM1	O43490	ENSG00000007062.11	Up
GBM	CA12	O43570	ENSG00000074410.13	Up
GBM	SPRY1	O43609	ENSG00000164056.10	Up
GBM	TSPAN6	O43657	ENSG00000000003.14	Up
GBM	PRC1	O43663	ENSG00000198901.13	Up
GBM	BUB3	O43684	ENSG00000154473.17	Up
GBM	SLC25A17	O43808	ENSG00000100372.14	Up
GBM	RRP9	O43818	ENSG00000114767.6	Up
GBM	CD5L	O43866	ENSG00000073754.5	Up
GBM	ORC5	O43913	ENSG00000164815.10	Up
GBM	TYROBP	O43914	ENSG00000011600.11	Up
GBM	MED14	O60244	ENSG00000180182.10	Up
GBM	SMARCA5	O60264	ENSG00000153147.5	Up
GBM	DOK2	O60496	ENSG00000147443.12	Up
GBM	SYNCRIP	O60506	ENSG00000135316.17	Up
GBM	TPST1	O60507	ENSG00000169902.13	Up
GBM	B4GALT4	O60513	ENSG00000121578.12	Up
[truncated: 10,729 more rows]

## Sheet: DGs
Cancer type	Gene symbol	Uniprot ID	Gene ID	Differential expression status
ESCC	RBM47	A0AV96	ENSG00000163694.14	Down
ESCC	ARHGAP10	A1A4S6	ENSG00000071205.11	Down
ESCC	ARHGEF37	A1IGU5	ENSG00000183111.11	Down
ESCC	SSC5D	A1L4H1	ENSG00000179954.14	Down
ESCC	MACROD2	A1Z1Q3	ENSG00000172264.16	Down
ESCC	CCDC69	A6NI79	ENSG00000198624.12	Down
ESCC	NKX6-3	A6NJ46	ENSG00000165066.12	Down
ESCC	COL6A5	A8TX70	ENSG00000172752.14	Down
ESCC	RABGAP1L	B7ZAP0	ENSG00000152061.21	Down
ESCC	FXYD1	O00168	ENSG00000266964.5	Down
ESCC	MASP2	O00187	ENSG00000009724.16	Down
ESCC	RAB27B	O00194	ENSG00000041353.9	Down
ESCC	QSOX1	O00391	ENSG00000116260.16	Down
ESCC	PDE2A	O00408	ENSG00000186642.15	Down
ESCC	EML1	O00423	ENSG00000066629.16	Down
ESCC	MEIS1	O00470	ENSG00000143995.19	Down
ESCC	VWA5A	O00534	ENSG00000110002.15	Down
ESCC	PEX7	O00628	ENSG00000112357.12	Down
ESCC	PIK3C2B	O00750	ENSG00000133056.13	Down
ESCC	SOCS6	O14544	ENSG00000170677.5	Down
ESCC	HSPB6	O14558	ENSG00000004776.11	Down
ESCC	CYB561D2	O14569	ENSG00000114395.10	Down
ESCC	ABLIM1	O14639	ENSG00000099204.18	Down
ESCC	UNC13B	O14795	ENSG00000198722.12	Down
ESCC	UQCRQ	O14949	ENSG00000164405.10	Down
ESCC	CASQ2	O14958	ENSG00000118729.11	Down
ESCC	PPP1R12A	O14974	ENSG00000058272.15	Down
ESCC	PIP5K1B	O14986	ENSG00000107242.17	Down
ESCC	SYNM	O15061	ENSG00000182253.14	Down
ESCC	MCF2L	O15068	ENSG00000126217.20	Down
ESCC	CTDSPL	O15194	ENSG00000144677.14	Down
ESCC	VILL	O15195	ENSG00000136059.14	Down
ESCC	ACOX3	O15254	ENSG00000087008.15	Down
ESCC	CHAD	O15335	ENSG00000136457.9	Down
ESCC	TMPRSS2	O15393	ENSG00000184012.11	Down
ESCC	CAPN5	O15484	ENSG00000149260.14	Down
ESCC	CLOCK	O15516	ENSG00000134852.14	Down
ESCC	PER1	O15534	ENSG00000179094.13	Down
ESCC	ARHGAP6	O43182	ENSG00000047648.21	Down
ESCC	ADCY6	O43306	ENSG00000174233.11	Down
ESCC	ARHGEF9	O43307	ENSG00000131089.13	Down
ESCC	AKR7A2	O43488	ENSG00000053371.12	Down
ESCC	PROM1	O43490	ENSG00000007062.11	Down
ESCC	ATP8B1	O43520	ENSG00000081923.10	Down
ESCC	PSCA	O43653	ENSG00000167653.4	Down
ESCC	ATP9B	O43861	ENSG00000166377.19	Down
ESCC	XPNPEP2	O43895	ENSG00000122121.10	Down
ESCC	KIF1C	O43896	ENSG00000129250.11	Down
ESCC	KALRN	O60229	ENSG00000160145.15	Down
ESCC	PPP1R12B	O60237	ENSG00000077157.20	Down
ESCC	SH3BP5	O60239	ENSG00000131370.15	Down
ESCC	PLIN1	O60240	ENSG00000166819.11	Down
ESCC	GNG7	O60262	ENSG00000176533.12	Down
ESCC	KIF5C	O60282	ENSG00000168280.16	Down
ESCC	EIF4EBP3	O60516	ENSG00000243056.1	Down
ESCC	GMDS	O60547	ENSG00000112699.10	Down
ESCC	TSPAN2	O60636	ENSG00000134198.9	Down
ESCC	PDE8A	O60658	ENSG00000073417.14	Down
ESCC	SLC16A7	O60669	ENSG00000118596.11	Down
ESCC	HPGDS	O60760	ENSG00000163106.10	Down
ESCC	EFCAB14	O75071	ENSG00000159658.10	Down
ESCC	LDB3	O75112	ENSG00000122367.19	Down
ESCC	COBL	O75128	ENSG00000106078.17	Down
ESCC	PHACTR2	O75167	ENSG00000112419.14	Down
ESCC	USP12	O75317	ENSG00000152484.13	Down
ESCC	ENTPD5	O75356	ENSG00000187097.12	Down
ESCC	BCAS1	O75363	ENSG00000064787.12	Down
ESCC	SH3BGRL	O75368	ENSG00000131171.12	Down
ESCC	TACC1	O75410	ENSG00000147526.19	Down
ESCC	TOM1L1	O75674	ENSG00000141198.13	Down
ESCC	ARL6IP5	O75915	ENSG00000144746.6	Down
ESCC	ANXA9	O76027	ENSG00000143412.9	Down
ESCC	SCGN	O76038	ENSG00000079689.13	Down
ESCC	TM7SF2	O76062	ENSG00000149809.14	Down
ESCC	DDAH1	O94760	ENSG00000153904.18	Down
ESCC	KBTBD11	O94819	ENSG00000176595.3	Down
ESCC	ATP10B	O94823	ENSG00000118322.12	Down
ESCC	SORBS2	O94875	ENSG00000154556.17	Down
ESCC	SASH1	O94885	ENSG00000111961.16	Down
ESCC	ABCA8	O94911	ENSG00000141338.13	Down
ESCC	SLITRK3	O94933	ENSG00000121871.3	Down
ESCC	ARHGEF15	O94989	ENSG00000198844.10	Down
ESCC	TJP3	O95049	ENSG00000105289.14	Down
ESCC	INMT	O95050	ENSG00000241644.2	Down
ESCC	AGFG2	O95081	ENSG00000106351.12	Down
ESCC	AKR7A3	O95154	ENSG00000162482.4	Down
ESCC	UBL3	O95164	ENSG00000122042.9	Down
ESCC	EPM2A	O95278	ENSG00000112425.13	Down
ESCC	MPC2	O95563	ENSG00000143158.10	Down
ESCC	ADCY5	O95622	ENSG00000173175.14	Down
ESCC	NTN1	O95631	ENSG00000065320.8	Down
ESCC	CPNE6	O95741	ENSG00000100884.9	Down
ESCC	IL33	O95760	ENSG00000137033.11	Down
ESCC	GNA14	O95837	ENSG00000156049.6	Down
ESCC	CBX7	O95931	ENSG00000100307.12	Down
ESCC	RECK	O95980	ENSG00000122707.11	Down
ESCC	AGR2	O95994	ENSG00000106541.11	Down
ESCC	MT-CYB	P00156	ENSG00000198727.2	Down
ESCC	CYB5A	P00167	ENSG00000166347.18	Down
ESCC	ADH1B	P00325	ENSG00000196616.12	Down
ESCC	ALDH1A1	P00352	ENSG00000165092.12	Down
ESCC	MT-CO2	P00403	ENSG00000198712.1	Down
ESCC	MT-CO3	P00414	ENSG00000198938.2	Down
ESCC	ABL1	P00519	ENSG00000097007.17	Down
ESCC	F2	P00734	ENSG00000180210.14	Down
ESCC	HPR	P00739	ENSG00000261701.6	Down
ESCC	F10	P00742	ENSG00000126218.11	Down
ESCC	CFD	P00746	ENSG00000197766.7	Down
ESCC	MT-ATP6	P00846	ENSG00000198899.2	Down
ESCC	CA1	P00915	ENSG00000133742.13	Down
ESCC	CA2	P00918	ENSG00000104267.9	Down
ESCC	SPINK1	P00995	ENSG00000164266.10	Down
ESCC	SERPINA1	P01009	ENSG00000197249.12	Down
ESCC	AGT	P01019	ENSG00000135744.7	Down
ESCC	A2M	P01023	ENSG00000175899.14	Down
ESCC	C3	P01024	ENSG00000125730.16	Down
ESCC	C5	P01031	ENSG00000106804.7	Down
ESCC	CST3	P01034	ENSG00000101439.8	Down
ESCC	VIP	P01282	ENSG00000146469.12	Down
ESCC	NPY	P01303	ENSG00000122585.7	Down
ESCC	JCHAIN	P01591	ENSG00000132465.10	Down
ESCC	PIGR	P01833	ENSG00000162896.5	Down
ESCC	APOA1	P02647	ENSG00000118137.9	Down
ESCC	SLC4A1	P02730	ENSG00000004939.13	Down
ESCC	APOH	P02749	ENSG00000091583.10	Down
ESCC	AMBP	P02760	ENSG00000106927.11	Down
ESCC	ORM1	P02763	ENSG00000229314.5	Down
ESCC	TTR	P02766	ENSG00000118271.9	Down
ESCC	GC	P02774	ENSG00000145321.12	Down
ESCC	PF4	P02776	ENSG00000163737.3	Down
ESCC	HPX	P02790	ENSG00000110169.10	Down
ESCC	MT-ND2	P03891	ENSG00000198763.3	Down
ESCC	MT-ND4	P03905	ENSG00000198886.2	Down
ESCC	MT-ND5	P03915	ENSG00000198786.2	Down
ESCC	MT-ND6	P03923	ENSG00000198695.2	Down
ESCC	KLKB1	P03952	ENSG00000164344.15	Down
ESCC	VTN	P04004	ENSG00000109072.13	Down
ESCC	APOB	P04114	ENSG00000084674.13	Down
ESCC	TFF1	P04155	ENSG00000160182.2	Down
ESCC	VWF	P04275	ENSG00000110799.13	Down
ESCC	ASL	P04424	ENSG00000126522.16	Down
ESCC	ERBB2	P04626	ENSG00000141736.13	Down
ESCC	ATP1B1	P05026	ENSG00000143153.12	Down
ESCC	APOD	P05090	ENSG00000189058.8	Down
ESCC	SERPINA5	P05154	ENSG00000188488.13	Down
ESCC	PCCA	P05165	ENSG00000175198.14	Down
ESCC	FABP3	P05413	ENSG00000121769.7	Down
ESCC	REG1A	P05451	ENSG00000115386.5	Down
ESCC	CLEC3B	P05452	ENSG00000163815.5	Down
ESCC	SERPIND1	P05546	ENSG00000099937.10	Down
ESCC	APOA4	P06727	ENSG00000110244.6	Down
ESCC	CKM	P06732	ENSG00000104879.4	Down
ESCC	LIPF	P07098	ENSG00000182333.14	Down
ESCC	FABP1	P07148	ENSG00000163586.9	Down
ESCC	ADH1A	P07327	ENSG00000187758.7	Down
ESCC	CA3	P07451	ENSG00000164879.6	Down
ESCC	PRSS2	P07478	ENSG00000275896.4	Down
ESCC	DCN	P07585	ENSG00000011465.16	Down
ESCC	ABCB1	P08183	ENSG00000085563.14	Down
ESCC	CELA2A	P08217	ENSG00000142615.7	Down
ESCC	SYP	P08247	ENSG00000102003.10	Down
ESCC	CTSG	P08311	ENSG00000100448.3	Down
ESCC	PDHA1	P08559	ENSG00000131828.13	Down
ESCC	MYL3	P08590	ENSG00000160808.9	Down
ESCC	CYP3A4	P08684	ENSG00000160868.14	Down
ESCC	CELA3B	P08861	ENSG00000219073.7	Down
ESCC	ADRA2A	P08913	ENSG00000150594.6	Down
ESCC	FGF2	P09038	ENSG00000138685.12	Down
ESCC	CELA3A	P09093	ENSG00000142789.19	Down
ESCC	ACAA1	P09110	ENSG00000060971.17	Down
ESCC	DBH	P09172	ENSG00000123454.10	Down
ESCC	GNAO1	P09471	ENSG00000087258.13	Down
ESCC	TPM1	P09493	ENSG00000140416.19	Down
ESCC	MYZAP	P0CAP1	ENSG00000263155.5	Down
ESCC	POTEJ	P0CG39	ENSG00000222038.3	Down
ESCC	PGA4	P0DJD7	ENSG00000229183.8	Down
ESCC	PGA3	P0DJD8	ENSG00000229859.8	Down
ESCC	PGA5	P0DJD9	ENSG00000256713.7	Down
ESCC	SULT1A3	P0DMM9	ENSG00000261052.5	Down
ESCC	SULT1A4	P0DMN0	ENSG00000213648.10	Down
ESCC	MAPT	P10636	ENSG00000186868.15	Down
ESCC	C7	P10643	ENSG00000112936.18	Down
ESCC	CHGA	P10645	ENSG00000100604.12	Down
ESCC	KIT	P10721	ENSG00000157404.15	Down
ESCC	PDHB	P11177	ENSG00000168291.12	Down
ESCC	PYGM	P11217	ENSG00000068976.13	Down
ESCC	DMD	P11532	ENSG00000198947.14	Down
ESCC	SLC25A4	P12235	ENSG00000151729.10	Down
ESCC	CKB	P12277	ENSG00000166165.12	Down
ESCC	SCG2	P13521	ENSG00000171951.4	Down
ESCC	NCAM1	P13591	ENSG00000149294.16	Down
ESCC	ATP1A3	P13637	ENSG00000105409.15	Down
ESCC	C6	P13671	ENSG00000039537.13	Down
ESCC	ALAD	P13716	ENSG00000148218.15	Down
ESCC	APEH	P13798	ENSG00000164062.12	Down
ESCC	CTSE	P14091	ENSG00000196188.10	Down
ESCC	ATP1B2	P14415	ENSG00000129244.8	Down
ESCC	PLA2G2A	P14555	ENSG00000188257.10	Down
ESCC	SLC2A4	P14672	ENSG00000181856.14	Down
ESCC	CPA3	P15088	ENSG00000163751.3	Down
ESCC	EZR	P15311	ENSG00000092820.17	Down
ESCC	HPGD	P15428	ENSG00000164120.13	Down
ESCC	MUC1	P15941	ENSG00000185499.16	Down
ESCC	PNLIP	P16233	ENSG00000175535.6	Down
ESCC	GOT1	P17174	ENSG00000120053.10	Down
ESCC	CTRB1	P17538	ENSG00000168925.10	Down
ESCC	CKMT2	P17540	ENSG00000131730.15	Down
ESCC	DES	P17661	ENSG00000175084.11	Down
ESCC	TSPAN8	P19075	ENSG00000127324.8	Down
ESCC	GNAZ	P19086	ENSG00000128266.8	Down
ESCC	ORM2	P19652	ENSG00000228278.3	Down
ESCC	AOC1	P19801	ENSG00000002726.19	Down
ESCC	AMY2B	P19961	ENSG00000240038.6	Down
ESCC	PGC	P20142	ENSG00000096088.16	Down
ESCC	TPSB2	P20231	ENSG00000197253.13	Down
ESCC	CHRM3	P20309	ENSG00000133019.11	Down
ESCC	RAB4A	P20338	ENSG00000168118.11	Down
ESCC	ATP4A	P20648	ENSG00000105675.8	Down
ESCC	OGN	P20774	ENSG00000106809.10	Down
ESCC	CYP3A5	P20815	ENSG00000106258.13	Down
ESCC	C4BPB	P20851	ENSG00000123843.12	Down
ESCC	CSRP1	P21291	ENSG00000159176.13	Down
ESCC	GPD1	P21695	ENSG00000167588.12	Down
ESCC	ERBB3	P21860	ENSG00000065361.14	Down
ESCC	BCKDHB	P21953	ENSG00000083123.14	Down
ESCC	TNXB	P22105	ENSG00000168477.17	Down
ESCC	SCP2	P22307	ENSG00000116171.16	Down
ESCC	ENPP1	P22413	ENSG00000197594.11	Down
ESCC	S100A1	P23297	ENSG00000160678.11	Down
ESCC	HRC	P23327	ENSG00000130528.11	Down
ESCC	CMA1	P23946	ENSG00000092009.10	Down
ESCC	GPT	P24298	ENSG00000167701.13	Down
ESCC	COX7A1	P24310	ENSG00000161281.10	Down
ESCC	ACAT1	P24752	ENSG00000075239.13	Down
ESCC	MYL9	P24844	ENSG00000101335.9	Down
ESCC	AZGP1	P25311	ENSG00000160862.12	Down
ESCC	PLN	P26678	ENSG00000198523.5	Down
ESCC	ACVR2A	P27037	ENSG00000121989.14	Down
ESCC	MAOB	P27338	ENSG00000069535.13	Down
ESCC	ABCD3	P28288	ENSG00000117528.11	Down
ESCC	TMOD1	P28289	ENSG00000136842.13	Down
ESCC	PTPRM	P28827	ENSG00000173482.16	Down
ESCC	CD34	P28906	ENSG00000174059.16	Down
ESCC	LMOD1	P29536	ENSG00000163431.12	Down
ESCC	SERPINA4	P29622	ENSG00000100665.11	Down
ESCC	AQP1	P29972	ENSG00000240583.10	Down
ESCC	PBLD	P30039	ENSG00000108187.15	Down
ESCC	CMPK1	P30085	ENSG00000162368.13	Down
ESCC	PRKAR2B	P31323	ENSG00000005249.12	Down
ESCC	CPS1	P31327	ENSG00000021826.14	Down
ESCC	HIBADH	P31937	ENSG00000106049.8	Down
ESCC	SLC8A1	P32418	ENSG00000183023.18	Down
ESCC	CDH5	P33151	ENSG00000179776.17	Down
ESCC	CYP2C18	P33260	ENSG00000108242.12	Down
ESCC	RNASE4	P34096	ENSG00000258818.3	Down
ESCC	EPHX2	P34913	ENSG00000120915.13	Down
ESCC	GRK5	P34947	ENSG00000198873.11	Down
ESCC	BTC	P35070	ENSG00000174808.11	Down
ESCC	SERPINB6	P35237	ENSG00000124570.17	Down
ESCC	ADD1	P35611	ENSG00000087274.16	Down
ESCC	MYH11	P35749	ENSG00000133392.16	Down
ESCC	IGFALS	P35858	ENSG00000099769.5	Down
ESCC	HSD17B2	P37059	ENSG00000086696.10	Down
ESCC	TGFBR2	P37173	ENSG00000163513.17	Down
ESCC	IL6ST	P40189	ENSG00000134352.19	Down
ESCC	HNF4A	P41235	ENSG00000101076.16	Down
ESCC	DPP6	P42658	ENSG00000130226.16	Down
ESCC	FRK	P42685	ENSG00000111816.7	Down
ESCC	SLC1A1	P43005	ENSG00000106688.11	Down
ESCC	MCAM	P43121	ENSG00000076706.14	Down
ESCC	CRAT	P43155	ENSG00000095321.16	Down
ESCC	BTD	P43251	ENSG00000169814.12	Down
ESCC	AFM	P43652	ENSG00000079557.4	Down
ESCC	ASPA	P45381	ENSG00000108381.10	Down
ESCC	GSTM5	P46439	ENSG00000134201.10	Down
ESCC	UTRN	P46939	ENSG00000152818.18	Down
ESCC	AVPR1B	P47901	ENSG00000198049.6	Down
ESCC	CXCL12	P48061	ENSG00000107562.16	Down
ESCC	REG1B	P48304	ENSG00000172023.7	Down
ESCC	PCP4	P48539	ENSG00000183036.10	Down
ESCC	AMT	P48728	ENSG00000145020.14	Down
ESCC	IDH2	P48735	ENSG00000182054.9	Down
ESCC	MASP1	P48740	ENSG00000127241.16	Down
ESCC	ARRB1	P49407	ENSG00000137486.16	Down
ESCC	CYB561	P49447	ENSG00000008283.15	Down
ESCC	ACADVL	P49748	ENSG00000072778.19	Down
ESCC	FHIT	P49789	ENSG00000189283.9	Down
ESCC	GNAQ	P50148	ENSG00000156052.10	Down
ESCC	GATM	P50440	ENSG00000171766.15	Down
ESCC	LRBA	P50851	ENSG00000198589.10	Down
ESCC	ATP1A2	P50993	ENSG00000018625.14	Down
ESCC	ANXA11	P50995	ENSG00000122359.17	Down
ESCC	SCNN1B	P51168	ENSG00000168447.10	Down
ESCC	DUSP3	P51452	ENSG00000108861.8	Down
ESCC	P2RX1	P51575	ENSG00000108405.3	Down
ESCC	XK	P51811	ENSG00000047597.5	Down
ESCC	PRELP	P51888	ENSG00000188783.5	Down
ESCC	CNN1	P51911	ENSG00000130176.7	Down
ESCC	ITGA8	P53708	ENSG00000077943.7	Down
ESCC	TTC3	P53804	ENSG00000182670.13	Down
ESCC	SMTN	P53814	ENSG00000183963.18	Down
ESCC	MYOM2	P54296	ENSG00000036448.9	Down
ESCC	PRKAA2	P54646	ENSG00000162409.10	Down
ESCC	PDE1A	P54750	ENSG00000115252.18	Down
ESCC	UGT2B15	P54855	ENSG00000196620.8	Down
ESCC	HMGCS2	P54868	ENSG00000134240.11	Down
ESCC	TMBIM6	P55061	ENSG00000139644.12	Down
ESCC	MFAP4	P55083	ENSG00000166482.11	Down
ESCC	LAMB2	P55268	ENSG00000172037.13	Down
ESCC	OXCT1	P55809	ENSG00000083720.12	Down
ESCC	SH3BGR	P55822	ENSG00000185437.13	Down
ESCC	LGALS4	P56470	ENSG00000171747.8	Down
ESCC	CLDN18	P56856	ENSG00000066405.12	Down
ESCC	JAM2	P57087	ENSG00000154721.14	Down
ESCC	FAM3B	P58499	ENSG00000183844.16	Down
ESCC	PLP1	P60201	ENSG00000123560.13	Down
ESCC	DSTN	P60981	ENSG00000125868.15	Down
ESCC	SST	P61278	ENSG00000157005.3	Down
ESCC	NCALD	P61601	ENSG00000104490.17	Down
ESCC	ACTA2	P62736	ENSG00000107796.12	Down
ESCC	RAP1A	P62834	ENSG00000116473.14	Down
ESCC	ACTG2	P63267	ENSG00000163017.13	Down
ESCC	FKBP1B	P68106	ENSG00000119782.13	Down
ESCC	HBB	P68871	ENSG00000244734.3	Down
ESCC	HBA1	P69905	ENSG00000206172.8	Down
ESCC	ADARB1	P78563	ENSG00000197381.15	Down
ESCC	NUCB2	P80303	ENSG00000070081.15	Down
ESCC	HMGN5	P82970	ENSG00000198157.10	Down
ESCC	HSPG2	P98160	ENSG00000142798.16	Down
ESCC	SCN7A	Q01118	ENSG00000136546.13	Down
ESCC	ANK2	Q01484	ENSG00000145362.16	Down
ESCC	DEFA5	Q01523	ENSG00000164816.7	Down
ESCC	ROR1	Q01973	ENSG00000185483.11	Down
ESCC	TAGLN	Q01995	ENSG00000149591.16	Down
ESCC	PRKCE	Q02156	ENSG00000171132.13	Down
ESCC	ALDH6A1	Q02252	ENSG00000119711.12	Down
ESCC	TEK	Q02763	ENSG00000120156.20	Down
ESCC	MECOM	Q03112	ENSG00000085276.17	Down
ESCC	TGFBR3	Q03167	ENSG00000069702.10	Down
ESCC	TFF2	Q03403	ENSG00000160181.8	Down
ESCC	MST1R	Q04912	ENSG00000164078.12	Down
ESCC	ICA1	Q05084	ENSG00000003147.17	Down
ESCC	COL14A1	Q05707	ENSG00000187955.11	Down
ESCC	SLC18A2	Q05940	ENSG00000165646.11	Down
ESCC	ITIH3	Q06033	ENSG00000162267.12	Down
ESCC	AOX1	Q06278	ENSG00000138356.13	Down
ESCC	DPT	Q07507	ENSG00000143196.4	Down
ESCC	PCDH1	Q08174	ENSG00000156453.13	Down
ESCC	CACNB2	Q08289	ENSG00000165995.18	Down
ESCC	PDE4D	Q08499	ENSG00000113448.16	Down
ESCC	DMPK	Q09013	ENSG00000104936.17	Down
ESCC	CGNL1	Q0VF96	ENSG00000128849.10	Down
ESCC	KCNMA1	Q12791	ENSG00000156113.20	Down
ESCC	NFIA	Q12857	ENSG00000162599.15	Down
ESCC	MMRN1	Q13201	ENSG00000138722.9	Down
ESCC	SEMA3B	Q13214	ENSG00000012171.17	Down
ESCC	GRIN2B	Q13224	ENSG00000273079.4	Down
ESCC	SELENBP1	Q13228	ENSG00000143416.20	Down
ESCC	STX3	Q13277	ENSG00000166900.14	Down
ESCC	MFAP5	Q13361	ENSG00000197614.10	Down
ESCC	ILK	Q13418	ENSG00000166333.13	Down
ESCC	GOLGA4	Q13439	ENSG00000144674.16	Down
ESCC	ROCK1	Q13464	ENSG00000067900.6	Down
ESCC	GAB1	Q13480	ENSG00000109458.8	Down
ESCC	GPM6B	Q13491	ENSG00000046653.14	Down
ESCC	CAMK2G	Q13555	ENSG00000148660.20	Down
ESCC	FHL1	Q13642	ENSG00000022267.16	Down
ESCC	ITGA7	Q13683	ENSG00000135424.15	Down
ESCC	ITGA9	Q13797	ENSG00000144668.11	Down
ESCC	SNTB1	Q13884	ENSG00000172164.13	Down
ESCC	CCNI	Q14094	ENSG00000118816.9	Down
ESCC	DAG1	Q14118	ENSG00000173402.11	Down
ESCC	PDE1C	Q14123	ENSG00000154678.16	Down
ESCC	FLNC	Q14315	ENSG00000128591.15	Down
ESCC	GALE	Q14376	ENSG00000117308.14	Down
ESCC	HABP2	Q14520	ENSG00000148702.14	Down
ESCC	HNF4G	Q14541	ENSG00000164749.11	Down
ESCC	ITIH4	Q14624	ENSG00000055955.15	Down
ESCC	INPP5A	Q14642	ENSG00000068383.18	Down
ESCC	ITPR1	Q14643	ENSG00000150995.17	Down
ESCC	PLS1	Q14651	ENSG00000120756.12	Down
ESCC	NFIX	Q14938	ENSG00000008441.16	Down
ESCC	OPCML	Q14982	ENSG00000183715.13	Down
ESCC	SLMAP	Q14BN4	ENSG00000163681.14	Down
ESCC	ACOX1	Q15067	ENSG00000161533.11	Down
ESCC	PDK2	Q15119	ENSG00000005882.11	Down
ESCC	PGM5	Q15124	ENSG00000154330.12	Down
ESCC	PLCB4	Q15147	ENSG00000101333.16	Down
ESCC	P2RY14	Q15391	ENSG00000174944.8	Down
ESCC	FCN2	Q15485	ENSG00000160339.15	Down
ESCC	RGN	Q15493	ENSG00000130988.12	Down
ESCC	DLG2	Q15700	ENSG00000150672.16	Down
ESCC	MYLK	Q15746	ENSG00000065534.18	Down
ESCC	ADIPOQ	Q15848	ENSG00000181092.9	Down
ESCC	HSPB2	Q16082	ENSG00000170276.5	Down
ESCC	ETFDH	Q16134	ENSG00000171503.11	Down
ESCC	KCNMB1	Q16558	ENSG00000145936.8	Down
ESCC	CARTPT	Q16568	ENSG00000164326.4	Down
ESCC	ACKR1	Q16570	ENSG00000213088.9	Down
ESCC	SGCB	Q16585	ENSG00000163069.12	Down
ESCC	OCLN	Q16625	ENSG00000197822.10	Down
ESCC	MAPKAPK3	Q16644	ENSG00000114738.10	Down
ESCC	PRSS8	Q16651	ENSG00000052344.15	Down
ESCC	PDK4	Q16654	ENSG00000004799.7	Down
ESCC	ME3	Q16798	ENSG00000151376.16	Down
ESCC	MEP1A	Q16819	ENSG00000112818.9	Down
ESCC	PTPN21	Q16825	ENSG00000070778.12	Down
ESCC	HADH	Q16836	ENSG00000138796.15	Down
ESCC	AOC3	Q16853	ENSG00000131471.6	Down
ESCC	ARHGAP44	Q17R89	ENSG00000006740.16	Down
ESCC	CPEB4	Q17RY0	ENSG00000113742.12	Down
ESCC	ECSCR	Q19T08	ENSG00000279686.1	Down
ESCC	DUOXA2	Q1HG44	ENSG00000140274.13	Down
ESCC	UVSSA	Q2YD98	ENSG00000163945.15	Down
ESCC	RGL3	Q3MIN7	ENSG00000205517.12	Down
ESCC	FAM174B	Q3ZCQ3	ENSG00000185442.12	Down
ESCC	CRY2	Q49AN0	ENSG00000121671.11	Down
ESCC	TPRN	Q4KMQ1	ENSG00000176058.11	Down
ESCC	SYTL3	Q4VX76	ENSG00000164674.15	Down
ESCC	PDCD4	Q53EL6	ENSG00000150593.15	Down
ESCC	COBLL1	Q53SF7	ENSG00000082438.15	Down
ESCC	CYBRD1	Q53TN4	ENSG00000071967.11	Down
ESCC	NAALADL2	Q58DX5	ENSG00000177694.14	Down
ESCC	PLAC9	Q5JTB6	ENSG00000189129.13	Down
ESCC	PLA2G2C	Q5R387	ENSG00000187980.6	Down
ESCC	PHYHD1	Q5SRE7	ENSG00000175287.18	Down
ESCC	TTC39A	Q5SRH9	ENSG00000085831.15	Down
ESCC	IDNK	Q5T6J7	ENSG00000148057.15	Down
ESCC	FAM102A	Q5T9C2	ENSG00000167106.11	Down
ESCC	BCL2L15	Q5TBC7	ENSG00000188761.11	Down
ESCC	MAGI3	Q5TCQ9	ENSG00000081026.18	Down
ESCC	FHL5	Q5TD97	ENSG00000112214.10	Down
ESCC	TMCO4	Q5TGY1	ENSG00000162542.13	Down
ESCC	TMEM164	Q5U3C3	ENSG00000157600.11	Down
ESCC	KLHDC7A	Q5VTJ3	ENSG00000179023.8	Down
ESCC	FAM171A1	Q5VUB5	ENSG00000148468.16	Down
ESCC	SYPL2	Q5VXT5	ENSG00000143028.8	Down
ESCC	ANKRD22	Q5VYY1	ENSG00000152766.5	Down
ESCC	SHE	Q5VZ18	ENSG00000169291.9	Down
ESCC	DENND4C	Q5VZ89	ENSG00000137145.20	Down
ESCC	BSPRY	Q5W0U4	ENSG00000119411.10	Down
ESCC	PLCXD3	Q63HM9	ENSG00000182836.9	Down
ESCC	TNS2	Q63HR2	ENSG00000111077.17	Down
ESCC	KANK2	Q63ZY3	ENSG00000197256.10	Down
ESCC	CTRB2	Q6GPI1	ENSG00000168928.12	Down
ESCC	SIGIRR	Q6IA17	ENSG00000185187.12	Down
ESCC	TMEM211	Q6ICI0	ENSG00000206069.5	Down
ESCC	PLEKHA7	Q6IQ23	ENSG00000166689.14	Down
ESCC	SLC18B1	Q6NT16	ENSG00000146409.10	Down
ESCC	HMBOX1	Q6NT76	ENSG00000147421.17	Down
ESCC	RETSAT	Q6NUM9	ENSG00000042445.13	Down
ESCC	FAM180B	Q6P0A1	ENSG00000196666.4	Down
ESCC	LLGL2	Q6P1M3	ENSG00000073350.13	Down
ESCC	CNKSR3	Q6P9H4	ENSG00000153721.17	Down
ESCC	DEGS2	Q6QHC5	ENSG00000168350.7	Down
ESCC	DHRS11	Q6UWP2	ENSG00000278535.4	Down
ESCC	CXCL17	Q6UXB2	ENSG00000189377.8	Down
ESCC	PI16	Q6UXB8	ENSG00000164530.13	Down
ESCC	APOOL	Q6UXV4	ENSG00000155008.13	Down
ESCC	HSDL2	Q6YN16	ENSG00000119471.14	Down
ESCC	B3GNT6	Q6ZMB0	ENSG00000198488.10	Down
ESCC	SCARA5	Q6ZMJ2	ENSG00000168079.16	Down
ESCC	MACC1	Q6ZN28	ENSG00000183742.12	Down
ESCC	NBEAL2	Q6ZNJ1	ENSG00000160796.16	Down
ESCC	KIAA0408	Q6ZU52	ENSG00000189367.14	Down
ESCC	TOM1L2	Q6ZVM7	ENSG00000175662.17	Down
ESCC	USP53	Q70EK8	ENSG00000145390.11	Down
ESCC	USP54	Q70EL1	ENSG00000166348.17	Down
ESCC	SLC25A26	Q70HW3	ENSG00000144741.17	Down
ESCC	SMIM5	Q71RC9	ENSG00000204323.5	Down
ESCC	PID1	Q7Z2X4	ENSG00000153823.18	Down
ESCC	MAMDC2	Q7Z304	ENSG00000165072.9	Down
ESCC	NEGR1	Q7Z3B1	ENSG00000172260.13	Down
ESCC	TMC4	Q7Z404	ENSG00000167608.11	Down
ESCC	LRP10	Q7Z4F1	ENSG00000197324.8	Down
ESCC	LIMS2	Q7Z4I7	ENSG00000072163.18	Down
ESCC	PODN	Q7Z5L7	ENSG00000174348.13	Down
ESCC	ABI3BP	Q7Z7G0	ENSG00000154175.16	Down
ESCC	GALNT7	Q86SF2	ENSG00000109586.11	Down
ESCC	DAAM2	Q86T65	ENSG00000146122.16	Down
ESCC	ITIH5	Q86UX2	ENSG00000123243.14	Down
ESCC	ARHGEF25	Q86VW2	ENSG00000240771.6	Down
ESCC	RASSF3	Q86WH2	ENSG00000153179.11	Down
ESCC	LDHD	Q86WU2	ENSG00000166816.13	Down
ESCC	VSIG1	Q86XK7	ENSG00000101842.13	Down
ESCC	GKN2	Q86XP6	ENSG00000183607.9	Down
ESCC	ECHDC2	Q86YB7	ENSG00000121310.16	Down
ESCC	RAB11FIP4	Q86YS3	ENSG00000131242.15	Down
ESCC	ABCA9	Q8IUA7	ENSG00000154258.16	Down
ESCC	NOSTRIN	Q8IVI9	ENSG00000163072.14	Down
ESCC	MUSTN1	Q8IVN3	ENSG00000272573.5	Down
ESCC	SBSPON	Q8IVN8	ENSG00000164764.10	Down
ESCC	SLC44A2	Q8IWA5	ENSG00000129353.14	Down
ESCC	ADHFE1	Q8IWW8	ENSG00000147576.15	Down
ESCC	WWC1	Q8IX03	ENSG00000113645.13	Down
ESCC	CD302	Q8IX05	ENSG00000241399.6	Down
ESCC	GALNT12	Q8IXK2	ENSG00000119514.6	Down
ESCC	MSRB3	Q8IXL7	ENSG00000174099.10	Down
ESCC	ADGRG4	Q8IZF6	ENSG00000156920.10	Down
ESCC	CLYBL	Q8N0X4	ENSG00000125246.15	Down
ESCC	LGI4	Q8N135	ENSG00000153902.13	Down
ESCC	CA13	Q8N1Q1	ENSG00000185015.7	Down
ESCC	ARHGEF28	Q8N1W1	ENSG00000214944.9	Down
ESCC	PYROXD2	Q8N2H3	ENSG00000119943.10	Down
ESCC	NLGN1	Q8N2Q7	ENSG00000169760.17	Down
ESCC	GPD1L	Q8N335	ENSG00000152642.10	Down
ESCC	MTURN	Q8N3F0	ENSG00000180354.15	Down
ESCC	PPM1K	Q8N3J5	ENSG00000163644.14	Down
ESCC	CADM2	Q8N3J6	ENSG00000175161.13	Down
ESCC	STX19	Q8N4C7	ENSG00000178750.2	Down
ESCC	MARVELD2	Q8N4S9	ENSG00000152939.14	Down
ESCC	TCP11L2	Q8N4U5	ENSG00000166046.10	Down
ESCC	CRACR2B	Q8N4Y2	ENSG00000177685.16	Down
ESCC	EIF4E3	Q8N5X7	ENSG00000163412.12	Down
ESCC	MYCT1	Q8N699	ENSG00000120279.6	Down
ESCC	ADAMTSL1	Q8N6G6	ENSG00000178031.15	Down
ESCC	TC2N	Q8N9U0	ENSG00000165929.12	Down
ESCC	NHLRC2	Q8NBF2	ENSG00000196865.4	Down
ESCC	SPRYD3	Q8NCJ5	ENSG00000167778.8	Down
ESCC	PPFIBP2	Q8ND30	ENSG00000166387.11	Down
ESCC	LRRN4CL	Q8ND94	ENSG00000177363.4	Down
ESCC	HMCN2	Q8NDA2	ENSG00000148357.16	Down
ESCC	CPEB3	Q8NE35	ENSG00000107864.14	Down
ESCC	PDZD8	Q8NEN9	ENSG00000165650.11	Down
ESCC	LFNG	Q8NES3	ENSG00000106003.12	Down
ESCC	STXBP6	Q8NFX7	ENSG00000168952.15	Down
ESCC	SVIP	Q8NHG7	ENSG00000198168.8	Down
ESCC	DEPTOR	Q8TB45	ENSG00000155792.9	Down
ESCC	ZSCAN18	Q8TBC5	ENSG00000121413.12	Down
ESCC	AGR3	Q8TD06	ENSG00000173467.8	Down
ESCC	SLC2A12	Q8TD20	ENSG00000146411.5	Down
ESCC	GPT2	Q8TD30	ENSG00000166123.13	Down
ESCC	PANK1	Q8TE04	ENSG00000152782.16	Down
ESCC	GIPC3	Q8TF64	ENSG00000179855.5	Down
ESCC	GIPC2	Q8TF65	ENSG00000137960.5	Down
ESCC	SHROOM3	Q8TF72	ENSG00000138771.14	Down
ESCC	PRUNE2	Q8WUY3	ENSG00000106772.17	Down
ESCC	ITLN1	Q8WWA0	ENSG00000179914.4	Down
ESCC	HPSE2	Q8WWQ2	ENSG00000172987.12	Down
ESCC	ACOT11	Q8WXI4	ENSG00000162390.17	Down
ESCC	ATG4A	Q8WYN0	ENSG00000101844.17	Down
ESCC	PHYHIP	Q92561	ENSG00000168490.13	Down
ESCC	SGCD	Q92629	ENSG00000170624.13	Down
ESCC	RYR2	Q92736	ENSG00000198626.15	Down
ESCC	DLG3	Q92796	ENSG00000082458.11	Down
ESCC	BCL2L2	Q92843	ENSG00000129473.9	Down
ESCC	CASP10	Q92851	ENSG00000003400.14	Down
ESCC	PMM1	Q92871	ENSG00000100417.11	Down
ESCC	SLC5A5	Q92911	ENSG00000105641.3	Down
ESCC	SLCO2A1	Q92959	ENSG00000174640.12	Down
ESCC	LPP	Q93052	ENSG00000145012.12	Down
ESCC	RBPMS	Q93062	ENSG00000157110.15	Down
ESCC	SECISBP2L	Q93073	ENSG00000138593.8	Down
ESCC	PPP1R14A	Q96A00	ENSG00000167641.10	Down
ESCC	C11orf52	Q96A22	ENSG00000149300.9	Down
ESCC	SLC35C1	Q96A29	ENSG00000181830.8	Down
ESCC	FERMT2	Q96AC1	ENSG00000073712.13	Down
ESCC	PNPLA2	Q96AD5	ENSG00000177666.15	Down
ESCC	MRGPRF	Q96AM1	ENSG00000172935.8	Down
ESCC	ESAM	Q96AP7	ENSG00000149564.11	Down
ESCC	TMEM125	Q96AQ2	ENSG00000179178.10	Down
ESCC	RAB37	Q96AX2	ENSG00000172794.19	Down
ESCC	DACT3	Q96B18	ENSG00000197380.10	Down
ESCC	FAM3D	Q96BQ1	ENSG00000198643.6	Down
ESCC	TESC	Q96BS2	ENSG00000088992.17	Down
ESCC	PTER	Q96BW5	ENSG00000165983.14	Down
ESCC	SYTL4	Q96C24	ENSG00000102362.15	Down
ESCC	ZG16B	Q96DA0	ENSG00000162078.11	Down
ESCC	RAB3C	Q96E17	ENSG00000152932.7	Down
ESCC	CNRIP1	Q96F85	ENSG00000119865.8	Down
ESCC	DPH3	Q96FX2	ENSG00000154813.9	Down
ESCC	SH3YL1	Q96HL8	ENSG00000035115.21	Down
ESCC	AHCYL2	Q96HN2	ENSG00000158467.16	Down
ESCC	SGSM3	Q96HU1	ENSG00000100359.20	Down
ESCC	SUCLG2	Q96I99	ENSG00000172340.14	Down
ESCC	VSIG2	Q96IQ7	ENSG00000019102.11	Down
ESCC	ABHD14B	Q96IU4	ENSG00000114779.19	Down
ESCC	MAP6	Q96JE9	ENSG00000171533.11	Down
ESCC	SERAC1	Q96JX3	ENSG00000122335.13	Down
ESCC	CNDP1	Q96KN2	ENSG00000150656.14	Down
ESCC	FGD4	Q96M96	ENSG00000139132.14	Down
ESCC	PLIN4	Q96Q06	ENSG00000167676.4	Down
ESCC	ACCS	Q96QU6	ENSG00000110455.13	Down
ESCC	MAGI1	Q96QZ7	ENSG00000151276.23	Down
ESCC	SIGLEC11	Q96RL6	ENSG00000161640.15	Down
ESCC	MYADM	Q96S97	ENSG00000179820.15	Down
ESCC	ACOX2	Q99424	ENSG00000168306.12	Down
ESCC	PAFAH2	Q99487	ENSG00000158006.13	Down
ESCC	SORT1	Q99523	ENSG00000134243.11	Down
ESCC	TSC22D3	Q99576	ENSG00000157514.16	Down
ESCC	MYOC	Q99972	ENSG00000034971.14	Down
ESCC	NUDT12	Q9BQG2	ENSG00000112874.9	Down
ESCC	NRIP2	Q9BQI9	ENSG00000053702.14	Down
ESCC	TMEM47	Q9BQJ4	ENSG00000147027.3	Down
ESCC	FYCO1	Q9BQS8	ENSG00000163820.14	Down
ESCC	JPH2	Q9BR39	ENSG00000149596.6	Down
ESCC	PLCD4	Q9BRC7	ENSG00000115556.13	Down
ESCC	C2orf88	Q9BSF0	ENSG00000187699.10	Down
ESCC	HDHD3	Q9BSH5	ENSG00000119431.9	Down
ESCC	PRR15L	Q9BU68	ENSG00000167183.2	Down
ESCC	SLC25A23	Q9BV35	ENSG00000125648.14	Down
ESCC	MLPH	Q9BV36	ENSG00000115648.13	Down
ESCC	FAIM2	Q9BWQ8	ENSG00000135472.8	Down
ESCC	SORBS1	Q9BX66	ENSG00000095637.20	Down
ESCC	JAM3	Q9BX67	ENSG00000166086.12	Down
ESCC	PLVAP	Q9BX97	ENSG00000130300.8	Down
ESCC	NT5C1A	Q9BXI3	ENSG00000116981.3	Down
ESCC	C1QTNF7	Q9BXJ2	ENSG00000163145.12	Down
ESCC	C1QTNF2	Q9BXJ5	ENSG00000145861.7	Down
ESCC	PARD6B	Q9BYG5	ENSG00000124171.8	Down
ESCC	PCDH11Y	Q9BZA8	ENSG00000099715.14	Down
ESCC	PPP1R12C	Q9BZL4	ENSG00000125503.12	Down
ESCC	NKX6-2	Q9C056	ENSG00000148826.8	Down
ESCC	KLHL25	Q9H0H3	ENSG00000183655.12	Down
ESCC	PCBD2	Q9H0N5	ENSG00000132570.14	Down
ESCC	C11orf54	Q9H0W9	ENSG00000182919.14	Down
ESCC	CDH19	Q9H159	ENSG00000071991.8	Down
ESCC	RBSN	Q9H1K0	ENSG00000131381.12	Down
ESCC	WDR13	Q9H1Z4	ENSG00000101940.17	Down
ESCC	EPN3	Q9H201	ENSG00000049283.17	Down
ESCC	TRIOBP	Q9H2D6	ENSG00000100106.19	Down
ESCC	EPB41L4B	Q9H329	ENSG00000095203.14	Down
ESCC	FN3K	Q9H479	ENSG00000167363.13	Down
ESCC	GOLPH3L	Q9H4A5	ENSG00000143457.10	Down
ESCC	RHOJ	Q9H4E5	ENSG00000126785.12	Down
ESCC	EPB41L1	Q9H4G0	ENSG00000088367.20	Down
ESCC	ACSS3	Q9H6R3	ENSG00000111058.7	Down
ESCC	AZI2	Q9H6S1	ENSG00000163512.13	Down
ESCC	GREM2	Q9H772	ENSG00000180875.4	Down
ESCC	SH2D4A	Q9H788	ENSG00000104611.11	Down
ESCC	TDRD3	Q9H7E2	ENSG00000083544.13	Down
ESCC	METTL7A	Q9H8H3	ENSG00000185432.11	Down
ESCC	REEP1	Q9H902	ENSG00000068615.16	Down
ESCC	VPS37B	Q9H9H4	ENSG00000139722.6	Down
ESCC	CAB39L	Q9H9S4	ENSG00000102547.18	Down
ESCC	EFCC1	Q9HA90	ENSG00000114654.7	Down
ESCC	RNPEPL1	Q9HAU8	ENSG00000142327.11	Down
ESCC	NTN4	Q9HB63	ENSG00000074527.11	Down
ESCC	TNS1	Q9HBL0	ENSG00000079308.16	Down
ESCC	ARHGEF10L	Q9HCE6	ENSG00000074964.16	Down
ESCC	SYTL2	Q9HCH5	ENSG00000137501.16	Down
ESCC	VAT1L	Q9HCJ6	ENSG00000171724.2	Down
ESCC	CYP4F12	Q9HCS2	ENSG00000186204.14	Down
ESCC	RAB9B	Q9NP90	ENSG00000123570.3	Down
ESCC	GPRC5C	Q9NQ84	ENSG00000170412.16	Down
ESCC	HINT3	Q9NQE9	ENSG00000111911.6	Down
ESCC	MYO5C	Q9NQX4	ENSG00000128833.12	Down
ESCC	ACSS2	Q9NR19	ENSG00000131069.19	Down
ESCC	ENAM	Q9NRM1	ENSG00000132464.11	Down
ESCC	GKN1	Q9NS71	ENSG00000169605.5	Down
ESCC	HOMER2	Q9NSB8	ENSG00000103942.12	Down
ESCC	ST6GALNAC1	Q9NSC7	ENSG00000070526.14	Down
ESCC	LMBRD1	Q9NUN5	ENSG00000168216.10	Down
ESCC	PARVA	Q9NVD7	ENSG00000197702.11	Down
ESCC	MTMR10	Q9NXD2	ENSG00000166912.16	Down
ESCC	CACNA2D2	Q9NY47	ENSG00000007402.11	Down
ESCC	CLIC5	Q9NZA1	ENSG00000112782.15	Down
ESCC	MOCS1	Q9NZB8	ENSG00000124615.17	Down
ESCC	GPRC5B	Q9NZH0	ENSG00000167191.11	Down
ESCC	DNAH1	Q9P2D7	ENSG00000114841.17	Down
ESCC	CGN	Q9P2M7	ENSG00000143375.14	Down
ESCC	GULP1	Q9UBP9	ENSG00000144366.15	Down
ESCC	GHRL	Q9UBU3	ENSG00000157017.15	Down
ESCC	HSPB7	Q9UBY9	ENSG00000173641.17	Down
ESCC	TRIM10	Q9UDY6	ENSG00000204613.10	Down
ESCC	STK39	Q9UEW8	ENSG00000198648.10	Down
ESCC	PRKAG2	Q9UGJ0	ENSG00000106617.13	Down
ESCC	DMBT1	Q9UGM3	ENSG00000187908.15	Down
ESCC	AMACR	Q9UHK6	ENSG00000242110.7	Down
ESCC	AK3	Q9UIJ7	ENSG00000147853.16	Down
ESCC	TSPYL4	Q9UJ04	ENSG00000187189.10	Down
ESCC	MSRA	Q9UJ68	ENSG00000175806.14	Down
ESCC	ANXA10	Q9UJ72	ENSG00000109511.10	Down
ESCC	SH3BGRL2	Q9UJC5	ENSG00000198478.7	Down
ESCC	TUBE1	Q9UJT0	ENSG00000074935.13	Down
ESCC	HSPB8	Q9UJY1	ENSG00000152137.6	Down
ESCC	APPL1	Q9UKG1	ENSG00000157500.10	Down
ESCC	ACAD8	Q9UKU7	ENSG00000151498.11	Down
ESCC	MYH13	Q9UKX3	ENSG00000006788.12	Down
ESCC	EMCN	Q9ULC0	ENSG00000164035.9	Down
ESCC	ZNF608	Q9ULD9	ENSG00000168916.15	Down
ESCC	TPCN1	Q9ULQ1	ENSG00000186815.12	Down
ESCC	PAIP2B	Q9ULR5	ENSG00000124374.8	Down
ESCC	MYO5B	Q9ULV0	ENSG00000167306.18	Down
ESCC	FZD4	Q9ULV1	ENSG00000174804.3	Down
ESCC	RAB26	Q9ULW5	ENSG00000167964.12	Down
ESCC	SYNPO2	Q9UMS6	ENSG00000172403.10	Down
ESCC	WASF3	Q9UPY6	ENSG00000132970.12	Down
ESCC	THSD7A	Q9UPZ6	ENSG00000005108.15	Down
ESCC	CORO2B	Q9UQ03	ENSG00000103647.12	Down
ESCC	GAB2	Q9UQC2	ENSG00000033327.12	Down
ESCC	HIGD1A	Q9Y241	ENSG00000181061.13	Down
ESCC	B3GNT3	Q9Y2A9	ENSG00000179913.10	Down
ESCC	PKIG	Q9Y2B9	ENSG00000168734.13	Down
ESCC	B3GALT5	Q9Y2C3	ENSG00000183778.17	Down
ESCC	CA5B	Q9Y2D0	ENSG00000169239.12	Down
ESCC	PLEKHA6	Q9Y2H5	ENSG00000143850.12	Down
ESCC	COA3	Q9Y2R0	ENSG00000183978.7	Down
ESCC	CRYL1	Q9Y2S2	ENSG00000165475.13	Down
ESCC	PLLP	Q9Y342	ENSG00000102934.9	Down
ESCC	STARD10	Q9Y365	ENSG00000214530.7	Down
ESCC	DMXL1	Q9Y485	ENSG00000172869.14	Down
ESCC	HECTD4	Q9Y4D8	ENSG00000173064.10	Down
ESCC	DTNA	Q9Y4J8	ENSG00000134769.21	Down
ESCC	RIPK3	Q9Y572	ENSG00000129465.15	Down
ESCC	ASB1	Q9Y576	ENSG00000065802.11	Down
ESCC	N6AMT1	Q9Y5N5	ENSG00000156239.11	Down
ESCC	MPC1	Q9Y5U8	ENSG00000060762.18	Down
ESCC	LYVE1	Q9Y5Y7	ENSG00000133800.8	Down
ESCC	SESN1	Q9Y6P5	ENSG00000080546.13	Down
ESCC	FCGBP	Q9Y6R7	ENSG00000275395.4	Down
ESCC	DGKB	Q9Y6T7	ENSG00000136267.13	Down
ESCC	CAPN7	Q9Y6W3	ENSG00000131375.9	Down
LIHC	TMEM82	A0PJX8	ENSG00000162460.6	Down
LIHC	SSC5D	A1L4H1	ENSG00000179954.14	Down
LIHC	FUOM	A2VDF0	ENSG00000148803.11	Down
LIHC	VWA8	A3KMH1	ENSG00000102763.15	Down
LIHC	FITM1	A5D6W6	ENSG00000139914.6	Down
LIHC	ASPDH	A6ND91	ENSG00000204653.9	Down
LIHC	PALM3	A6NDB9	ENSG00000187867.8	Down
LIHC	SOWAHB	A6NEL2	ENSG00000186212.3	Down
LIHC	GLTPD2	A6NH11	ENSG00000182327.7	Down
LIHC	ARHGAP42	A6NI28	ENSG00000165895.17	Down
LIHC	GLOD5	A6NK44	ENSG00000171433.11	Down
LIHC	TTC36	A6NLP5	ENSG00000172425.10	Down
LIHC	COL6A6	A6NMZ7	ENSG00000206384.10	Down
LIHC	UBXN8	O00124	ENSG00000104691.14	Down
LIHC	MYO1F	O00160	ENSG00000142347.16	Down
LIHC	FXYD1	O00168	ENSG00000266964.5	Down
LIHC	PGRMC1	O00264	ENSG00000101856.9	Down
LIHC	PIK3CD	O00329	ENSG00000171608.15	Down
LIHC	SLC28A1	O00337	ENSG00000156222.11	Down
LIHC	PDE2A	O00408	ENSG00000186642.15	Down
LIHC	SLC17A3	O00476	ENSG00000124564.17	Down
LIHC	FAAH	O00519	ENSG00000117480.15	Down
LIHC	FCN1	O00602	ENSG00000085265.10	Down
LIHC	ACACB	O00763	ENSG00000076555.15	Down
LIHC	BHLHE40	O14503	ENSG00000134107.4	Down
LIHC	SDHD	O14521	ENSG00000204370.8	Down
LIHC	EI24	O14681	ENSG00000149547.14	Down
LIHC	HSD17B6	O14756	ENSG00000025423.11	Down
LIHC	PHYH	O14832	ENSG00000107537.13	Down
LIHC	IFIT3	O14879	ENSG00000119917.13	Down
LIHC	SLC27A2	O14975	ENSG00000140284.10	Down
LIHC	SPTBN2	O15020	ENSG00000173898.11	Down
LIHC	TRANK1	O15050	ENSG00000168016.13	Down
LIHC	AGPAT2	O15120	ENSG00000169692.12	Down
LIHC	GPR182	O15218	ENSG00000166856.2	Down
LIHC	KMO	O15229	ENSG00000117009.11	Down
LIHC	SLC22A1	O15245	ENSG00000175003.12	Down
LIHC	SIGLEC5	O15389	ENSG00000105501.11	Down
LIHC	TLR3	O15455	ENSG00000164342.12	Down
LIHC	GYG2	O15488	ENSG00000056998.18	Down
LIHC	PER1	O15534	ENSG00000179094.13	Down
LIHC	CYP26A1	O43174	ENSG00000095596.11	Down
LIHC	PHGDH	O43175	ENSG00000092621.11	Down
LIHC	LYRM1	O43325	ENSG00000102897.9	Down
LIHC	SULT1B1	O43704	ENSG00000173597.8	Down
LIHC	GSTZ1	O43708	ENSG00000100577.18	Down
LIHC	SLC25A20	O43772	ENSG00000178537.9	Down
LIHC	MYO1B	O43795	ENSG00000128641.17	Down
LIHC	SLC37A4	O43826	ENSG00000137700.16	Down
LIHC	KALRN	O60229	ENSG00000160145.15	Down
LIHC	PLIN1	O60240	ENSG00000166819.11	Down
LIHC	ZEB2	O60315	ENSG00000169554.16	Down
LIHC	PHLPP1	O60346	ENSG00000081913.13	Down
LIHC	PPL	O60437	ENSG00000118898.15	Down
LIHC	DOK2	O60496	ENSG00000147443.12	Down
LIHC	SORBS3	O60504	ENSG00000120896.13	Down
LIHC	TLR2	O60603	ENSG00000137462.6	Down
LIHC	ABCC9	O60706	ENSG00000069431.10	Down
LIHC	ZG16	O60844	ENSG00000174992.7	Down
LIHC	RAMP3	O60896	ENSG00000122679.8	Down
LIHC	LILRB5	O75023	ENSG00000105609.16	Down
LIHC	SDC3	O75056	ENSG00000162512.15	Down
LIHC	CBFA2T3	O75081	ENSG00000129993.14	Down
LIHC	CAND2	O75155	ENSG00000144712.11	Down
LIHC	ADAMTS4	O75173	ENSG00000158859.9	Down
LIHC	SMIM24	O75264	ENSG00000095932.6	Down
LIHC	USP12	O75317	ENSG00000152484.13	Down
LIHC	MPDU1	O75352	ENSG00000129255.14	Down
LIHC	ENTPD5	O75356	ENSG00000187097.12	Down
LIHC	RDH16	O75452	ENSG00000139547.7	Down
LIHC	NR1I2	O75469	ENSG00000144852.16	Down
LIHC	ERLIN1	O75477	ENSG00000107566.13	Down
LIHC	STX11	O75558	ENSG00000135604.9	Down
LIHC	PGLYRP1	O75594	ENSG00000008438.4	Down
LIHC	FCN3	O75636	ENSG00000142748.12	Down
LIHC	PIK3C2G	O75747	ENSG00000139144.9	Down
LIHC	SLC22A3	O75751	ENSG00000146477.5	Down
LIHC	SC5D	O75845	ENSG00000109929.9	Down
LIHC	CYP7B1	O75881	ENSG00000172817.3	Down
LIHC	BBOX1	O75936	ENSG00000129151.8	Down
LIHC	TSPAN9	O75954	ENSG00000011105.11	Down
LIHC	MPDZ	O75970	ENSG00000107186.16	Down
LIHC	DDAH1	O94760	ENSG00000153904.18	Down
LIHC	KBTBD11	O94819	ENSG00000176595.3	Down
LIHC	SEC24D	O94855	ENSG00000150961.14	Down
LIHC	SORBS2	O94875	ENSG00000154556.17	Down
LIHC	FARP2	O94887	ENSG00000006607.13	Down
LIHC	ERLIN2	O94905	ENSG00000147475.14	Down
LIHC	ABCA8	O94911	ENSG00000141338.13	Down
LIHC	ABLIM3	O94929	ENSG00000173210.19	Down
LIHC	SLCO2B1	O94956	ENSG00000137491.14	Down
LIHC	FAM13A	O94988	ENSG00000138640.14	Down
LIHC	INMT	O95050	ENSG00000241644.2	Down
LIHC	AKR7A3	O95154	ENSG00000162482.4	Down
LIHC	RCBTB2	O95199	ENSG00000136161.12	Down
LIHC	ABCC6	O95255	ENSG00000091262.14	Down
LIHC	EPM2A	O95278	ENSG00000112425.13	Down
LIHC	PAPSS2	O95340	ENSG00000198682.12	Down
LIHC	TGDS	O95455	ENSG00000088451.10	Down
LIHC	SEC24B	O95487	ENSG00000138802.11	Down
LIHC	ADGRL2	O95490	ENSG00000117114.19	Down
LIHC	ETHE1	O95571	ENSG00000105755.7	Down
LIHC	IL33	O95760	ENSG00000137033.11	Down
LIHC	MLYCD	O95822	ENSG00000103150.5	Down
LIHC	GNA14	O95837	ENSG00000156049.6	Down
LIHC	FTCD	O95954	ENSG00000160282.13	Down
LIHC	MT-CYB	P00156	ENSG00000198727.2	Down
LIHC	CYB5A	P00167	ENSG00000166347.18	Down
LIHC	ADH1B	P00325	ENSG00000196616.12	Down
LIHC	ADH1C	P00326	ENSG00000248144.5	Down
LIHC	LDHA	P00338	ENSG00000134333.13	Down
LIHC	GLUD1	P00367	ENSG00000148672.8	Down
LIHC	MT-CO2	P00403	ENSG00000198712.1	Down
LIHC	MT-CO3	P00414	ENSG00000198938.2	Down
LIHC	PAH	P00439	ENSG00000171759.8	Down
LIHC	SOD1	P00441	ENSG00000142168.14	Down
LIHC	F8	P00451	ENSG00000185010.13	Down
LIHC	OTC	P00480	ENSG00000036473.6	Down
LIHC	PNP	P00491	ENSG00000198805.11	Down
LIHC	GOT2	P00505	ENSG00000125166.12	Down
LIHC	EGFR	P00533	ENSG00000146648.15	Down
LIHC	HP	P00738	ENSG00000257017.8	Down
LIHC	F9	P00740	ENSG00000101981.10	Down
LIHC	MT-ATP6	P00846	ENSG00000198899.2	Down
LIHC	CA2	P00918	ENSG00000104267.9	Down
LIHC	ASS1	P00966	ENSG00000130707.17	Down
LIHC	OAS1	P00973	ENSG00000089127.12	Down
LIHC	A2M	P01023	ENSG00000175899.14	Down
LIHC	FOS	P01100	ENSG00000170345.9	Down
LIHC	JCHAIN	P01591	ENSG00000132465.10	Down
LIHC	CD4	P01730	ENSG00000010610.9	Down
LIHC	APOA1	P02647	ENSG00000118137.9	Down
LIHC	APOC3	P02656	ENSG00000110245.11	Down
LIHC	APCS	P02743	ENSG00000132703.3	Down
LIHC	C1QB	P02746	ENSG00000173369.15	Down
LIHC	C1QC	P02747	ENSG00000159189.11	Down
LIHC	C9	P02748	ENSG00000113600.10	Down
LIHC	TTR	P02766	ENSG00000118271.9	Down
LIHC	PPBP	P02775	ENSG00000163736.3	Down
LIHC	MT2A	P02795	ENSG00000125148.6	Down
LIHC	MT-ND1	P03886	ENSG00000198888.2	Down
LIHC	MT-ND2	P03891	ENSG00000198763.3	Down
LIHC	MT-ND3	P03897	ENSG00000198840.2	Down
LIHC	MT-ND4	P03905	ENSG00000198886.2	Down
LIHC	MT-ND5	P03915	ENSG00000198786.2	Down
LIHC	MT-ND6	P03923	ENSG00000198695.2	Down
LIHC	MT-ATP8	P03928	ENSG00000228253.1	Down
LIHC	F11	P03951	ENSG00000088926.13	Down
LIHC	KLKB1	P03952	ENSG00000164344.15	Down
LIHC	CAT	P04040	ENSG00000121691.4	Down
LIHC	PRNP	P04156	ENSG00000171867.16	Down
LIHC	LCAT	P04180	ENSG00000213398.7	Down
LIHC	SHBG	P04278	ENSG00000129214.14	Down
LIHC	MT1F	P04733	ENSG00000198417.6	Down
LIHC	CYBB	P04839	ENSG00000165168.7	Down
LIHC	ALDOB	P05062	ENSG00000136872.17	Down
LIHC	ARG1	P05089	ENSG00000118520.13	Down
LIHC	ALDH2	P05091	ENSG00000111275.12	Down
LIHC	S100A8	P05109	ENSG00000143546.9	Down
LIHC	PCCA	P05165	ENSG00000175198.14	Down
LIHC	PCCB	P05166	ENSG00000114054.13	Down
LIHC	CYP1A2	P05177	ENSG00000140505.6	Down
LIHC	CYP2E1	P05181	ENSG00000130649.9	Down
LIHC	ALPL	P05186	ENSG00000162551.13	Down
LIHC	PRKCB	P05771	ENSG00000166501.12	Down
LIHC	HPN	P05981	ENSG00000105707.13	Down
LIHC	FYN	P06241	ENSG00000010810.17	Down
LIHC	BCHE	P06276	ENSG00000114200.9	Down
LIHC	TH	P07101	ENSG00000180176.14	Down
LIHC	FABP1	P07148	ENSG00000163586.9	Down
LIHC	THBD	P07204	ENSG00000178726.6	Down
LIHC	ASGR1	P07306	ENSG00000141505.11	Down
LIHC	ASGR2	P07307	ENSG00000161944.16	Down
LIHC	ADH1A	P07327	ENSG00000187758.7	Down
LIHC	CSF1R	P07333	ENSG00000182578.13	Down
LIHC	C8A	P07357	ENSG00000157131.10	Down
LIHC	DCN	P07585	ENSG00000011465.16	Down
LIHC	CTSL	P07711	ENSG00000135047.14	Down
LIHC	CTSB	P07858	ENSG00000164733.20	Down
LIHC	NGFR	P08138	ENSG00000064300.8	Down
LIHC	ADH4	P08319	ENSG00000198099.8	Down
LIHC	LPA	P08519	ENSG00000198670.11	Down
LIHC	PLEK	P08567	ENSG00000115956.9	Down
LIHC	PTPRC	P08575	ENSG00000081237.18	Down
LIHC	HCK	P08631	ENSG00000101336.12	Down
LIHC	FCGR3A	P08637	ENSG00000203747.9	Down
LIHC	CYP3A4	P08684	ENSG00000160868.14	Down
LIHC	F7	P08709	ENSG00000057593.13	Down
LIHC	ABHD2	P08910	ENSG00000140526.16	Down
LIHC	ACAA1	P09110	ENSG00000060971.17	Down
LIHC	DBH	P09172	ENSG00000123454.10	Down
LIHC	GSTA2	P09210	ENSG00000244067.2	Down
LIHC	QDPR	P09417	ENSG00000151552.11	Down
LIHC	FBP1	P09467	ENSG00000165140.9	Down
LIHC	GNAO1	P09471	ENSG00000087258.13	Down
LIHC	HMOX1	P09601	ENSG00000100292.16	Down
LIHC	TACSTD2	P09758	ENSG00000184292.6	Down
LIHC	FGR	P09769	ENSG00000000938.12	Down
LIHC	IFI6	P09912	ENSG00000126709.14	Down
LIHC	IFIT2	P09913	ENSG00000119922.8	Down
LIHC	IFIT1	P09914	ENSG00000185745.9	Down
LIHC	NUDT7	P0C024	ENSG00000140876.11	Down
LIHC	SAA2	P0DJI9	ENSG00000134339.8	Down
LIHC	MT1HL1	P0DM35	ENSG00000244020.2	Down
LIHC	CALM1	P0DP23	ENSG00000198668.10	Down
LIHC	FDX1	P10109	ENSG00000137714.2	Down
LIHC	SRGN	P10124	ENSG00000122862.4	Down
LIHC	AR	P10275	ENSG00000169083.15	Down
LIHC	MGST1	P10620	ENSG00000008394.12	Down
LIHC	CYP2C8	P10632	ENSG00000138115.13	Down
LIHC	GHR	P10912	ENSG00000112964.13	Down
LIHC	LIPC	P11150	ENSG00000166035.10	Down
LIHC	SLC2A2	P11168	ENSG00000163581.13	Down
LIHC	SLC2A3	P11169	ENSG00000059804.15	Down
LIHC	DBT	P11182	ENSG00000137992.14	Down
LIHC	MBL2	P11226	ENSG00000165471.6	Down
LIHC	NAT2	P11245	ENSG00000156006.4	Down
LIHC	ERG	P11308	ENSG00000157554.18	Down
LIHC	PIM1	P11309	ENSG00000137193.13	Down
LIHC	ACADM	P11310	ENSG00000117054.13	Down
LIHC	PC	P11498	ENSG00000173599.13	Down
LIHC	CYP2A6	P11509	ENSG00000255974.6	Down
LIHC	DMD	P11532	ENSG00000198947.14	Down
LIHC	MTHFD1	P11586	ENSG00000100714.15	Down
LIHC	CETP	P11597	ENSG00000087237.10	Down
LIHC	CYP2C9	P11712	ENSG00000138109.9	Down
LIHC	BCKDHA	P12694	ENSG00000248098.10	Down
LIHC	ITGA4	P13612	ENSG00000115232.13	Down
LIHC	MT1G	P13640	ENSG00000125144.13	Down
LIHC	C6	P13671	ENSG00000039537.13	Down
LIHC	ALAD	P13716	ENSG00000148218.15	Down
LIHC	F3	P13726	ENSG00000117525.13	Down
LIHC	ETFA	P13804	ENSG00000140374.15	Down
LIHC	ENO3	P13929	ENSG00000108515.17	Down
LIHC	SELL	P14151	ENSG00000188404.8	Down
LIHC	FOLR2	P14207	ENSG00000165457.13	Down
LIHC	HGF	P14210	ENSG00000019991.15	Down
LIHC	PRF1	P14222	ENSG00000180644.6	Down
LIHC	HCLS1	P14317	ENSG00000180353.10	Down
LIHC	ACYP2	P14621	ENSG00000170634.12	Down
LIHC	IL1R1	P14778	ENSG00000115594.11	Down
LIHC	DAO	P14920	ENSG00000110887.7	Down
LIHC	ETS1	P14921	ENSG00000134954.14	Down
LIHC	HPGD	P15428	ENSG00000164120.13	Down
LIHC	CD1D	P15813	ENSG00000158473.6	Down
LIHC	SPN	P16150	ENSG00000197471.11	Down
LIHC	ACADS	P16219	ENSG00000122971.8	Down
LIHC	PDGFRA	P16234	ENSG00000134853.11	Down
LIHC	MGMT	P16455	ENSG00000170430.9	Down
LIHC	UGT2B7	P16662	ENSG00000171234.13	Down
LIHC	FAH	P16930	ENSG00000103876.11	Down
LIHC	GOT1	P17174	ENSG00000120053.10	Down
LIHC	IFNAR1	P17181	ENSG00000142166.12	Down
LIHC	TAT	P17735	ENSG00000198650.10	Down
LIHC	ENG	P17813	ENSG00000106991.13	Down
LIHC	IGFBP3	P17936	ENSG00000146674.14	Down
LIHC	ADRA2B	P18089	ENSG00000274286.1	Down
LIHC	SRD5A1	P18405	ENSG00000145545.11	Down
LIHC	NAT1	P18440	ENSG00000171428.13	Down
LIHC	ORM2	P19652	ENSG00000228278.3	Down
LIHC	CD33	P20138	ENSG00000105383.14	Down
LIHC	PVALB	P20472	ENSG00000100362.12	Down
LIHC	PZP	P20742	ENSG00000126838.9	Down
LIHC	CYP2B6	P20813	ENSG00000197408.8	Down
LIHC	PTMS	P20962	ENSG00000159335.15	Down
LIHC	MAOA	P21397	ENSG00000189221.9	Down
LIHC	ACO1	P21399	ENSG00000122729.18	Down
LIHC	FPR1	P21462	ENSG00000171051.8	Down
LIHC	AGXT	P21549	ENSG00000172482.4	Down
LIHC	SAT1	P21673	ENSG00000130066.16	Down
LIHC	GPD1	P21695	ENSG00000167588.12	Down
LIHC	TBXA2R	P21731	ENSG00000006638.11	Down
LIHC	BGN	P21810	ENSG00000182492.15	Down
LIHC	SDHB	P21912	ENSG00000117118.9	Down
LIHC	BCKDHB	P21953	ENSG00000083123.14	Down
LIHC	COMT	P21964	ENSG00000093010.11	Down
LIHC	TNXB	P22105	ENSG00000168477.17	Down
LIHC	SCP2	P22307	ENSG00000116171.16	Down
LIHC	UGT1A1	P22309	ENSG00000241635.7	Down
LIHC	ENPP1	P22413	ENSG00000197594.11	Down
LIHC	AADAC	P22760	ENSG00000114771.13	Down
LIHC	PROZ	P22891	ENSG00000126231.13	Down
LIHC	MRC1	P22897	ENSG00000260314.2	Down
LIHC	GLDC	P23378	ENSG00000178445.8	Down
LIHC	GCSH	P23434	ENSG00000140905.9	Down
LIHC	PTPRB	P23467	ENSG00000127329.14	Down
LIHC	PTPRD	P23468	ENSG00000153707.15	Down
LIHC	MCC	P23508	ENSG00000171444.17	Down
LIHC	CPT2	P23786	ENSG00000157184.5	Down
LIHC	FCAR	P24071	ENSG00000186431.18	Down
LIHC	GPT	P24298	ENSG00000167701.13	Down
LIHC	CRHBP	P24387	ENSG00000145708.10	Down
LIHC	GADD45A	P24522	ENSG00000116717.11	Down
LIHC	EDNRB	P24530	ENSG00000136160.14	Down
LIHC	TBXAS1	P24557	ENSG00000059377.15	Down
LIHC	ACAT1	P24752	ENSG00000075239.13	Down
LIHC	FPR2	P25090	ENSG00000171049.8	Down
LIHC	AZGP1	P25311	ENSG00000160862.12	Down
LIHC	FAS	P25445	ENSG00000026103.19	Down
LIHC	NFKBIA	P25963	ENSG00000100906.10	Down
LIHC	PTPN3	P26045	ENSG00000070159.13	Down
LIHC	IVD	P26440	ENSG00000128928.8	Down
LIHC	STOM	P27105	ENSG00000148175.12	Down
LIHC	AK4	P27144	ENSG00000162433.14	Down
LIHC	PON1	P27169	ENSG00000005421.8	Down
LIHC	MAOB	P27338	ENSG00000069535.13	Down
LIHC	CD82	P27701	ENSG00000085117.11	Down
LIHC	PIK3R1	P27986	ENSG00000145675.14	Down
LIHC	AOAH	P28039	ENSG00000136250.11	Down
LIHC	ABCD3	P28288	ENSG00000117528.11	Down
LIHC	TMOD1	P28289	ENSG00000136842.13	Down
LIHC	ACADL	P28330	ENSG00000115361.7	Down
LIHC	NDUFS1	P28331	ENSG00000023228.13	Down
LIHC	ADH6	P28332	ENSG00000172955.17	Down
LIHC	DUSP1	P28562	ENSG00000120129.5	Down
LIHC	LAP3	P28838	ENSG00000002549.12	Down
LIHC	GJB2	P29033	ENSG00000165474.5	Down
LIHC	PCSK6	P29122	ENSG00000140479.16	Down
LIHC	EPHA2	P29317	ENSG00000142627.12	Down
LIHC	OAS2	P29728	ENSG00000111335.12	Down
LIHC	ALDH4A1	P30038	ENSG00000159423.16	Down
LIHC	PBLD	P30039	ENSG00000108187.15	Down
LIHC	DDT	P30046	ENSG00000099977.13	Down
LIHC	GCHFR	P30047	ENSG00000137880.5	Down
LIHC	PRDX3	P30048	ENSG00000165672.6	Down
LIHC	ECHS1	P30084	ENSG00000127884.4	Down
LIHC	CMPK1	P30085	ENSG00000162368.13	Down
LIHC	PEBP1	P30086	ENSG00000089220.4	Down
LIHC	PPIF	P30405	ENSG00000108179.13	Down
LIHC	AXL	P30530	ENSG00000167601.11	Down
LIHC	AGTR1	P30556	ENSG00000144891.17	Down
LIHC	GCH1	P30793	ENSG00000131979.18	Down
LIHC	ALDH1B1	P30837	ENSG00000137124.6	Down
LIHC	SDHA	P31040	ENSG00000073578.16	Down
LIHC	SRD5A2	P31213	ENSG00000277893.1	Down
LIHC	PRKAR2B	P31323	ENSG00000005249.12	Down
LIHC	CPS1	P31327	ENSG00000021826.14	Down
LIHC	FMO4	P31512	ENSG00000076258.9	Down
LIHC	FMO3	P31513	ENSG00000007933.12	Down
LIHC	HIBADH	P31937	ENSG00000106049.8	Down
LIHC	FCGR2B	P31994	ENSG00000072694.18	Down
LIHC	CEACAM8	P31997	ENSG00000124469.10	Down
LIHC	GK	P32189	ENSG00000198814.12	Down
LIHC	VIPR1	P32241	ENSG00000114812.12	Down
LIHC	CCR1	P32246	ENSG00000163823.3	Down
LIHC	CDA	P32320	ENSG00000158825.5	Down
LIHC	SLC8A1	P32418	ENSG00000183023.18	Down
LIHC	GBP1	P32455	ENSG00000117228.9	Down
LIHC	ACSL1	P33121	ENSG00000151726.13	Down
LIHC	CYP2C18	P33260	ENSG00000108242.12	Down
LIHC	CYP2C19	P33261	ENSG00000165841.9	Down
LIHC	SHMT1	P34896	ENSG00000176974.17	Down
LIHC	EVI2B	P34910	ENSG00000185862.6	Down
LIHC	EPHX2	P34913	ENSG00000120915.13	Down
LIHC	CA5A	P35218	ENSG00000174990.4	Down
LIHC	ADRA1A	P35348	ENSG00000120907.17	Down
LIHC	PCK1	P35558	ENSG00000124253.10	Down
LIHC	AGL	P35573	ENSG00000162688.15	Down
LIHC	MYH10	P35580	ENSG00000133026.12	Down
LIHC	IGFALS	P35858	ENSG00000099769.5	Down
LIHC	HMGCL	P35914	ENSG00000117305.14	Down
LIHC	SLC16A2	P36021	ENSG00000147100.9	Down
LIHC	GGT5	P36269	ENSG00000099998.17	Down
LIHC	UGT2B10	P36537	ENSG00000109181.11	Down
LIHC	CPOX	P36551	ENSG00000080819.6	Down
LIHC	PGM1	P36871	ENSG00000079739.15	Down
LIHC	HSD17B2	P37059	ENSG00000086696.10	Down
LIHC	IL6ST	P40189	ENSG00000134352.19	Down
LIHC	NNMT	P40261	ENSG00000166741.7	Down
LIHC	MNDA	P41218	ENSG00000163563.7	Down
LIHC	FOLR3	P41439	ENSG00000110203.8	Down
LIHC	TSPAN7	P41732	ENSG00000156298.12	Down
LIHC	TEC	P42680	ENSG00000135605.12	Down
LIHC	TXK	P42681	ENSG00000074966.10	Down
LIHC	LIFR	P42702	ENSG00000113594.9	Down
LIHC	ACAA2	P42765	ENSG00000167315.17	Down
LIHC	PRCP	P42785	ENSG00000137509.10	Down
LIHC	SLC1A1	P43005	ENSG00000106688.11	Down
LIHC	CRAT	P43155	ENSG00000095321.16	Down
LIHC	CTSO	P43234	ENSG00000256043.2	Down
LIHC	GATA4	P43694	ENSG00000136574.17	Down
LIHC	ASPA	P45381	ENSG00000108381.10	Down
LIHC	ACADSB	P45954	ENSG00000196177.12	Down
LIHC	MAP2K4	P45985	ENSG00000065559.14	Down
LIHC	CRK	P46108	ENSG00000167193.7	Down
LIHC	GSTM5	P46439	ENSG00000134201.10	Down
LIHC	MAP2K3	P46734	ENSG00000034152.18	Down
LIHC	HAAO	P46952	ENSG00000162882.14	Down
LIHC	GCGR	P47871	ENSG00000215644.9	Down
LIHC	ALDH1A3	P47895	ENSG00000184254.16	Down
LIHC	XDH	P47989	ENSG00000158125.9	Down
LIHC	CXCL12	P48061	ENSG00000107562.16	Down
LIHC	SLC6A12	P48065	ENSG00000111181.12	Down
LIHC	LEPR	P48357	ENSG00000116678.18	Down
LIHC	SERPINB10	P48595	ENSG00000242550.5	Down
LIHC	AMT	P48728	ENSG00000145020.14	Down
LIHC	IDH2	P48735	ENSG00000182054.9	Down
LIHC	MASP1	P48740	ENSG00000127241.16	Down
LIHC	TDO2	P48775	ENSG00000151790.8	Down
LIHC	ALDH9A1	P49189	ENSG00000143149.12	Down
LIHC	LMAN1	P49257	ENSG00000074695.5	Down
LIHC	FMO5	P49326	ENSG00000131781.12	Down
LIHC	TTPA	P49638	ENSG00000137561.4	Down
LIHC	CEBPD	P49716	ENSG00000221869.4	Down
LIHC	ACADVL	P49748	ENSG00000072778.19	Down
LIHC	ACOT2	P49753	ENSG00000119673.14	Down
LIHC	SULT1E1	P49888	ENSG00000109193.10	Down
LIHC	CAMP	P49913	ENSG00000164047.4	Down
LIHC	MTHFS	P49914	ENSG00000136371.9	Down
LIHC	KHK	P50053	ENSG00000138030.12	Down
LIHC	SULT1A1	P50225	ENSG00000196502.11	Down
LIHC	SULT1A2	P50226	ENSG00000197165.10	Down
LIHC	GATM	P50440	ENSG00000171766.15	Down
LIHC	SERPINB9	P50453	ENSG00000170542.5	Down
LIHC	GZMM	P51124	ENSG00000197540.7	Down
LIHC	TPMT	P51580	ENSG00000137364.4	Down
LIHC	CYP2J2	P51589	ENSG00000134716.9	Down
LIHC	ALDH5A1	P51649	ENSG00000112294.12	Down
LIHC	GPM6A	P51674	ENSG00000150625.16	Down
LIHC	SUOX	P51687	ENSG00000139531.12	Down
LIHC	ARSD	P51689	ENSG00000006756.15	Down
LIHC	AKR1D1	P51857	ENSG00000122787.14	Down
LIHC	PRELP	P51888	ENSG00000188783.5	Down
LIHC	SLC7A2	P52569	ENSG00000003989.16	Down
LIHC	HK3	P52790	ENSG00000160883.10	Down
LIHC	DAPK1	P53355	ENSG00000196730.12	Down
LIHC	NUDT6	P53370	ENSG00000170917.13	Down
LIHC	SLC5A3	P53794	ENSG00000198743.5	Down
LIHC	RCAN1	P53805	ENSG00000159200.17	Down
LIHC	GYS2	P54840	ENSG00000111713.2	Down
LIHC	HMGCS2	P54868	ENSG00000134240.11	Down
LIHC	TMBIM6	P55061	ENSG00000139644.12	Down
LIHC	MFAP4	P55083	ENSG00000166482.11	Down
LIHC	HADHB	P55084	ENSG00000138029.13	Down
LIHC	INHBC	P55103	ENSG00000175189.3	Down
LIHC	MTTP	P55157	ENSG00000138823.12	Down
LIHC	NCKAP1L	P55160	ENSG00000123338.12	Down
LIHC	ADK	P55263	ENSG00000156110.13	Down
LIHC	FCGRT	P55899	ENSG00000104870.12	Down
LIHC	PER3	P56645	ENSG00000049246.14	Down
LIHC	SIK1	P57059	ENSG00000142178.7	Down
LIHC	ANTXR2	P58335	ENSG00000163297.16	Down
LIHC	NLRP12	P59046	ENSG00000142405.21	Down
LIHC	TPPP2	P59282	ENSG00000179636.14	Down
LIHC	GNG2	P59768	ENSG00000186469.8	Down
LIHC	CD81	P60033	ENSG00000110651.11	Down
LIHC	PLP1	P60201	ENSG00000123560.13	Down
LIHC	PCBD1	P61457	ENSG00000166228.8	Down
LIHC	RND3	P61587	ENSG00000115963.13	Down
LIHC	PPP2R2A	P63151	ENSG00000221914.8	Down
LIHC	HBB	P68871	ENSG00000244734.3	Down
LIHC	HBG1	P69891	ENSG00000213934.6	Down
LIHC	HBG2	P69892	ENSG00000196565.12	Down
LIHC	HBA1	P69905	ENSG00000206172.8	Down
LIHC	CYP4F2	P78329	ENSG00000186115.12	Down
LIHC	SRPX	P78539	ENSG00000101955.14	Down
LIHC	MT1H	P80294	ENSG00000205358.3	Down
LIHC	MT1X	P80297	ENSG00000187193.8	Down
LIHC	ABAT	P80404	ENSG00000183044.11	Down
LIHC	S100A12	P80511	ENSG00000163221.8	Down
LIHC	HMGN5	P82970	ENSG00000198157.10	Down
LIHC	RBP5	P82980	ENSG00000139194.7	Down
LIHC	ADAMTSL3	P82987	ENSG00000156218.12	Down
LIHC	MAT1A	Q00266	ENSG00000151224.12	Down
LIHC	PLCB2	Q00722	ENSG00000137841.11	Down
LIHC	SORD	Q00796	ENSG00000140263.13	Down
LIHC	PDE1B	Q01064	ENSG00000123360.11	Down
LIHC	SCN7A	Q01118	ENSG00000136546.13	Down
LIHC	CTBS	Q01459	ENSG00000117151.12	Down
LIHC	NAAA	Q02083	ENSG00000138744.14	Down
LIHC	ALDH6A1	Q02252	ENSG00000119711.12	Down
LIHC	BDH1	Q02338	ENSG00000161267.11	Down
LIHC	IRF8	Q02556	ENSG00000140968.10	Down
LIHC	MAP2K1	Q02750	ENSG00000169032.9	Down
LIHC	TEK	Q02763	ENSG00000120156.20	Down
LIHC	CYP4A11	Q02928	ENSG00000187048.12	Down
LIHC	CFHR3	Q02985	ENSG00000116785.13	Down
LIHC	ACY1	Q03154	ENSG00000243989.7	Down
LIHC	TGFBR3	Q03167	ENSG00000069702.10	Down
LIHC	PTS	Q03393	ENSG00000150787.7	Down
LIHC	PTH1R	Q03431	ENSG00000160801.13	Down
LIHC	GBE1	Q04446	ENSG00000114480.12	Down
LIHC	FOLH1	Q04609	ENSG00000086205.16	Down
LIHC	HGFAC	Q04756	ENSG00000109758.8	Down
LIHC	KDSR	Q06136	ENSG00000119537.15	Down
LIHC	BTK	Q06187	ENSG00000010671.15	Down
LIHC	AOX1	Q06278	ENSG00000138356.13	Down
LIHC	SULT2A1	Q06520	ENSG00000105398.3	Down
LIHC	ENPEP	Q07075	ENSG00000138792.9	Down
LIHC	ZFP36L1	Q07352	ENSG00000185650.9	Down
LIHC	DPT	Q07507	ENSG00000143196.4	Down
LIHC	EHHADH	Q08426	ENSG00000113790.10	Down
LIHC	CYP4F3	Q08477	ENSG00000186529.14	Down
LIHC	ACSM2A	Q08AH3	ENSG00000183747.11	Down
LIHC	SIGLEC14	Q08ET2	ENSG00000254415.3	Down
LIHC	HYAL1	Q12794	ENSG00000114378.16	Down
LIHC	NFIA	Q12857	ENSG00000162599.15	Down
LIHC	DPYD	Q12882	ENSG00000188641.12	Down
LIHC	ANK3	Q12955	ENSG00000151150.20	Down
LIHC	BNIP2	Q12982	ENSG00000140299.11	Down
LIHC	TIAM1	Q13009	ENSG00000156299.12	Down
LIHC	ECH1	Q13011	ENSG00000104823.8	Down
LIHC	LCP2	Q13094	ENSG00000043462.11	Down
LIHC	SPP2	Q13103	ENSG00000072080.10	Down
LIHC	PRKAA1	Q13131	ENSG00000132356.11	Down
LIHC	MMRN1	Q13201	ENSG00000138722.9	Down
LIHC	ITGAD	Q13349	ENSG00000156886.11	Down
LIHC	PDE3B	Q13370	ENSG00000152270.8	Down
LIHC	PLD1	Q13393	ENSG00000075651.15	Down
LIHC	IKZF1	Q13422	ENSG00000185811.16	Down
LIHC	NNT	Q13423	ENSG00000112992.16	Down
LIHC	IL18R1	Q13478	ENSG00000115604.10	Down
LIHC	PPP1R1A	Q13522	ENSG00000135447.16	Down
LIHC	CAMK2B	Q13554	ENSG00000058404.19	Down
LIHC	CAMK2D	Q13557	ENSG00000145349.16	Down
LIHC	IQGAP2	Q13576	ENSG00000145703.15	Down
LIHC	GRAP	Q13588	ENSG00000154016.13	Down
LIHC	DNASE1L3	Q13609	ENSG00000163687.13	Down
LIHC	FHL1	Q13642	ENSG00000022267.16	Down
LIHC	RUNX3	Q13761	ENSG00000020633.18	Down
LIHC	APOF	Q13790	ENSG00000175336.9	Down
LIHC	ITGA9	Q13797	ENSG00000144668.11	Down
LIHC	BMPR2	Q13873	ENSG00000204217.12	Down
LIHC	BAAT	Q14032	ENSG00000136881.11	Down
LIHC	DPYS	Q14117	ENSG00000147647.12	Down
LIHC	ADGRE1	Q14246	ENSG00000174837.14	Down
LIHC	FGL2	Q14314	ENSG00000127951.5	Down
LIHC	GAMT	Q14353	ENSG00000130005.11	Down
LIHC	GCKR	Q14397	ENSG00000084734.8	Down
LIHC	HES1	Q14469	ENSG00000114315.3	Down
LIHC	PDIA5	Q14554	ENSG00000065485.17	Down
LIHC	KCNAB1	Q14722	ENSG00000169282.17	Down
LIHC	GNMT	Q14749	ENSG00000124713.5	Down
LIHC	RAB39A	Q14964	ENSG00000179331.2	Down
LIHC	SLC10A1	Q14973	ENSG00000100652.4	Down
LIHC	ARL6IP1	Q15041	ENSG00000170540.14	Down
LIHC	SLC39A14	Q15043	ENSG00000104635.13	Down
LIHC	ACOX1	Q15067	ENSG00000161533.11	Down
LIHC	PON3	Q15166	ENSG00000105852.10	Down
LIHC	TLR1	Q15399	ENSG00000174125.7	Down
LIHC	SEC23A	Q15436	ENSG00000100934.14	Down
LIHC	SHB	Q15464	ENSG00000107338.9	Down
LIHC	FCN2	Q15485	ENSG00000160339.15	Down
LIHC	RGN	Q15493	ENSG00000130988.12	Down
LIHC	SLC9A3R2	Q15599	ENSG00000065054.13	Down
LIHC	NAB2	Q15742	ENSG00000166886.12	Down
LIHC	MYLK	Q15746	ENSG00000065534.18	Down
LIHC	CD226	Q15762	ENSG00000150637.8	Down
LIHC	MSMO1	Q15800	ENSG00000052802.12	Down
LIHC	ITSN1	Q15811	ENSG00000205726.13	Down
LIHC	KCNJ8	Q15842	ENSG00000121361.3	Down
LIHC	ETFDH	Q16134	ENSG00000171503.11	Down
LIHC	CAMK4	Q16566	ENSG00000152495.10	Down
LIHC	C3AR1	Q16581	ENSG00000171860.4	Down
LIHC	FXN	Q16595	ENSG00000165060.11	Down
LIHC	PTGIS	Q16647	ENSG00000124212.5	Down
LIHC	PDK4	Q16654	ENSG00000004799.7	Down
LIHC	DECR1	Q16698	ENSG00000104325.6	Down
LIHC	KYNU	Q16719	ENSG00000115919.14	Down
LIHC	HAGH	Q16775	ENSG00000063854.12	Down
LIHC	PCK2	Q16822	ENSG00000100889.11	Down
LIHC	PTPRO	Q16827	ENSG00000151490.13	Down
LIHC	HADH	Q16836	ENSG00000138796.15	Down
LIHC	UGP2	Q16851	ENSG00000169764.14	Down
LIHC	AOC3	Q16853	ENSG00000131471.6	Down
LIHC	PFKFB3	Q16875	ENSG00000170525.18	Down
LIHC	CDO1	Q16878	ENSG00000129596.4	Down
LIHC	TPD52L1	Q16890	ENSG00000111907.20	Down
LIHC	EXOC3L4	Q17RC7	ENSG00000205436.7	Down
LIHC	FAM110C	Q1W6H9	ENSG00000184731.5	Down
LIHC	MPEG1	Q2M385	ENSG00000197629.5	Down
LIHC	TUSC1	Q2TAM9	ENSG00000198680.4	Down
LIHC	TKFC	Q3LXA3	ENSG00000149476.14	Down
LIHC	CDNF	Q49AH0	ENSG00000185267.9	Down
LIHC	NADK2	Q4G0N4	ENSG00000152620.12	Down
LIHC	SVEP1	Q4LDE5	ENSG00000165124.17	Down
LIHC	ACSM3	Q53FZ2	ENSG00000005187.11	Down
LIHC	IFI44L	Q53G44	ENSG00000137959.15	Down
LIHC	HSD17B12	Q53GQ0	ENSG00000149084.11	Down
LIHC	SOWAHC	Q53LP3	ENSG00000198142.4	Down
LIHC	ARHGAP15	Q53QZ3	ENSG00000075884.12	Down
LIHC	COBLL1	Q53SF7	ENSG00000082438.15	Down
LIHC	CYBRD1	Q53TN4	ENSG00000071967.11	Down
LIHC	NAALADL2	Q58DX5	ENSG00000177694.14	Down
LIHC	DDX60L	Q5H9U9	ENSG00000181381.13	Down
LIHC	NHLRC3	Q5JS37	ENSG00000188811.12	Down
LIHC	ENTPD8	Q5MY95	ENSG00000188833.9	Down
LIHC	CLEC12A	Q5QGZ9	ENSG00000172322.13	Down
LIHC	TTC38	Q5R3I4	ENSG00000075234.16	Down
LIHC	LRRK2	Q5S007	ENSG00000188906.13	Down
LIHC	PHYHD1	Q5SRE7	ENSG00000175287.18	Down
LIHC	KIAA1217	Q5T5P2	ENSG00000120549.15	Down
LIHC	IDNK	Q5T6J7	ENSG00000148057.15	Down
LIHC	CPTP	Q5TA50	ENSG00000224051.6	Down
LIHC	N4BP2L1	Q5TBK1	ENSG00000139597.16	Down
LIHC	CYP4A22	Q5TCH4	ENSG00000162365.11	Down
LIHC	THEMIS2	Q5TEJ8	ENSG00000130775.15	Down
LIHC	NT5DC1	Q5TFE4	ENSG00000178425.13	Down
LIHC	SYDE2	Q5VT97	ENSG00000097096.8	Down
LIHC	TTC39B	Q5VTQ0	ENSG00000155158.20	Down
LIHC	HACD4	Q5VWC8	ENSG00000188921.13	Down
LIHC	DMRTA1	Q5VZB9	ENSG00000176399.3	Down
LIHC	ANO1	Q5XXA6	ENSG00000131620.17	Down
LIHC	PLCXD3	Q63HM9	ENSG00000182836.9	Down
LIHC	TNS2	Q63HR2	ENSG00000111077.17	Down
LIHC	STEAP3	Q658P3	ENSG00000115107.19	Down
LIHC	LARP1B	Q659C4	ENSG00000138709.17	Down
LIHC	STEAP4	Q687X5	ENSG00000127954.12	Down
LIHC	ACSM2B	Q68CK6	ENSG00000066813.14	Down
LIHC	WWC2	Q6AWC2	ENSG00000151718.15	Down
LIHC	XAF1	Q6GPH4	ENSG00000132530.16	Down
LIHC	SIGIRR	Q6IA17	ENSG00000185187.12	Down
LIHC	GLYAT	Q6IB77	ENSG00000149124.10	Down
LIHC	TMEM132E	Q6IEE7	ENSG00000181291.6	Down
LIHC	RCSD1	Q6JBY9	ENSG00000198771.10	Down
LIHC	SLC25A25	Q6KCM7	ENSG00000148339.12	Down
LIHC	RETSAT	Q6NUM9	ENSG00000042445.13	Down
LIHC	ACSM5	Q6NUN0	ENSG00000183549.10	Down
LIHC	HIBCH	Q6NVY1	ENSG00000198130.14	Down
LIHC	TAPT1	Q6NXT6	ENSG00000169762.16	Down
LIHC	TMEM53	Q6P2H8	ENSG00000126106.13	Down
LIHC	TNFAIP8L2	Q6P589	ENSG00000163154.5	Down
LIHC	CNKSR3	Q6P9H4	ENSG00000153721.17	Down
LIHC	IYD	Q6PHW0	ENSG00000009765.14	Down
LIHC	LILRA6	Q6PI73	ENSG00000244482.9	Down
LIHC	DHRS4L2	Q6PKH6	ENSG00000187630.14	Down
LIHC	SLC25A47	Q6Q0C1	ENSG00000140107.10	Down
LIHC	APOA5	Q6Q788	ENSG00000110243.11	Down
LIHC	TMEM220	Q6QAJ8	ENSG00000187824.8	Down
LIHC	CES3	Q6UWW8	ENSG00000172828.12	Down
LIHC	CLEC4G	Q6UXB4	ENSG00000182566.12	Down
LIHC	ABHD15	Q6UXT9	ENSG00000168792.4	Down
LIHC	FAT4	Q6V0I7	ENSG00000196159.11	Down
LIHC	SLC39A5	Q6ZMH5	ENSG00000139540.11	Down
LIHC	AGMO	Q6ZNB7	ENSG00000187546.13	Down
LIHC	PIK3AP1	Q6ZUJ8	ENSG00000155629.14	Down
LIHC	TMEM26	Q6ZUK4	ENSG00000196932.11	Down
LIHC	PNPLA7	Q6ZV29	ENSG00000130653.15	Down
LIHC	CYP4V2	Q6ZWL3	ENSG00000145476.15	Down
LIHC	ACAD11	Q709F0	ENSG00000240303.7	Down
LIHC	USP53	Q70EK8	ENSG00000145390.11	Down
LIHC	ADAMTS13	Q76LX8	ENSG00000160323.18	Down
LIHC	ABHD13	Q7L211	ENSG00000139826.5	Down
LIHC	CDC37L1	Q7L3B6	ENSG00000106993.11	Down
LIHC	PID1	Q7Z2X4	ENSG00000153823.18	Down
LIHC	NEGR1	Q7Z3B1	ENSG00000172260.13	Down
LIHC	SLC46A3	Q7Z3Q1	ENSG00000139508.14	Down
LIHC	CYP2U1	Q7Z449	ENSG00000155016.17	Down
LIHC	DCXR	Q7Z4W1	ENSG00000169738.7	Down
LIHC	PODN	Q7Z5L7	ENSG00000174348.13	Down
LIHC	HSD17B13	Q7Z5P4	ENSG00000170509.11	Down
LIHC	FGD2	Q7Z6J4	ENSG00000146192.14	Down
LIHC	ABI3BP	Q7Z7G0	ENSG00000154175.16	Down
LIHC	C11orf96	Q7Z7L8	ENSG00000187479.5	Down
LIHC	PHLDB2	Q86SQ0	ENSG00000144824.19	Down
LIHC	ADGRG6	Q86SQ4	ENSG00000112414.14	Down
LIHC	TTC7B	Q86TV6	ENSG00000165914.14	Down
LIHC	ACOT1	Q86TX2	ENSG00000184227.7	Down
LIHC	ASPG	Q86U10	ENSG00000166183.15	Down
LIHC	SERPINA11	Q86U17	ENSG00000186910.3	Down
LIHC	SLC9B2	Q86UD5	ENSG00000164038.14	Down
LIHC	GPR180	Q86V85	ENSG00000152749.7	Down
LIHC	CD163	Q86VB7	ENSG00000177575.12	Down
LIHC	PPFIBP1	Q86W92	ENSG00000110841.13	Down
LIHC	LONP2	Q86WA8	ENSG00000102910.13	Down
LIHC	CCDC25	Q86WR0	ENSG00000147419.16	Down
LIHC	LDHD	Q86WU2	ENSG00000166816.13	Down
LIHC	SKAP1	Q86WV1	ENSG00000141293.15	Down
LIHC	MICU3	Q86XE3	ENSG00000155970.11	Down
LIHC	HOGA1	Q86XE5	ENSG00000241935.8	Down
LIHC	PPP1R3B	Q86XI6	ENSG00000173281.4	Down
LIHC	ECHDC2	Q86YB7	ENSG00000121310.16	Down
LIHC	CPNE8	Q86YQ8	ENSG00000139117.13	Down
LIHC	SLC13A5	Q86YT5	ENSG00000141485.15	Down
LIHC	PHYKPL	Q8IUZ5	ENSG00000175309.14	Down
LIHC	LURAP1L	Q8IV03	ENSG00000153714.5	Down
LIHC	SLC9A9	Q8IVB4	ENSG00000181804.14	Down
LIHC	MMAA	Q8IVH4	ENSG00000151611.13	Down
LIHC	GLYCTK	Q8IVS8	ENSG00000168237.17	Down
LIHC	ITPRIP	Q8IWB1	ENSG00000148841.15	Down
LIHC	DCUN1D3	Q8IWE4	ENSG00000188215.9	Down
LIHC	ADGRA3	Q8IWK6	ENSG00000152990.13	Down
LIHC	CCDC28A	Q8IWP9	ENSG00000024862.16	Down
LIHC	ADHFE1	Q8IWW8	ENSG00000147576.15	Down
LIHC	CD302	Q8IX05	ENSG00000241399.6	Down
LIHC	PALM2	Q8IXS6	ENSG00000243444.7	Down
LIHC	C4orf19	Q8IY42	ENSG00000154274.14	Down
LIHC	TMEM192	Q8IY95	ENSG00000170088.13	Down
LIHC	GSPT2	Q8IYD1	ENSG00000189369.8	Down
LIHC	TRIM22	Q8IYM9	ENSG00000132274.15	Down
LIHC	THNSL1	Q8IYQ7	ENSG00000185875.12	Down
LIHC	CMTR2	Q8IYT2	ENSG00000180917.16	Down
LIHC	CLYBL	Q8N0X4	ENSG00000125246.15	Down
LIHC	ABCA6	Q8N139	ENSG00000154262.12	Down
LIHC	C4orf33	Q8N1A6	ENSG00000151470.12	Down
LIHC	THEMIS	Q8N1K5	ENSG00000172673.10	Down
LIHC	ARHGAP24	Q8N264	ENSG00000138639.17	Down
LIHC	ZCCHC24	Q8N2G6	ENSG00000165424.6	Down
LIHC	TMEM256	Q8N2U0	ENSG00000205544.3	Down
LIHC	MT1M	Q8N339	ENSG00000205364.3	Down
LIHC	KDM8	Q8N371	ENSG00000155666.11	Down
LIHC	LRRC25	Q8N386	ENSG00000175489.9	Down
LIHC	PPM1K	Q8N3J5	ENSG00000163644.14	Down
LIHC	LILRB2	Q8N423	ENSG00000131042.13	Down
LIHC	GALNT16	Q8N428	ENSG00000100626.16	Down
LIHC	LNX2	Q8N448	ENSG00000139517.7	Down
LIHC	ZADH2	Q8N4Q0	ENSG00000180011.6	Down
LIHC	CBR4	Q8N4T8	ENSG00000145439.11	Down
LIHC	TCP11L2	Q8N4U5	ENSG00000166046.10	Down
LIHC	EIF4E3	Q8N5X7	ENSG00000163412.12	Down
LIHC	AADAT	Q8N5Z0	ENSG00000109576.13	Down
LIHC	MYCT1	Q8N699	ENSG00000120279.6	Down
LIHC	COX18	Q8N8Q8	ENSG00000163626.16	Down
LIHC	BMPER	Q8N8U9	ENSG00000164619.8	Down
LIHC	GBP7	Q8N8V2	ENSG00000213512.1	Down
LIHC	USP38	Q8NB14	ENSG00000170185.9	Down
LIHC	ATP11C	Q8NB49	ENSG00000101974.14	Down
LIHC	NHLRC2	Q8NBF2	ENSG00000196865.4	Down
LIHC	ACBD4	Q8NC06	ENSG00000181513.14	Down
LIHC	CHST4	Q8NCG5	ENSG00000140835.9	Down
LIHC	CLRN3	Q8NCR9	ENSG00000180745.4	Down
LIHC	PPFIBP2	Q8ND30	ENSG00000166387.11	Down
LIHC	GIMAP8	Q8ND71	ENSG00000171115.3	Down
LIHC	EHBP1	Q8NDI1	ENSG00000115504.14	Down
LIHC	PSD4	Q8NDX1	ENSG00000125637.15	Down
LIHC	NFAM1	Q8NET5	ENSG00000235568.6	Down
LIHC	DOCK8	Q8NF50	ENSG00000107099.15	Down
LIHC	SYNE1	Q8NF91	ENSG00000131018.22	Down
LIHC	REPS2	Q8NFH8	ENSG00000169891.17	Down
LIHC	LILRB1	Q8NHL6	ENSG00000104972.14	Down
LIHC	ANGPTL6	Q8NI99	ENSG00000130812.10	Down
LIHC	TMEM254	Q8TBM7	ENSG00000133678.13	Down
LIHC	GRAPL	Q8TC17	ENSG00000189152.10	Down
LIHC	SPATA18	Q8TC71	ENSG00000163071.10	Down
LIHC	IFI44	Q8TCB0	ENSG00000137965.10	Down
LIHC	GPT2	Q8TD30	ENSG00000166123.13	Down
LIHC	PANK1	Q8TE04	ENSG00000152782.16	Down
LIHC	NSUN6	Q8TEA1	ENSG00000241058.3	Down
LIHC	DCAF11	Q8TEB1	ENSG00000100897.17	Down
LIHC	GIPC2	Q8TF65	ENSG00000137960.5	Down
LIHC	SLC16A10	Q8TF71	ENSG00000112394.16	Down
LIHC	CYB5D2	Q8WUJ1	ENSG00000167740.9	Down
LIHC	C4orf3	Q8WVX3	ENSG00000164096.12	Down
LIHC	SPRYD4	Q8WW59	ENSG00000176422.12	Down
LIHC	IPCEF1	Q8WWN9	ENSG00000074706.13	Down
LIHC	STAB2	Q8WWQ8	ENSG00000136011.14	Down
LIHC	RASSF5	Q8WWW0	ENSG00000266094.6	Down
LIHC	OIT3	Q8WWZ8	ENSG00000138315.12	Down
LIHC	ACOT12	Q8WYK0	ENSG00000172497.8	Down
LIHC	RAPGEF4	Q8WZA2	ENSG00000091428.17	Down
LIHC	SMPDL3A	Q92484	ENSG00000172594.12	Down
LIHC	CFHR4	Q92496	ENSG00000134365.12	Down
LIHC	CCT6B	Q92526	ENSG00000132141.13	Down
LIHC	LPIN2	Q92539	ENSG00000101577.9	Down
LIHC	DOCK2	Q92608	ENSG00000134516.15	Down
LIHC	EDEM1	Q92611	ENSG00000134109.10	Down
LIHC	SORL1	Q92673	ENSG00000137642.12	Down
LIHC	USP6NL	Q92738	ENSG00000148429.14	Down
LIHC	THRSP	Q92748	ENSG00000151365.2	Down
LIHC	RDH5	Q92781	ENSG00000135437.9	Down
LIHC	DPF3	Q92784	ENSG00000205683.11	Down
LIHC	OSTF1	Q92882	ENSG00000134996.11	Down
LIHC	GATA6	Q92908	ENSG00000141448.8	Down
LIHC	GCDH	Q92947	ENSG00000105607.12	Down
LIHC	ART4	Q93070	ENSG00000111339.10	Down
LIHC	BHMT	Q93088	ENSG00000145692.14	Down
LIHC	GLYATL1	Q969I3	ENSG00000166840.13	Down
LIHC	SLC38A4	Q969I6	ENSG00000139209.15	Down
LIHC	ST6GALNAC6	Q969X2	ENSG00000160408.14	Down
LIHC	FERMT2	Q96AC1	ENSG00000073712.13	Down
LIHC	DOCK10	Q96BY6	ENSG00000135905.18	Down
LIHC	SARAF	Q96BY9	ENSG00000133872.13	Down
LIHC	DHX58	Q96C10	ENSG00000108771.12	Down
LIHC	ISOC1	Q96CN7	ENSG00000066583.11	Down
LIHC	ECHDC3	Q96DC8	ENSG00000134463.14	Down
LIHC	CMBL	Q96DG6	ENSG00000164237.8	Down
LIHC	ARHGEF26	Q96DR7	ENSG00000114790.12	Down
LIHC	SMIM19	Q96E16	ENSG00000176209.11	Down
LIHC	GNPNAT1	Q96EK6	ENSG00000100522.8	Down
LIHC	SMIM12	Q96EX1	ENSG00000163866.8	Down
LIHC	SAT2	Q96F10	ENSG00000141504.11	Down
LIHC	SLC47A1	Q96FL8	ENSG00000142494.13	Down
LIHC	FAHD2A	Q96GK7	ENSG00000115042.9	Down
LIHC	TIMD4	Q96H15	ENSG00000145850.8	Down
LIHC	PEX11G	Q96HA9	ENSG00000104883.7	Down
LIHC	PDLIM5	Q96HC4	ENSG00000163110.14	Down
LIHC	ACY3	Q96HD9	ENSG00000132744.7	Down
LIHC	REEP6	Q96HR9	ENSG00000115255.10	Down
LIHC	DHTKD1	Q96HY7	ENSG00000181192.11	Down
LIHC	SUCLG2	Q96I99	ENSG00000172340.14	Down
LIHC	ABHD14B	Q96IU4	ENSG00000114779.19	Down
LIHC	ITCH	Q96J02	ENSG00000078747.12	Down
LIHC	EPSTI1	Q96J88	ENSG00000133106.14	Down
LIHC	PDLIM2	Q96JY6	ENSG00000120913.23	Down
LIHC	CNDP1	Q96KN2	ENSG00000150656.14	Down
LIHC	DHRS1	Q96LJ7	ENSG00000157379.13	Down
LIHC	C9orf72	Q96LT7	ENSG00000147894.14	Down
LIHC	RMDN2	Q96LZ7	ENSG00000115841.19	Down
LIHC	KLHL15	Q96M94	ENSG00000174010.9	Down
LIHC	FGD4	Q96M96	ENSG00000139132.14	Down
LIHC	GLT1D1	Q96MS3	ENSG00000151948.11	Down
LIHC	UROC1	Q96N76	ENSG00000159650.8	Down
LIHC	SFXN2	Q96NB2	ENSG00000156398.12	Down
LIHC	FRMD6	Q96NE9	ENSG00000139926.15	Down
LIHC	NAP1L5	Q96NT1	ENSG00000177432.6	Down
LIHC	AMDHD1	Q96NU7	ENSG00000139344.7	Down
LIHC	CLIC6	Q96NY7	ENSG00000159212.12	Down
LIHC	MIA2	Q96PC5	ENSG00000150526.11	Down
LIHC	DGAT2	Q96PD7	ENSG00000062282.14	Down
LIHC	MCEE	Q96PE7	ENSG00000124370.10	Down
LIHC	RCHY1	Q96PM5	ENSG00000163743.13	Down
LIHC	DLC1	Q96QB1	ENSG00000164741.14	Down
LIHC	DEPDC7	Q96QD5	ENSG00000121690.9	Down
LIHC	MTMR9	Q96QG7	ENSG00000104643.9	Down
LIHC	PRAM1	Q96QH2	ENSG00000133246.11	Down
LIHC	SMIM14	Q96QK8	ENSG00000163683.11	Down
LIHC	MAGI1	Q96QZ7	ENSG00000151276.23	Down
LIHC	NR1H4	Q96RI1	ENSG00000012504.13	Down
LIHC	SIGLEC11	Q96RL6	ENSG00000161640.15	Down
LIHC	MCCC1	Q96RQ3	ENSG00000078070.11	Down
LIHC	TESK2	Q96S53	ENSG00000070759.16	Down
LIHC	ACOX2	Q99424	ENSG00000168306.12	Down
LIHC	CD180	Q99467	ENSG00000134061.5	Down
LIHC	PAFAH2	Q99487	ENSG00000158006.13	Down
LIHC	MGLL	Q99685	ENSG00000074416.13	Down
LIHC	CMKLR1	Q99788	ENSG00000174600.13	Down
LIHC	P2RY13	Q9BPV8	ENSG00000181631.6	Down
LIHC	MACROD1	Q9BQ69	ENSG00000133315.10	Down
LIHC	VKORC1	Q9BQB6	ENSG00000167397.14	Down
LIHC	NUDT12	Q9BQG2	ENSG00000112874.9	Down
LIHC	TMEM47	Q9BQJ4	ENSG00000147027.3	Down
LIHC	AGMAT	Q9BSE5	ENSG00000116771.5	Down
LIHC	C2orf88	Q9BSF0	ENSG00000187699.10	Down
LIHC	TTPAL	Q9BTX7	ENSG00000124120.10	Down
LIHC	DHRS4	Q9BTZ2	ENSG00000157326.18	Down
LIHC	EFHD1	Q9BUP0	ENSG00000115468.11	Down
LIHC	BDH2	Q9BUT1	ENSG00000164039.14	Down
LIHC	ABHD6	Q9BV23	ENSG00000163686.13	Down
LIHC	ADI1	Q9BV57	ENSG00000182551.13	Down
LIHC	ACAT2	Q9BWD1	ENSG00000120437.8	Down
LIHC	COLEC11	Q9BWP8	ENSG00000118004.17	Down
LIHC	APOL6	Q9BWW8	ENSG00000221963.5	Down
LIHC	SORBS1	Q9BX66	ENSG00000095637.20	Down
LIHC	SGPP1	Q9BX95	ENSG00000126821.7	Down
LIHC	C1QTNF1	Q9BXJ1	ENSG00000173918.14	Down
LIHC	C1QTNF7	Q9BXJ2	ENSG00000163145.12	Down
LIHC	ASPN	Q9BXN1	ENSG00000106819.11	Down
LIHC	ANKRD30B	Q9BXX2	ENSG00000180777.13	Down
LIHC	PECR	Q9BY49	ENSG00000115425.13	Down
LIHC	ANGPTL4	Q9BY76	ENSG00000167772.11	Down
LIHC	DUSP16	Q9BY84	ENSG00000111266.8	Down
LIHC	CDHR2	Q9BYE9	ENSG00000074276.10	Down
LIHC	AGXT2	Q9BYV1	ENSG00000113492.13	Down
LIHC	BCO2	Q9BYV7	ENSG00000197580.11	Down
LIHC	PCDH11X	Q9BZA7	ENSG00000102290.21	Down
LIHC	PCDH11Y	Q9BZA8	ENSG00000099715.14	Down
LIHC	PRRG4	Q9BZD6	ENSG00000135378.3	Down
LIHC	OSBPL6	Q9BZF3	ENSG00000079156.16	Down
LIHC	SLC19A3	Q9BZV2	ENSG00000135917.13	Down
LIHC	SIGLEC1	Q9BZZ2	ENSG00000088827.12	Down
LIHC	TRIM15	Q9C019	ENSG00000204610.12	Down
LIHC	NDEL1	Q9GZM8	ENSG00000166579.15	Down
LIHC	LHPP	Q9H008	ENSG00000107902.13	Down
LIHC	RAB33B	Q9H082	ENSG00000172007.5	Down
LIHC	FAM107B	Q9H098	ENSG00000065809.13	Down
LIHC	GABARAPL1	Q9H0R8	ENSG00000139112.10	Down
LIHC	RAB17	Q9H0T7	ENSG00000124839.12	Down
LIHC	C11orf54	Q9H0W9	ENSG00000182919.14	Down
LIHC	DNAJC25	Q9H1X3	ENSG00000059769.19	Down
LIHC	ABCG8	Q9H221	ENSG00000143921.6	Down
LIHC	ABCG5	Q9H222	ENSG00000138075.11	Down
LIHC	ALDH8A1	Q9H2A2	ENSG00000118514.13	Down
LIHC	BHMT2	Q9H2M3	ENSG00000132840.9	Down
LIHC	MS4A6A	Q9H2W1	ENSG00000110077.14	Down
LIHC	CLEC4M	Q9H2X3	ENSG00000104938.16	Down
LIHC	EPB41L4B	Q9H329	ENSG00000095203.14	Down
LIHC	GHITM	Q9H3K2	ENSG00000165678.19	Down
LIHC	MMADHC	Q9H3L0	ENSG00000168288.12	Down
LIHC	TXNIP	Q9H3M7	ENSG00000265972.5	Down
LIHC	TPK1	Q9H3S4	ENSG00000196511.13	Down
LIHC	LIME1	Q9H400	ENSG00000203896.9	Down
LIHC	RBKS	Q9H477	ENSG00000171174.13	Down
LIHC	TUBB1	Q9H4B7	ENSG00000101162.3	Down
LIHC	SMOC1	Q9H4F8	ENSG00000198732.10	Down
LIHC	PLEKHA4	Q9H4M7	ENSG00000105559.11	Down
LIHC	ELOVL6	Q9H5J4	ENSG00000170522.9	Down
LIHC	ESRP2	Q9H6T0	ENSG00000103067.11	Down
LIHC	METTL7A	Q9H8H3	ENSG00000185432.11	Down
LIHC	EVA1A	Q9H8M9	ENSG00000115363.13	Down
LIHC	SFXN1	Q9H9B4	ENSG00000164466.12	Down
LIHC	L2HGDH	Q9H9P8	ENSG00000087299.11	Down
LIHC	GNB4	Q9HAV0	ENSG00000114450.9	Down
LIHC	GRPEL1	Q9HAV7	ENSG00000109519.12	Down
LIHC	PLEKHA2	Q9HB19	ENSG00000169499.14	Down
LIHC	CYP3A43	Q9HB55	ENSG00000021461.16	Down
LIHC	TRPV4	Q9HBA0	ENSG00000111199.10	Down
LIHC	GLOD4	Q9HC38	ENSG00000167699.13	Down
LIHC	MCCC2	Q9HCC0	ENSG00000131844.15	Down
LIHC	CYP4F12	Q9HCS2	ENSG00000186204.14	Down
LIHC	EPB41L4A	Q9HCS5	ENSG00000129595.12	Down
LIHC	SEPSECS	Q9HD40	ENSG00000109618.11	Down
LIHC	MYO10	Q9HD67	ENSG00000145555.14	Down
LIHC	SLC40A1	Q9NP59	ENSG00000138449.10	Down
LIHC	SLCO1B3	Q9NPD5	ENSG00000111700.12	Down
LIHC	ADAP2	Q9NPF8	ENSG00000184060.10	Down
LIHC	NLRC4	Q9NPP4	ENSG00000091106.18	Down
LIHC	LZTFL1	Q9NQ48	ENSG00000163818.16	Down
LIHC	RTN4	Q9NQC3	ENSG00000115310.17	Down
LIHC	NIT2	Q9NQR4	ENSG00000114021.11	Down
LIHC	GPHN	Q9NQX3	ENSG00000171723.15	Down
LIHC	MAN1C1	Q9NR34	ENSG00000117643.14	Down
LIHC	PXMP2	Q9NR77	ENSG00000176894.9	Down
LIHC	TLR8	Q9NR97	ENSG00000101916.11	Down
LIHC	SLC2A9	Q9NRM0	ENSG00000109667.11	Down
LIHC	OLFML3	Q9NRN5	ENSG00000116774.11	Down
LIHC	PLSCR4	Q9NRQ2	ENSG00000114698.14	Down
LIHC	HEBP1	Q9NRV9	ENSG00000013583.8	Down
LIHC	CHST7	Q9NS84	ENSG00000147119.3	Down
LIHC	STARD5	Q9NSY2	ENSG00000172345.13	Down
LIHC	SLC35D1	Q9NTN3	ENSG00000116704.7	Down
LIHC	ECHDC1	Q9NTX5	ENSG00000093144.18	Down
LIHC	PIGV	Q9NUD9	ENSG00000060642.10	Down
LIHC	SPTLC3	Q9NUV7	ENSG00000172296.12	Down
LIHC	TMEM30A	Q9NV96	ENSG00000112697.15	Down
LIHC	PNPO	Q9NVS9	ENSG00000108439.9	Down
LIHC	AIG1	Q9NVV5	ENSG00000146416.16	Down
LIHC	NMRK1	Q9NWW6	ENSG00000106733.20	Down
LIHC	RAB20	Q9NX57	ENSG00000139832.4	Down
LIHC	SYBU	Q9NX95	ENSG00000147642.16	Down
LIHC	SMPD3	Q9NY59	ENSG00000103056.11	Down
LIHC	PSD3	Q9NYI0	ENSG00000156011.16	Down
LIHC	CYP39A1	Q9NYL5	ENSG00000146233.7	Down
LIHC	HAO2	Q9NYQ3	ENSG00000116882.14	Down
LIHC	NKIRAS1	Q9NYS0	ENSG00000197885.10	Down
LIHC	PLEK2	Q9NYT0	ENSG00000100558.8	Down
LIHC	RRN3	Q9NYV6	ENSG00000085721.12	Down
LIHC	SLC25A37	Q9NYZ2	ENSG00000147454.13	Down
LIHC	RGL1	Q9NZL6	ENSG00000143344.15	Down
LIHC	EHD3	Q9NZN3	ENSG00000013016.14	Down
LIHC	ARHGEF12	Q9NZN5	ENSG00000196914.8	Down
LIHC	C1RL	Q9NZP8	ENSG00000139178.10	Down
LIHC	CD274	Q9NZQ7	ENSG00000120217.13	Down
LIHC	PIPOX	Q9P0Z9	ENSG00000179761.11	Down
LIHC	CLEC1B	Q9P126	ENSG00000165682.14	Down
LIHC	ABRACL	Q9P1F3	ENSG00000146386.7	Down
LIHC	FNIP2	Q9P278	ENSG00000052795.12	Down
LIHC	KLHL8	Q9P2G9	ENSG00000145332.13	Down
LIHC	ANKFY1	Q9P2R3	ENSG00000185722.16	Down
LIHC	PEMT	Q9UBM1	ENSG00000133027.17	Down
LIHC	HDAC6	Q9UBN7	ENSG00000094631.18	Down
LIHC	GRHPR	Q9UBQ7	ENSG00000137106.17	Down
LIHC	UPB1	Q9UBR1	ENSG00000100024.14	Down
LIHC	BIN2	Q9UBW5	ENSG00000110934.10	Down
LIHC	CLN8	Q9UBY8	ENSG00000182372.7	Down
LIHC	AASS	Q9UDR5	ENSG00000008311.14	Down
LIHC	SEC14L4	Q9UDX3	ENSG00000133488.14	Down
LIHC	TJP2	Q9UDY2	ENSG00000119139.16	Down
LIHC	MARCO	Q9UEW3	ENSG00000019169.10	Down
LIHC	PRODH2	Q9UF12	ENSG00000250799.9	Down
LIHC	NIPSNAP3A	Q9UFN0	ENSG00000136783.9	Down
LIHC	PRKAG2	Q9UGJ0	ENSG00000106617.13	Down
LIHC	FETUB	Q9UGM5	ENSG00000090512.11	Down
LIHC	CD300A	Q9UGN4	ENSG00000167851.13	Down
LIHC	CIDEB	Q9UHD4	ENSG00000136305.11	Down
LIHC	PCYOX1	Q9UHG3	ENSG00000116005.11	Down
LIHC	SLC7A8	Q9UHI5	ENSG00000092068.18	Down
LIHC	SHPK	Q9UHJ6	ENSG00000197417.7	Down
LIHC	ADGRE2	Q9UHX3	ENSG00000127507.17	Down
LIHC	DMGDH	Q9UI17	ENSG00000132837.14	Down
LIHC	GLS2	Q9UI32	ENSG00000135423.12	Down
LIHC	CD84	Q9UIB8	ENSG00000066294.14	Down
LIHC	HERC5	Q9UII4	ENSG00000138646.8	Down
LIHC	AK3	Q9UIJ7	ENSG00000147853.16	Down
LIHC	MSRA	Q9UJ68	ENSG00000175806.14	Down
LIHC	HOOK1	Q9UJC3	ENSG00000134709.10	Down
LIHC	ERRFI1	Q9UJM3	ENSG00000116285.12	Down
LIHC	HAO1	Q9UJM8	ENSG00000101323.4	Down
LIHC	SLC25A13	Q9UJS0	ENSG00000004864.13	Down
LIHC	TUBE1	Q9UJT0	ENSG00000074935.13	Down
LIHC	DNAJC12	Q9UKB3	ENSG00000108176.14	Down
LIHC	CHIC2	Q9UKJ5	ENSG00000109220.10	Down
LIHC	PCTP	Q9UKL6	ENSG00000141179.13	Down
LIHC	SARDH	Q9UL12	ENSG00000123453.16	Down
LIHC	ACSL5	Q9ULC5	ENSG00000197142.10	Down
LIHC	OGDHL	Q9ULD0	ENSG00000197444.9	Down
LIHC	PAIP2B	Q9ULR5	ENSG00000124374.8	Down
LIHC	PADI4	Q9UM07	ENSG00000159339.13	Down
LIHC	DDX19B	Q9UMR2	ENSG00000157349.15	Down
LIHC	SYNPO2	Q9UMS6	ENSG00000172403.10	Down
LIHC	BOK	Q9UMX3	ENSG00000176720.4	Down
LIHC	NDRG2	Q9UN36	ENSG00000165795.20	Down
LIHC	ABCG2	Q9UNQ0	ENSG00000118777.10	Down
LIHC	CYP8B1	Q9UNU6	ENSG00000180432.5	Down
LIHC	TFR2	Q9UP52	ENSG00000106327.12	Down
LIHC	GNE	Q9Y223	ENSG00000159921.14	Down
LIHC	HIGD1A	Q9Y241	ENSG00000181061.13	Down
LIHC	ST3GAL6	Q9Y274	ENSG00000064225.12	Down
LIHC	VSIG4	Q9Y279	ENSG00000155659.14	Down
LIHC	CFL2	Q9Y281	ENSG00000165410.14	Down
LIHC	SIGLEC7	Q9Y286	ENSG00000168995.13	Down
LIHC	SLC35A3	Q9Y2D2	ENSG00000117620.12	Down
LIHC	AKAP2	Q9Y2D5	ENSG00000241978.9	Down
LIHC	FNDC3A	Q9Y2H6	ENSG00000102531.16	Down
LIHC	EPB41L3	Q9Y2J2	ENSG00000082397.15	Down
LIHC	SLC27A5	Q9Y2P5	ENSG00000083807.9	Down
LIHC	CRYL1	Q9Y2S2	ENSG00000165475.13	Down
LIHC	PRG3	Q9Y2Y8	ENSG00000156575.2	Down
LIHC	DERA	Q9Y315	ENSG00000023697.12	Down
LIHC	SIGLEC9	Q9Y336	ENSG00000129450.8	Down
LIHC	ZNF330	Q9Y3S2	ENSG00000109445.10	Down
LIHC	MMACHC	Q9Y4U1	ENSG00000132763.14	Down
LIHC	PCDHGB7	Q9Y5F8	ENSG00000254122.2	Down
LIHC	MPC1	Q9Y5U8	ENSG00000060762.18	Down
LIHC	LIPG	Q9Y5X9	ENSG00000101670.11	Down
LIHC	LYVE1	Q9Y5Y7	ENSG00000133800.8	Down
LIHC	CSAD	Q9Y600	ENSG00000139631.18	Down
LIHC	IRAK3	Q9Y616	ENSG00000090376.8	Down
LIHC	PSAT1	Q9Y617	ENSG00000135069.13	Down
LIHC	SLC25A15	Q9Y619	ENSG00000102743.14	Down
LIHC	HS3ST3B1	Q9Y662	ENSG00000125430.8	Down
LIHC	EMILIN1	Q9Y6C2	ENSG00000138080.13	Down
LIHC	SLCO1B1	Q9Y6L6	ENSG00000134538.2	Down
LIHC	SLC4A4	Q9Y6R1	ENSG00000080493.13	Down
LIHC	COLEC10	Q9Y6Z7	ENSG00000184374.2	Down
STAD	UQCRHL	A0A096LP55	ENSG00000233954.6	Down
STAD	ARHGEF37	A1IGU5	ENSG00000183111.11	Down
STAD	COL6A5	A8TX70	ENSG00000172752.14	Down
STAD	IGLL5	B9A064	ENSG00000254709.6	Down
STAD	NDUFC2-KCTD14	E9PQ53	ENSG00000259112.1	Down
STAD	FBP2	O00757	ENSG00000130957.4	Down
STAD	SLC9A3R1	O14745	ENSG00000109062.9	Down
STAD	UQCRQ	O14949	ENSG00000164405.10	Down
STAD	PGRMC2	O15173	ENSG00000164040.16	Down
STAD	NDUFS4	O43181	ENSG00000164258.11	Down
STAD	PSCA	O43653	ENSG00000167653.4	Down
STAD	SLC25A20	O43772	ENSG00000178537.9	Down
STAD	AKR1B10	O60218	ENSG00000198074.9	Down
STAD	GNG7	O60262	ENSG00000176533.12	Down
STAD	SLC16A7	O60669	ENSG00000118596.11	Down
STAD	SLIT3	O75094	ENSG00000184347.14	Down
STAD	NDUFS7	O75251	ENSG00000115286.19	Down
STAD	BCAS1	O75363	ENSG00000064787.12	Down
STAD	ECI2	O75521	ENSG00000198721.12	Down
STAD	SLC25A12	O75746	ENSG00000115840.13	Down
STAD	TM7SF2	O76062	ENSG00000149809.14	Down
STAD	SORBS2	O94875	ENSG00000154556.17	Down
STAD	AKR7A3	O95154	ENSG00000162482.4	Down
STAD	UBL3	O95164	ENSG00000122042.9	Down
STAD	NDUFB8	O95169	ENSG00000166136.15	Down
STAD	NDUFA7	O95182	ENSG00000167774.2	Down
STAD	MLYCD	O95822	ENSG00000103150.5	Down
STAD	CYB5A	P00167	ENSG00000166347.18	Down
STAD	ADH1B	P00325	ENSG00000196616.12	Down
STAD	ADH1C	P00326	ENSG00000248144.5	Down
STAD	F13A1	P00488	ENSG00000124491.15	Down
STAD	ADA	P00813	ENSG00000196839.12	Down
STAD	CA1	P00915	ENSG00000133742.13	Down
STAD	CA2	P00918	ENSG00000104267.9	Down
STAD	JCHAIN	P01591	ENSG00000132465.10	Down
STAD	MT-ND5	P03915	ENSG00000198786.2	Down
STAD	TFF1	P04155	ENSG00000160182.2	Down
STAD	CKM	P06732	ENSG00000104879.4	Down
STAD	LIPF	P07098	ENSG00000182333.14	Down
STAD	GSTA1	P08263	ENSG00000243955.5	Down
STAD	GSTA2	P09210	ENSG00000244067.2	Down
STAD	CD48	P09326	ENSG00000117091.9	Down
STAD	FBP1	P09467	ENSG00000165140.9	Down
STAD	PGA4	P0DJD7	ENSG00000229183.8	Down
STAD	PGA3	P0DJD8	ENSG00000229859.8	Down
STAD	PGA5	P0DJD9	ENSG00000256713.7	Down
STAD	ACADM	P11310	ENSG00000117054.13	Down
STAD	PSKH1	P11801	ENSG00000159792.9	Down
STAD	SLC25A4	P12235	ENSG00000151729.10	Down
STAD	CKB	P12277	ENSG00000166165.12	Down
STAD	BCKDHA	P12694	ENSG00000248098.10	Down
STAD	NCAM1	P13591	ENSG00000149294.16	Down
STAD	ALAD	P13716	ENSG00000148218.15	Down
STAD	CTSE	P14091	ENSG00000196188.10	Down
STAD	FABP4	P15090	ENSG00000170323.8	Down
STAD	GLUL	P15104	ENSG00000135821.16	Down
STAD	HPGD	P15428	ENSG00000164120.13	Down
STAD	COX7C	P15954	ENSG00000127184.10	Down
STAD	ACADS	P16219	ENSG00000122971.8	Down
STAD	CD36	P16671	ENSG00000135218.17	Down
STAD	CPE	P16870	ENSG00000109472.13	Down
STAD	CKMT2	P17540	ENSG00000131730.15	Down
STAD	NDUFB7	P17568	ENSG00000099795.6	Down
STAD	HK1	P19367	ENSG00000156515.21	Down
STAD	SLC9A1	P19634	ENSG00000090020.10	Down
STAD	PGC	P20142	ENSG00000096088.16	Down
STAD	TPSB2	P20231	ENSG00000197253.13	Down
STAD	RAB3A	P20336	ENSG00000105649.9	Down
STAD	ATP4A	P20648	ENSG00000105675.8	Down
STAD	GSTM3	P21266	ENSG00000134202.10	Down
STAD	MAOA	P21397	ENSG00000189221.9	Down
STAD	ACO1	P21399	ENSG00000122729.18	Down
STAD	AADAC	P22760	ENSG00000114771.13	Down
STAD	PTGS1	P23219	ENSG00000095303.14	Down
STAD	GPT	P24298	ENSG00000167701.13	Down
STAD	ACAT1	P24752	ENSG00000075239.13	Down
STAD	MAOB	P27338	ENSG00000069535.13	Down
STAD	GSTM2	P28161	ENSG00000213366.12	Down
STAD	ALDH4A1	P30038	ENSG00000159423.16	Down
STAD	PBLD	P30039	ENSG00000108187.15	Down
STAD	BLVRB	P30043	ENSG00000090013.9	Down
STAD	PRDX5	P30044	ENSG00000126432.13	Down
STAD	PEBP1	P30086	ENSG00000089220.4	Down
STAD	TSPO	P30536	ENSG00000100300.17	Down
STAD	ALDH3A1	P30838	ENSG00000108602.17	Down
STAD	PRKAR2B	P31323	ENSG00000005249.12	Down
STAD	RNASE4	P34096	ENSG00000258818.3	Down
STAD	HADHA	P40939	ENSG00000084754.10	Down
STAD	AKR1C3	P42330	ENSG00000196139.11	Down
STAD	CRAT	P43155	ENSG00000095321.16	Down
STAD	ACADSB	P45954	ENSG00000196177.12	Down
STAD	HAAO	P46952	ENSG00000162882.14	Down
STAD	ME1	P48163	ENSG00000065833.8	Down
STAD	LSS	P48449	ENSG00000160285.14	Down
STAD	AMT	P48728	ENSG00000145020.14	Down
STAD	ALDH9A1	P49189	ENSG00000143149.12	Down
STAD	ACADVL	P49748	ENSG00000072778.19	Down
STAD	FHIT	P49789	ENSG00000189283.9	Down
STAD	RAB27A	P51159	ENSG00000069974.15	Down
STAD	ATP4B	P51164	ENSG00000186009.4	Down
STAD	SSR4	P51571	ENSG00000180879.13	Down
STAD	ALDH3A2	P51648	ENSG00000072210.18	Down
STAD	SUCLG1	P53597	ENSG00000163541.11	Down
STAD	HADHB	P55084	ENSG00000138029.13	Down
STAD	AQP4	P55087	ENSG00000171885.13	Down
STAD	OXCT1	P55809	ENSG00000083720.12	Down
STAD	CMC4	P56277	ENSG00000182712.15	Down
STAD	FAM3B	P58499	ENSG00000183844.16	Down
STAD	SST	P61278	ENSG00000157005.3	Down
STAD	VAMP2	P63027	ENSG00000220205.8	Down
STAD	HBB	P68871	ENSG00000244734.3	Down
STAD	HBG1	P69891	ENSG00000213934.6	Down
STAD	HBA1	P69905	ENSG00000206172.8	Down
STAD	NUCB2	P80303	ENSG00000070081.15	Down
STAD	ALDH6A1	Q02252	ENSG00000119711.12	Down
STAD	TFF2	Q03403	ENSG00000160181.8	Down
STAD	AKR1C1	Q04828	ENSG00000187134.12	Down
STAD	SULT2A1	Q06520	ENSG00000105398.3	Down
STAD	ANK3	Q12955	ENSG00000151150.20	Down
STAD	PDIA2	Q13087	ENSG00000185615.15	Down
STAD	SELENBP1	Q13228	ENSG00000143416.20	Down
STAD	GAMT	Q14353	ENSG00000130005.11	Down
STAD	GALE	Q14376	ENSG00000117308.14	Down
STAD	IRF4	Q15306	ENSG00000137265.14	Down
STAD	RGN	Q15493	ENSG00000130988.12	Down
STAD	TPSAB1	Q15661	ENSG00000172236.16	Down
STAD	ADIRF	Q15847	ENSG00000148671.13	Down
STAD	ETFDH	Q16134	ENSG00000171503.11	Down
STAD	HAGH	Q16775	ENSG00000063854.12	Down
STAD	HADH	Q16836	ENSG00000138796.15	Down
STAD	TPD52L1	Q16890	ENSG00000111907.20	Down
STAD	COL28A1	Q2UY09	ENSG00000215018.9	Down
STAD	COBLL1	Q53SF7	ENSG00000082438.15	Down
STAD	PPM1L	Q5SGD2	ENSG00000163590.13	Down
STAD	C6orf132	Q5T0Z8	ENSG00000188112.8	Down
STAD	MPP7	Q5T2T1	ENSG00000150054.18	Down
STAD	CPTP	Q5TA50	ENSG00000224051.6	Down
STAD	PLCXD3	Q63HM9	ENSG00000182836.9	Down
STAD	PSAPL1	Q6NUJ1	ENSG00000178597.5	Down
STAD	FAHD2B	Q6P2I3	ENSG00000144199.11	Down
STAD	C16orf89	Q6UX73	ENSG00000153446.15	Down
STAD	CXCL17	Q6UXB2	ENSG00000189377.8	Down
STAD	SOSTDC1	Q6X4U4	ENSG00000171243.7	Down
STAD	LDHD	Q86WU2	ENSG00000166816.13	Down
STAD	VSIG1	Q86XK7	ENSG00000101842.13	Down
STAD	GKN2	Q86XP6	ENSG00000183607.9	Down
STAD	NDUFA11	Q86Y39	ENSG00000174886.12	Down
STAD	STX12	Q86Y82	ENSG00000117758.13	Down
STAD	ECHDC2	Q86YB7	ENSG00000121310.16	Down
STAD	ARHGEF28	Q8N1W1	ENSG00000214944.9	Down
STAD	GPD1L	Q8N335	ENSG00000152642.10	Down
STAD	MICALL1	Q8N3F8	ENSG00000100139.13	Down
STAD	ADAMTSL1	Q8N6G6	ENSG00000178031.15	Down
STAD	SIDT2	Q8NBJ9	ENSG00000149577.15	Down
STAD	TXNDC5	Q8NBS9	ENSG00000239264.8	Down
STAD	GPT2	Q8TD30	ENSG00000166123.13	Down
STAD	DUSP19	Q8WTR2	ENSG00000162999.12	Down
STAD	MZB1	Q8WU39	ENSG00000170476.15	Down
STAD	HSD17B8	Q92506	ENSG00000204228.3	Down
STAD	SLC5A5	Q92911	ENSG00000105641.3	Down
STAD	ISG20	Q96AZ6	ENSG00000172183.14	Down
STAD	ACSF2	Q96CM8	ENSG00000167107.12	Down
STAD	SGSM3	Q96HU1	ENSG00000100359.20	Down
STAD	SUCLG2	Q96I99	ENSG00000172340.14	Down
STAD	VSIG2	Q96IQ7	ENSG00000019102.11	Down
STAD	CNDP2	Q96KP4	ENSG00000133313.14	Down
STAD	CLIC6	Q96NY7	ENSG00000159212.12	Down
STAD	MCEE	Q96PE7	ENSG00000124370.10	Down
STAD	DERL3	Q96Q80	ENSG00000099958.14	Down
STAD	LMF1	Q96S06	ENSG00000103227.18	Down
STAD	TXN2	Q99757	ENSG00000100348.9	Down
STAD	ACO2	Q99798	ENSG00000100412.15	Down
STAD	BDH2	Q9BUT1	ENSG00000164039.14	Down
STAD	FUNDC2	Q9BWH2	ENSG00000165775.17	Down
STAD	SEC11C	Q9BY50	ENSG00000166562.8	Down
STAD	MTFR1L	Q9H019	ENSG00000117640.17	Down
STAD	CYSTM1	Q9H1C7	ENSG00000120306.9	Down
STAD	EPN3	Q9H201	ENSG00000049283.17	Down
STAD	METTL7A	Q9H8H3	ENSG00000185432.11	Down
STAD	CAB39L	Q9H9S4	ENSG00000102547.18	Down
STAD	VAT1L	Q9HCJ6	ENSG00000171724.2	Down
STAD	PXMP2	Q9NR77	ENSG00000176894.9	Down
STAD	GKN1	Q9NS71	ENSG00000169605.5	Down
STAD	EMILIN3	Q9NT22	ENSG00000183798.4	Down
STAD	UFSP2	Q9NUQ7	ENSG00000109775.10	Down
STAD	TMOD2	Q9NZR1	ENSG00000128872.9	Down
STAD	MYEF2	Q9P2K5	ENSG00000104177.17	Down
STAD	UQCR10	Q9UDW1	ENSG00000184076.12	Down
STAD	SLC7A8	Q9UHI5	ENSG00000092068.18	Down
STAD	CYB5R1	Q9UHQ9	ENSG00000159348.12	Down
STAD	MSRA	Q9UJ68	ENSG00000175806.14	Down
STAD	ANXA10	Q9UJ72	ENSG00000109511.10	Down
STAD	SH3BGRL2	Q9UJC5	ENSG00000198478.7	Down
STAD	FUT9	Q9Y231	ENSG00000172461.10	Down
STAD	HIGD1A	Q9Y241	ENSG00000181061.13	Down
STAD	UBE2J1	Q9Y385	ENSG00000198833.6	Down
STAD	DTNA	Q9Y4J8	ENSG00000134769.21	Down
STAD	MPC1	Q9Y5U8	ENSG00000060762.18	Down
STAD	KCNE2	Q9Y6J6	ENSG00000159197.3	Down
GBM	SHTN1	A0MZ66	ENSG00000187164.17	Down
GBM	PLEKHG3	A1L390	ENSG00000126822.15	Down
GBM	MACROD2	A1Z1Q3	ENSG00000172264.16	Down
GBM	PTPDC1	A2A3K4	ENSG00000158079.14	Down
GBM	TESPA1	A2RU30	ENSG00000135426.14	Down
GBM	PSD	A5PKW4	ENSG00000059915.16	Down
GBM	CARNS1	A5YM72	ENSG00000172508.10	Down
GBM	PGP	A6NDG6	ENSG00000184207.8	Down
GBM	SOWAHB	A6NEL2	ENSG00000186212.3	Down
GBM	WIPF3	A6NGB9	ENSG00000122574.10	Down
GBM	IGLON5	A6NGN9	ENSG00000142549.9	Down
GBM	TUBAL3	A6NHL2	ENSG00000178462.11	Down
GBM	TMEM88B	A6NKF7	ENSG00000205116.3	Down
GBM	PCP4L1	A6NKN8	ENSG00000248485.1	Down
GBM	SHISA7	A6NL88	ENSG00000187902.11	Down
GBM	ARHGAP32	A7KAX9	ENSG00000134909.18	Down
GBM	LYRM9	A8MSI8	ENSG00000232859.9	Down
GBM	C17orf100	A8MU93	ENSG00000279257.1	Down
GBM	FAM171A2	A8MVW0	ENSG00000161682.14	Down
GBM	MYO9A	B2RTY4	ENSG00000066933.15	Down
GBM	VWC2L	B2RUY7	ENSG00000174453.9	Down
GBM	SHISA9	B4DS77	ENSG00000237515.7	Down
GBM	RABGAP1L	B7ZAP0	ENSG00000152061.21	Down
GBM	ACOT7	O00154	ENSG00000097021.19	Down
GBM	KCNK1	O00180	ENSG00000135750.14	Down
GBM	RAB27B	O00194	ENSG00000041353.9	Down
GBM	APBB1	O00213	ENSG00000166313.18	Down
GBM	CACNB4	O00305	ENSG00000182389.18	Down
GBM	PDE2A	O00408	ENSG00000186642.15	Down
GBM	DNM1L	O00429	ENSG00000087470.17	Down
GBM	SYT5	O00445	ENSG00000129990.14	Down
GBM	GFRA2	O00451	ENSG00000168546.10	Down
GBM	BIN1	O00499	ENSG00000136717.14	Down
GBM	FAAH	O00519	ENSG00000117480.15	Down
GBM	CACNA1A	O00555	ENSG00000141837.18	Down
GBM	PITPNM1	O00562	ENSG00000110697.12	Down
GBM	PDXK	O00764	ENSG00000160209.18	Down
GBM	DLGAP1	O14490	ENSG00000170579.14	Down
GBM	ADGRB1	O14514	ENSG00000181790.10	Down
GBM	PTPRT	O14522	ENSG00000196090.12	Down
GBM	C2CD2L	O14523	ENSG00000172375.12	Down
GBM	FCHO1	O14526	ENSG00000130475.14	Down
GBM	DPYSL4	O14531	ENSG00000151640.12	Down
GBM	ARHGAP33	O14559	ENSG00000004777.18	Down
GBM	DYNC1I1	O14576	ENSG00000158560.14	Down
GBM	CIT	O14578	ENSG00000122966.13	Down
GBM	ABLIM1	O14639	ENSG00000099204.18	Down
GBM	DVL1	O14640	ENSG00000107404.17	Down
GBM	ENC1	O14682	ENSG00000171617.13	Down
GBM	GABRD	O14764	ENSG00000187730.7	Down
GBM	GNB5	O14775	ENSG00000069966.18	Down
GBM	KIF3C	O14782	ENSG00000084731.13	Down
GBM	MRAS	O14807	ENSG00000158186.12	Down
GBM	CPLX1	O14810	ENSG00000168993.14	Down
GBM	RASGRF2	O14827	ENSG00000113319.11	Down
GBM	LIN7A	O14910	ENSG00000111052.7	Down
GBM	RGS12	O14924	ENSG00000159788.18	Down
GBM	SYN3	O14994	ENSG00000185666.14	Down
GBM	SPTBN2	O15020	ENSG00000173898.11	Down
GBM	MAST4	O15021	ENSG00000069020.18	Down
GBM	RIMBP2	O15034	ENSG00000060709.13	Down
GBM	KIF3B	O15066	ENSG00000101350.7	Down
GBM	MCF2L	O15068	ENSG00000126217.20	Down
[truncated: 9,384 more rows]
