# Supplementary material for: Integrated Analysis of Proteome and Transcriptome Profiling Reveals Pan-Cancer-Associated Pathways and Molecular Biomarkers
Source: Mol Cell Proteomics. 2025 Jan 28;24(3):100919. doi: 10.1016/j.mcpro.2025.100919 (PMC11907456; doi:10.1016/j.mcpro.2025.100919)
Supplement: Supplementary table 3 [file mmc3.xlsx]

## Sheet: Description
PCUGs (Pan-cancer up-regulated genes)	Genes that are up-regulated at both RNA and protein levels in multiple cancer types (n ≥ 8)
Uniprot ID	Protein accession number in UniProt database
Gene symbol	Gene symbol
ESCC	Up-regulated or not in tumor samples (0 = No, 1 = Up-regulated)
LIHC	Up-regulated or not in tumor samples (0 = No, 1 = Up-regulated)
STAD	Up-regulated or not in tumor samples (0 = No, 1 = Up-regulated)
GBM	Up-regulated or not in tumor samples (0 = No, 1 = Up-regulated)
HNSC	Up-regulated or not in tumor samples (0 = No, 1 = Up-regulated)
KIRC	Up-regulated or not in tumor samples (0 = No, 1 = Up-regulated)
LUAD	Up-regulated or not in tumor samples (0 = No, 1 = Up-regulated)
LUSC	Up-regulated or not in tumor samples (0 = No, 1 = Up-regulated)
PAAD	Up-regulated or not in tumor samples (0 = No, 1 = Up-regulated)
UCEC	Up-regulated or not in tumor samples (0 = No, 1 = Up-regulated)
BRCA	Up-regulated or not in tumor samples (0 = No, 1 = Up-regulated)
COAD	Up-regulated or not in tumor samples (0 = No, 1 = Up-regulated)
OV	Up-regulated or not in tumor samples (0 = No, 1 = Up-regulated)
The number of tumor types	The number of tumor types
oncogene	Defined as oncogene or not
oncoKB	Defined as oncogene or not based on oncoKB database (empty = not defined as oncogenes, Gene symbol = defined as oncogenes)
ONGene	Defined as oncogene or not based on ONGene database (empty = not defined as oncogenes, Gene symbol = defined as oncogenes)
COSMIC_CGC	Defined as oncogene or not based on COSMIC Cancer Gene Census database (empty = not defined as oncogenes, Gene symbol = defined as oncogenes)
IntOGen	Defined as oncogene or not based on IntOGen database (empty = not defined as oncogenes, Gene symbol = defined as oncogenes)
MutPanning	Defined as oncogene or not based on MutPanning database (empty = not defined as oncogenes, Gene symbol = defined as oncogenes)
OncoVar	Defined as oncogene or not based on OncoVar database (empty = not defined as oncogenes, Gene symbol = defined as oncogenes)
Comprehensive identification of mutational cancer driver genes across 12 tumor types	Defined as oncogene or not based on article--Comprehensive identification of mutational cancer driver genes across 12 tumor types (empty = not defined as oncogenes, Gene symbol = defined as oncogenes)
Comprehensive Characterization of Cancer Driver Genes and Mutations	Defined as oncogene or not based on article--Comprehensive Characterization of Cancer Driver Genes and Mutations (empty = not defined as oncogenes, Gene symbol = defined as oncogenes)
Universal Patterns of Selection in Cancer and Somatic Tissues	Defined as oncogene or not based on article--Universal Patterns of Selection in Cancer and Somatic Tissues (empty = not defined as oncogenes, Gene symbol = defined as oncogenes)
Multiplatform analysis of 12 cancer types reveals molecular classification within and across tissues of origin	Defined as oncogene or not based on article--Multiplatform analysis of 12 cancer types reveals molecular classification within and across tissues of origin (empty = not defined as oncogenes, Gene symbol = defined as oncogenes)
PCDGs (Pan-cancer down-regulated genes)	Genes that are down-regulated at both RNA and protein levels in multiple cancer types (n ≥ 8)
Uniprot ID	Protein accession number in UniProt database
Gene symbol	Gene name
ESCC	Down-regulated or not in tumor samples (0 = No, 1 = Up-regulated)
LIHC	Down-regulated or not in tumor samples (0 = No, 1 = Up-regulated)
STAD	Down-regulated or not in tumor samples (0 = No, 1 = Up-regulated)
GBM	Down-regulated or not in tumor samples (0 = No, 1 = Up-regulated)
HNSC	Down-regulated or not in tumor samples (0 = No, 1 = Up-regulated)
KIRC	Down-regulated or not in tumor samples (0 = No, 1 = Up-regulated)
LUAD	Down-regulated or not in tumor samples (0 = No, 1 = Up-regulated)
LUSC	Down-regulated or not in tumor samples (0 = No, 1 = Up-regulated)
PAAD	Down-regulated or not in tumor samples (0 = No, 1 = Up-regulated)
UCEC	Down-regulated or not in tumor samples (0 = No, 1 = Up-regulated)
BRCA	Down-regulated or not in tumor samples (0 = No, 1 = Up-regulated)
COAD	Down-regulated or not in tumor samples (0 = No, 1 = Up-regulated)
OV	Down-regulated or not in tumor samples (0 = No, 1 = Up-regulated)
The number of tumor types	The number of tumor types
oncogene	Defined as oncogene or not
oncoKB	Defined as oncogene or not based on oncoKB database (empty = not defined as oncogenes, Gene symbol = defined as oncogenes)
ONGene	Defined as oncogene or not based on ONGene database (empty = not defined as oncogenes, Gene symbol = defined as oncogenes)
COSMIC_CGC	Defined as oncogene or not based on COSMIC Cancer Gene Census database (empty = not defined as oncogenes, Gene symbol = defined as oncogenes)
IntOGen	Defined as oncogene or not based on IntOGen database (empty = not defined as oncogenes, Gene symbol = defined as oncogenes)
MutPanning	Defined as oncogene or not based on MutPanning database (empty = not defined as oncogenes, Gene symbol = defined as oncogenes)
OncoVar	Defined as oncogene or not based on OncoVar database (empty = not defined as oncogenes, Gene symbol = defined as oncogenes)
Comprehensive identification of mutational cancer driver genes across 12 tumor types	Defined as oncogene or not based on article--Comprehensive identification of mutational cancer driver genes across 12 tumor types (empty = not defined as oncogenes, Gene symbol = defined as oncogenes)
Comprehensive Characterization of Cancer Driver Genes and Mutations	Defined as oncogene or not based on article--Comprehensive Characterization of Cancer Driver Genes and Mutations (empty = not defined as oncogenes, Gene symbol = defined as oncogenes)
Universal Patterns of Selection in Cancer and Somatic Tissues	Defined as oncogene or not based on article--Universal Patterns of Selection in Cancer and Somatic Tissues (empty = not defined as oncogenes, Gene symbol = defined as oncogenes)
Multiplatform analysis of 12 cancer types reveals molecular classification within and across tissues of origin	Defined as oncogene or not based on article--Multiplatform analysis of 12 cancer types reveals molecular classification within and across tissues of origin (empty = not defined as oncogenes, Gene symbol = defined as oncogenes)

## Sheet: PCUGs
Uniprot ID	Gene symbol	ESCC	LIHC	STAD	GBM	HNSC	KIRC	LUAD	LUSC	PAAD	UCEC	BRCA	COAD	OV	The number of tumor types	oncogene	oncoKB	ONGene	COSMIC_CGC	IntOGen	MutPanning	OncoVar	Comprehensive identification of mutational cancer driver genes across 12 tumor types	Comprehensive Characterization of Cancer Driver Genes and Mutations	Universal Patterns of Selection in Cancer and Somatic Tissues	Multiplatform analysis of 12 cancer types reveals molecular classification within and across tissues of origin
P31350	RRM2	1	1	1	1	1	1	1	1	1	1	1	1	1	13	No
P46013	MKI67	1	1	1	1	1	0	1	1	1	1	1	1	1	12	Yes	MKI67						MKI67
Q13257	MAD2L1	1	1	1	1	1	1	1	1	1	1	1	1	0	12	No
Q15645	TRIP13	1	1	0	1	1	1	1	1	1	1	1	1	1	12	Yes	TRIP13
Q9NTJ3	SMC4	1	1	0	1	1	1	1	1	1	1	1	1	1	12	Yes							SMC4
O00148	DDX39A	1	1	0	1	0	1	1	1	1	1	1	1	1	11	No
O00762	UBE2C	1	1	1	1	1	1	1	1	0	0	1	1	1	11	Yes		UBE2C
O15347	HMGB3	1	0	1	1	1	0	1	1	1	1	1	1	1	11	No
P06493	CDK1	1	1	0	0	1	1	1	1	1	1	1	1	1	11	Yes		CDK1
P11388	TOP2A	1	1	0	1	1	0	1	1	1	1	1	1	1	11	Yes	TOP2A			TOP2A					TOP2A
P49643	PRIM2	1	1	1	1	1	0	1	1	1	1	1	1	0	11	No
P50454	SERPINH1	1	1	1	1	1	1	1	1	1	0	0	1	1	11	No
Q8TED1	GPX8	1	1	1	1	1	1	1	1	1	0	0	1	1	11	No
Q99661	KIF2C	1	1	1	1	1	1	1	1	0	1	1	1	0	11	No
Q9NVI1	FANCI	1	1	1	1	1	0	1	1	0	1	1	1	1	11	No
Q9Y4K0	LOXL2	1	1	1	1	1	1	1	1	1	0	1	1	0	11	No
Q9Y6A5	TACC3	1	1	1	1	1	0	1	1	1	1	1	1	0	11	No
O15427	SLC16A3	1	1	1	0	1	1	1	1	1	1	0	0	1	10	No
O75717	WDHD1	1	1	0	1	1	0	1	1	1	1	0	1	1	10	No
P33992	MCM5	1	1	0	0	1	1	1	1	1	0	1	1	1	10	No
P35249	RFC4	1	1	0	1	1	0	1	1	0	1	1	1	1	10	No
P50281	MMP14	1	1	1	0	1	1	1	1	1	0	1	1	0	10	No
Q02241	KIF23	1	1	0	1	1	1	1	1	1	0	0	1	1	10	No
Q15003	NCAPH	1	1	0	1	1	0	1	1	0	1	1	1	1	10	Yes				NCAPH
Q15021	NCAPD2	1	1	0	1	0	0	1	1	1	1	1	1	1	10	No
Q92820	GGH	1	1	1	0	1	0	1	1	0	1	1	1	1	10	No
Q9H0H5	RACGAP1	1	1	0	1	1	1	1	1	0	1	0	1	1	10	Yes									RACGAP1
Q9HC52	CBX8	1	1	0	1	1	0	1	1	0	1	1	1	1	10	Yes		CBX8
Q9ULW0	TPX2	1	1	1	1	1	0	1	1	0	0	1	1	1	10	No
P13674	P4HA1	0	0	1	1	1	1	1	1	1	1	0	1	1	10	No
O00425	IGF2BP3	1	1	1	1	1	0	1	1	1	0	1	0	0	9	No
O43663	PRC1	1	1	1	1	0	0	1	1	1	0	1	1	0	9	No
O95239	KIF4A	1	1	1	0	1	0	1	1	0	1	1	1	0	9	No
O95347	SMC2	1	1	0	0	1	0	1	1	0	1	1	1	1	9	No
O96017	CHEK2	1	1	1	1	0	0	1	1	0	1	1	1	0	9	Yes			CHEK2	CHEK2	CHEK2	CHEK2	CHEK2			CHEK2
P04183	TK1	1	1	0	0	1	0	1	1	1	1	1	1	0	9	No
P05161	ISG15	1	0	1	1	1	1	1	0	1	1	1	0	0	9	No
P13995	MTHFD2	1	0	0	1	0	1	1	1	0	1	1	1	1	9	Yes	MTHFD2
P20248	CCNA2	1	1	0	1	1	0	1	1	0	1	1	1	0	9	No
P28340	POLD1	1	1	0	0	0	1	1	1	0	1	1	1	1	9	Yes			POLD1	POLD1		POLD1
P33993	MCM7	1	1	0	0	1	1	1	1	0	1	0	1	1	9	Yes				MCM7			MCM7
P35442	THBS2	1	0	1	0	1	1	1	1	1	0	1	1	0	9	No
P36639	NUDT1	1	1	1	0	1	1	1	1	1	0	1	0	0	9	No
P39748	FEN1	1	1	0	0	1	0	1	1	0	1	1	1	1	9	Yes			FEN1
P40938	RFC3	1	1	0	1	1	0	1	1	0	0	1	1	1	9	Yes		RFC3
P46087	NOP2	1	0	1	0	0	1	1	1	0	1	1	1	1	9	No
P52292	KPNA2	1	1	1	0	0	0	1	1	1	0	1	1	1	9	No
P52732	KIF11	1	1	0	0	1	0	1	1	0	1	1	1	1	9	No
P55001	MFAP2	1	1	0	1	1	0	1	1	1	0	1	1	0	9	No
P61024	CKS1B	1	1	0	1	1	0	1	1	1	1	1	0	0	9	Yes		CKS1B
Q13308	PTK7	1	1	0	1	1	0	1	1	1	0	1	1	0	9	Yes		PTK7
Q32P28	P3H1	1	1	1	0	1	1	1	1	1	0	0	1	0	9	No
Q6PL18	ATAD2	1	1	1	1	0	0	1	1	0	1	1	1	0	9	No
Q8IWU6	SULF1	1	1	1	0	1	0	1	1	1	0	1	1	0	9	No
Q8NF37	LPCAT1	1	1	1	0	1	1	0	0	1	1	1	1	0	9	No
Q8TDN6	BRIX1	1	0	1	1	1	0	1	1	0	0	1	1	1	9	No
Q96CG8	CTHRC1	1	1	1	0	1	1	1	1	1	0	0	1	0	9	No
Q96D15	RCN3	1	0	1	1	1	1	1	1	1	0	0	1	0	9	No
Q96KB5	PBK	1	1	1	1	0	0	1	1	0	1	1	0	1	9	Yes		PBK
Q96PZ0	PUS7	1	1	0	0	0	1	1	1	0	1	1	1	1	9	No
Q96T88	UHRF1	1	1	0	0	1	0	1	1	1	1	1	1	0	9	Yes		UHRF1
Q99856	ARID3A	1	1	1	0	1	0	1	1	0	1	1	1	0	9	Yes		ARID3A
Q9H900	ZWILCH	1	1	0	1	1	0	1	1	1	1	0	0	1	9	No
Q96AY3	FKBP10	0	1	1	0	1	1	1	1	1	0	1	1	0	9	No
P00374	DHFR	1	0	0	1	0	0	1	1	1	1	0	1	1	8	No
P02786	TFRC	1	1	0	1	1	0	0	1	1	1	0	1	0	8	Yes			TFRC	TFRC		TFRC
P08637	FCGR3A	1	0	1	1	1	1	0	0	1	1	0	1	0	8	No
P09234	SNRPC	1	1	0	1	0	0	1	1	0	0	1	1	1	8	No
P09486	SPARC	1	1	1	1	1	1	0	0	1	0	0	1	0	8	Yes		SPARC
P12004	PCNA	1	1	0	1	0	0	1	1	0	0	1	1	1	8	No
P18754	RCC1	1	1	0	0	0	1	1	1	0	0	1	1	1	8	No
P18858	LIG1	1	1	0	0	0	1	1	1	0	1	1	1	0	8	No
P19971	TYMP	1	0	1	0	1	1	1	1	1	1	0	0	0	8	No
P20132	SDS	1	0	1	0	1	1	1	1	1	0	1	0	0	8	No
P20700	LMNB1	1	1	0	1	0	1	1	1	0	0	0	1	1	8	No
P20702	ITGAX	1	0	1	1	1	1	0	0	1	0	1	1	0	8	No
P25205	MCM3	1	1	0	1	0	0	1	1	1	0	0	1	1	8	No
P40937	RFC5	1	0	0	1	1	0	1	1	0	0	1	1	1	8	No
P49736	MCM2	1	1	0	0	0	0	1	1	1	1	0	1	1	8	No
P57081	WDR4	1	1	0	1	0	0	1	1	0	1	1	1	0	8	No
P62308	SNRPG	1	0	0	1	0	0	1	1	1	0	1	1	1	8	No
P62316	SNRPD2	1	1	0	1	0	0	1	1	0	0	1	1	1	8	No
Q02809	PLOD1	1	0	0	0	1	1	1	1	0	1	1	1	0	8	No
Q12884	FAP	1	0	1	0	1	0	1	1	1	0	1	1	0	8	No
Q13895	BYSL	1	0	0	1	0	0	1	1	0	1	1	1	1	8	No
Q14137	BOP1	1	1	0	0	0	1	1	1	0	0	1	1	1	8	No
Q14181	POLA2	1	1	1	1	1	0	1	1	0	1	0	0	0	8	No
Q14566	MCM6	1	1	0	0	0	0	1	1	1	0	1	1	1	8	No
Q5ZPR3	CD276	1	0	0	1	1	1	0	1	1	1	1	0	0	8	Yes	CD276
Q6UB35	MTHFD1L	1	1	0	0	1	0	1	1	0	1	1	1	0	8	No
Q70UQ0	IKBIP	1	1	1	0	1	1	0	0	1	0	0	1	1	8	No
Q8NBJ5	COLGALT1	1	0	1	1	1	1	0	1	1	0	0	1	0	8	No
Q96PP8	GBP5	1	0	0	0	1	1	1	1	1	1	1	0	0	8	No
Q96RQ9	IL4I1	1	1	0	0	0	1	1	1	1	1	1	0	0	8	No
Q99575	POP1	1	1	0	0	1	0	1	1	0	1	1	1	0	8	No
Q99986	VRK1	1	1	0	0	1	0	0	1	1	0	1	1	1	8	No
Q9BPX3	NCAPG	1	1	0	0	1	0	1	1	1	1	0	1	0	8	No
Q9BRX5	GINS3	1	1	0	1	1	0	1	1	0	1	0	0	1	8	No
Q9C0H2	TTYH3	1	0	1	0	1	0	1	1	1	1	0	1	0	8	No
Q9GZL7	WDR12	1	0	1	1	0	0	1	1	0	1	0	1	1	8	No
Q9H8V3	ECT2	1	0	1	0	1	0	1	1	1	1	0	1	0	8	Yes		ECT2
Q9HAV4	XPO5	1	1	0	1	0	0	1	1	0	0	1	1	1	8	No
Q9HB71	CACYBP	1	1	0	0	0	0	1	1	1	1	0	1	1	8	No
Q9NPD8	UBE2T	1	1	1	0	0	0	1	1	0	1	1	1	0	8	No
Q9NQW6	ANLN	1	1	0	0	1	0	1	1	1	1	1	0	0	8	No
Q9P258	RCC2	1	1	1	0	0	0	1	1	0	1	0	1	1	8	No
Q9Y606	PUS1	1	1	0	0	1	0	1	1	0	0	1	1	1	8	No
O60568	PLOD3	0	1	1	1	1	1	0	0	1	0	1	1	0	8	No
O75818	RPP40	0	1	0	1	0	0	1	1	0	1	1	1	1	8	No
P15531	NME1	0	1	0	0	1	1	1	1	0	1	0	1	1	8	Yes		NME1
P32322	PYCR1	0	1	0	0	0	1	1	1	0	1	1	1	1	8	No
Q8TCT9	HM13	0	1	0	1	0	0	1	1	0	1	1	1	1	8	No
Q8TEM1	NUP210	0	1	0	0	1	0	1	1	0	1	1	1	1	8	No
Q9NUG6	PDRG1	0	1	0	1	1	0	1	1	0	1	1	0	1	8	No
Q9Y3Q3	TMED3	0	1	0	1	0	0	1	1	0	1	1	1	1	8	No
Q9Y653	ADGRG1	0	0	1	1	0	0	1	1	1	1	0	1	1	8	No
Q9Y3C1	NOP16	0	0	0	1	0	1	1	1	0	1	1	1	1	8	No

## Sheet: PCDGs
Uniprot ID	Gene symbol	ESCC	LIHC	STAD	GBM	HNSC	KIRC	LUAD	LUSC	PAAD	UCEC	BRCA	COAD	OV	The number of tumor types	oncogene	oncoKB	ONGene	COSMIC_CGC	IntOGen	MutPanning	OncoVar	Comprehensive identification of mutational cancer driver genes across 12 tumor types	Comprehensive Characterization of Cancer Driver Genes and Mutations	Universal Patterns of Selection in Cancer and Somatic Tissues	Multiplatform analysis of 12 cancer types reveals molecular classification within and across tissues of origin
P00325	ADH1B	1	1	1	1	1	1	1	1	1	1	1	1	1	13	No
P31323	PRKAR2B	1	1	1	1	1	1	0	1	0	1	1	1	1	11	No
Q06278	AOX1	1	1	0	0	1	1	1	1	1	1	1	1	1	11	No
Q15493	RGN	1	1	1	0	1	1	1	1	1	1	1	0	1	11	No
Q86WU2	LDHD	1	1	1	1	1	1	0	1	1	0	1	1	1	11	No
P21397	MAOA	0	1	1	1	1	1	1	1	1	0	1	1	1	11	No
O60262	GNG7	1	0	1	1	0	1	1	1	0	1	1	1	1	10	No
O94875	SORBS2	1	1	1	1	1	0	0	1	1	0	1	1	1	10	No
P13716	ALAD	1	1	1	0	1	1	0	1	1	0	1	1	1	10	No
P24752	ACAT1	1	1	1	0	1	1	0	1	1	0	1	1	1	10	No
P27338	MAOB	1	1	1	0	1	0	1	1	0	1	1	1	1	10	No
P29972	AQP1	1	0	0	0	1	1	1	1	1	1	1	1	1	10	Yes		AQP1
P34913	EPHX2	1	1	0	0	1	1	1	1	1	1	0	1	1	10	No
P48061	CXCL12	1	1	0	0	1	1	1	1	1	1	1	1	0	10	No
Q01484	ANK2	1	0	0	1	1	1	1	1	0	1	1	1	1	10	No
Q02252	ALDH6A1	1	1	1	1	1	1	0	1	1	0	1	1	0	10	No
Q9BX66	SORBS1	1	1	0	1	1	0	1	1	0	1	1	1	1	10	No
Q9H8H3	METTL7A	1	1	1	0	1	1	1	1	1	0	1	1	0	10	No
Q9UN36	NDRG2	0	1	0	1	1	1	1	1	0	1	1	1	1	10	No
O00408	PDE2A	1	1	0	1	1	0	1	1	1	1	1	0	0	9	No
O14558	HSPB6	1	0	0	0	1	1	1	1	0	1	1	1	1	9	No
O75112	LDB3	1	0	0	1	1	0	1	1	0	1	1	1	1	9	No
O95278	EPM2A	1	1	0	1	1	1	1	1	0	1	0	1	0	9	No
P07585	DCN	1	1	0	0	0	1	1	1	0	1	1	1	1	9	No
P11217	PYGM	1	0	0	1	1	0	1	1	0	1	1	1	1	9	No
P11532	DMD	1	1	0	0	0	0	1	1	1	1	1	1	1	9	Yes							DMD	DMD
P22105	TNXB	1	1	0	0	1	0	1	1	0	1	1	1	1	9	No
P28289	TMOD1	1	1	0	0	1	0	1	1	1	1	1	1	0	9	No
P35749	MYH11	1	0	0	1	1	0	1	1	0	1	1	1	1	9	Yes			MYH11	MYH11		MYH11
P45381	ASPA	1	1	0	1	1	0	1	1	0	1	1	0	1	9	No
P46439	GSTM5	1	1	0	1	0	1	1	1	0	1	1	0	1	9	No
P51888	PRELP	1	1	0	0	1	0	1	1	0	1	1	1	1	9	No
P55083	MFAP4	1	1	0	0	1	0	1	1	0	1	1	1	1	9	No
P68871	HBB	1	1	1	0	0	0	1	1	1	0	1	1	1	9	No
P69905	HBA1	1	1	1	0	0	0	1	1	1	0	1	1	1	9	No
Q03167	TGFBR3	1	1	0	0	1	1	1	1	0	1	1	0	1	9	No
Q07507	DPT	1	1	0	0	1	0	1	1	0	1	1	1	1	9	No
Q13201	MMRN1	1	1	0	0	1	0	1	1	0	1	1	1	1	9	No
Q13642	FHL1	1	1	0	0	1	0	1	1	0	1	1	1	1	9	No
Q15124	PGM5	1	0	0	0	1	1	1	1	0	1	1	1	1	9	No
Q16134	ETFDH	1	1	1	0	1	1	0	0	1	0	1	1	1	9	No
Q16853	AOC3	1	1	0	0	1	0	1	1	0	1	1	1	1	9	No
Q63HR2	TNS2	1	1	0	0	1	0	1	1	0	1	1	1	1	9	No
Q6ZVM7	TOM1L2	1	0	0	1	1	1	1	1	0	1	0	1	1	9	No
Q7Z7G0	ABI3BP	1	1	0	0	1	0	1	1	0	1	1	1	1	9	No
Q8IVN3	MUSTN1	1	0	0	1	1	0	1	1	0	1	1	1	1	9	No
Q8IWW8	ADHFE1	1	1	0	1	1	1	1	1	1	0	1	0	0	9	Yes	ADHFE1
Q8N335	GPD1L	1	0	1	1	1	1	1	1	0	0	1	1	0	9	No
Q8N3F0	MTURN	1	0	0	1	1	1	1	1	0	1	1	0	1	9	No
Q9H9S4	CAB39L	1	0	1	1	1	1	1	1	0	1	0	0	1	9	No
Q9UJ68	MSRA	1	1	1	0	1	1	1	1	0	0	1	1	0	9	No
Q9UMS6	SYNPO2	1	1	0	0	1	0	1	1	0	1	1	1	1	9	No
Q9UQ03	CORO2B	1	0	0	0	1	1	1	1	0	1	1	1	1	9	No
P69891	HBG1	0	1	1	0	1	0	1	1	1	0	1	1	1	9	No
Q9Y2J2	EPB41L3	0	1	0	1	1	1	1	1	0	1	0	1	1	9	Yes							EPB41L3
O75781	PALM	0	0	0	1	1	1	1	1	0	1	1	1	1	9	No
O00168	FXYD1	1	1	0	0	1	0	1	1	0	1	0	1	1	8	No
O14639	ABLIM1	1	0	0	1	1	1	1	1	0	0	1	0	1	8	No
O15061	SYNM	1	0	0	0	1	0	1	1	0	1	1	1	1	8	No
O60237	PPP1R12B	1	0	0	1	1	0	0	1	0	1	1	1	1	8	No
O94819	KBTBD11	1	1	0	1	1	0	0	1	0	1	0	1	1	8	No
O94911	ABCA8	1	1	0	0	1	0	1	1	0	1	0	1	1	8	No
O95760	IL33	1	1	0	0	1	0	1	1	0	1	1	0	1	8	No
P00167	CYB5A	1	1	1	0	1	0	1	1	1	0	0	0	1	8	No
P00746	CFD	1	0	0	0	1	0	1	1	0	1	1	1	1	8	No
P10643	C7	1	0	0	0	1	0	1	1	0	1	1	1	1	8	No
P13671	C6	1	1	0	0	1	0	1	1	0	0	1	1	1	8	No
P15428	HPGD	1	1	1	0	1	1	0	1	0	0	1	1	0	8	No
P20774	OGN	1	0	0	0	1	0	1	1	0	1	1	1	1	8	No
P24298	GPT	1	1	1	1	1	0	0	0	1	0	1	1	0	8	No
P24310	COX7A1	1	0	0	1	0	0	1	1	0	1	1	1	1	8	No
P29536	LMOD1	1	0	0	0	1	0	1	1	0	1	1	1	1	8	No
P32418	SLC8A1	1	1	0	1	0	1	1	1	0	1	0	1	0	8	No
P34096	RNASE4	1	0	1	0	1	0	1	1	0	1	1	0	1	8	No
P49407	ARRB1	1	0	0	1	1	0	1	1	0	1	1	1	0	8	No
P51911	CNN1	1	0	0	0	1	0	1	1	0	1	1	1	1	8	No
Q0VF96	CGNL1	1	0	0	0	1	1	1	1	1	1	0	0	1	8	No
Q15746	MYLK	1	1	0	0	0	0	1	1	0	1	1	1	1	8	No
Q16798	ME3	1	0	0	1	1	0	0	1	1	1	1	0	1	8	No
Q53TN4	CYBRD1	1	1	0	0	1	0	1	1	0	0	1	1	1	8	No
Q5JTB6	PLAC9	1	0	0	0	1	0	1	1	0	1	1	1	1	8	No
Q63HM9	PLCXD3	1	1	1	1	1	1	1	1	0	0	0	0	0	8	No
Q6UXB8	PI16	1	0	0	0	1	0	1	1	0	1	1	1	1	8	No
Q7Z3B1	NEGR1	1	1	0	1	0	0	1	1	0	1	0	1	1	8	No
Q7Z5L7	PODN	1	1	0	0	1	0	0	1	0	1	1	1	1	8	No
Q96AC1	FERMT2	1	1	0	0	0	0	1	1	0	1	1	1	1	8	No
Q96F85	CNRIP1	1	0	0	1	0	0	1	1	0	1	1	1	1	8	No
Q96JE9	MAP6	1	0	0	1	1	1	1	1	0	1	0	1	0	8	No
Q96Q06	PLIN4	1	0	0	1	1	0	0	0	1	1	1	1	1	8	No
Q9HB63	NTN4	1	0	0	0	1	1	1	1	0	1	1	1	0	8	Yes									NTN4
Q9HBL0	TNS1	1	0	0	0	1	0	1	1	0	1	1	1	1	8	No
Q9UBY9	HSPB7	1	0	0	0	0	1	1	1	0	1	1	1	1	8	No
Q9UJC5	SH3BGRL2	1	0	1	1	1	1	0	1	0	1	1	0	0	8	No
Q9Y5Y7	LYVE1	1	1	0	0	1	0	1	1	0	0	1	1	1	8	No
P05091	ALDH2	0	1	0	1	1	1	1	1	0	0	1	0	1	8	Yes			ALDH2	ALDH2
P69892	HBG2	0	1	0	0	1	0	1	1	1	0	1	1	1	8	No
Q4LDE5	SVEP1	0	1	0	0	1	1	1	1	0	1	1	0	1	8	No
Q9BUT1	BDH2	0	1	1	0	1	1	0	1	0	0	1	1	1	8	No
Q9H3M7	TXNIP	0	1	0	0	1	0	1	1	0	1	1	1	1	8	Yes							TXNIP
Q15847	ADIRF	0	0	1	0	1	0	1	1	0	1	1	1	1	8	No
Q9NZR1	TMOD2	0	0	1	1	0	0	1	1	0	1	1	1	1	8	No
P41222	PTGDS	0	0	0	1	1	1	1	1	0	1	1	1	0	8	No
