# Supplementary material for: Integrated Analysis of Proteome and Transcriptome Profiling Reveals Pan-Cancer-Associated Pathways and Molecular Biomarkers
Source: Mol Cell Proteomics. 2025 Jan 28;24(3):100919. doi: 10.1016/j.mcpro.2025.100919 (PMC11907456; doi:10.1016/j.mcpro.2025.100919)
Supplement: Supplementary table 4 [file mmc4.xlsx]

## Sheet: Description
PCCUPs	Pan-cancer continuously up-regulated proteins in different tumor stages
Uniprot ID	Protein acession number in UniProt database
Gene symbol	Gene symbol
COAD	Continuously up-regulated in different tumor stages or not (0 = No, 1 = up-regulated )
HNSC	Continuously up-regulated in different tumor stages or not (0 = No, 1 = up-regulated )
KIRC	Continuously up-regulated in different tumor stages or not (0 = No, 1 = up-regulated )
LIHC	Continuously up-regulated in different tumor stages or not (0 = No, 1 = up-regulated )
LUAD	Continuously up-regulated in different tumor stages or not (0 = No, 1 = up-regulated )
LUSC	Continuously up-regulated in different tumor stages or not (0 = No, 1 = up-regulated )
PAAD	Continuously up-regulated in different tumor stages or not (0 = No, 1 = up-regulated )
UCEC	Continuously up-regulated in different tumor stages or not (0 = No, 1 = up-regulated )
The number of tumor types	The number of tumor types
PCCDPs	Pan-cancer continuously down-regulated proteins in different tumor stages
Uniprot ID	Uniprot ID
Gene symbol	Gene symbol
COAD	Continuously down-regulated in different tumor stages or not (0 = No, 1 = down-regulated )
HNSC	Continuously down-regulated in different tumor stages or not (0 = No, 1 = down-regulated )
KIRC	Continuously down-regulated in different tumor stages or not (0 = No, 1 = down-regulated )
LIHC	Continuously down-regulated in different tumor stages or not (0 = No, 1 = down-regulated )
LUAD	Continuously down-regulated in different tumor stages or not (0 = No, 1 = down-regulated )
LUSC	Continuously down-regulated in different tumor stages or not (0 = No, 1 = down-regulated )
PAAD	Continuously down-regulated in different tumor stages or not (0 = No, 1 = down-regulated )
UCEC	Continuously down-regulated in different tumor stages or not (0 = No, 1 = down-regulated )
The number of tumor types	The number of tumor types

## Sheet: PCCUPs
Uniprot ID	Gene symbol	COAD	HNSC	KIRC	LIHC	LUAD	LUSC	PAAD	UCEC	The number of tumor types
P02741	CRP	1	0	1	0	0	0	1	1	4
O00468	AGRN	1	0	0	0	0	1	0	1	3
P02747	C1QC	1	0	1	0	0	0	1	0	3
P02763	ORM1	1	0	1	0	0	0	1	0	3
O43592	XPOT	0	0	1	1	1	0	0	0	3
Q9BY76	ANGPTL4	0	0	1	0	0	1	1	0	3
P00338	LDHA	0	0	0	0	1	0	1	1	3
P21589	NT5E	1	0	0	0	0	0	1	0	2
P35052	GPC1	1	0	1	0	0	0	0	0	2
Q14195	DPYSL3	1	0	0	0	0	0	1	0	2
P00751	CFB	1	0	1	0	0	0	0	0	2
P0DJI8	SAA1	1	0	1	0	0	0	0	0	2
Q15057	ACAP2	1	0	0	1	0	0	0	0	2
Q92619	ARHGAP45	1	0	0	0	0	0	1	0	2
O15427	SLC16A3	0	1	1	0	0	0	0	0	2
Q13610	PWP1	0	1	1	0	0	0	0	0	2
Q14573	ITPR3	0	1	0	0	0	1	0	0	2
Q5NDL2	EOGT	0	1	0	0	0	0	1	0	2
O00461	GOLIM4	0	1	0	1	0	0	0	0	2
O00469	PLOD2	0	1	1	0	0	0	0	0	2
O14519	CDK2AP1	0	1	0	1	0	0	0	0	2
O94888	UBXN7	0	1	0	1	0	0	0	0	2
P08581	MET	0	1	0	0	0	0	1	0	2
P12004	PCNA	0	1	0	1	0	0	0	0	2
P51114	FXR1	0	1	0	1	0	0	0	0	2
O00148	DDX39A	0	0	1	0	0	0	1	0	2
O14562	UBFD1	0	0	1	0	1	0	0	0	2
O60573	EIF4E2	0	0	1	0	0	0	1	0	2
O94829	IPO13	0	0	1	0	1	0	0	0	2
O95391	SLU7	0	0	1	1	0	0	0	0	2
P13674	P4HA1	0	0	1	0	0	0	0	1	2
P18428	LBP	0	0	1	0	0	0	1	0	2
P20851	C4BPB	0	0	1	0	0	0	1	0	2
P49588	AARS1	0	0	1	0	1	0	0	0	2
P51948	MNAT1	0	0	1	0	0	0	0	1	2
P62993	GRB2	0	0	1	0	0	0	0	1	2
Q15459	SF3A1	0	0	1	1	0	0	0	0	2
Q15773	MLF2	0	0	1	0	0	0	1	0	2
Q7Z3C6	ATG9A	0	0	1	0	0	1	0	0	2
Q92791	P3H4	0	0	1	0	0	0	1	0	2
Q9NQ29	LUC7L	0	0	1	1	0	0	0	0	2
Q9NQT4	EXOSC5	0	0	1	0	0	0	1	0	2
Q5JSZ5	PRRC2B	0	0	0	1	0	0	1	0	2
Q8NBJ4	GOLM1	0	0	0	1	1	0	0	0	2
Q9UN86	G3BP2	0	0	0	1	0	0	0	1	2
P26358	DNMT1	0	0	0	1	0	0	1	0	2
P35659	DEK	0	0	0	1	0	0	1	0	2
Q12797	ASPH	0	0	0	1	0	0	0	1	2
Q13443	ADAM9	0	0	0	1	1	0	0	0	2
Q13617	CUL2	0	0	0	1	0	0	1	0	2
Q14498	RBM39	0	0	0	1	0	0	1	0	2
Q29RF7	PDS5A	0	0	0	1	0	0	1	0	2
Q92786	PROX1	0	0	0	1	1	0	0	0	2
Q9BT09	CNPY3	0	0	0	1	0	0	0	1	2
Q9BTE3	MCMBP	0	0	0	1	0	0	1	0	2
Q9BXJ9	NAA15	0	0	0	1	0	0	1	0	2
Q9BXR6	CFHR5	0	0	0	1	0	0	1	0	2
Q9H0E3	SAP130	0	0	0	1	0	0	1	0	2
Q9HAU5	UPF2	0	0	0	1	0	0	1	0	2
Q9UKF6	CPSF3	0	0	0	1	0	0	1	0	2
O75923	DYSF	0	0	0	0	1	1	0	0	2
P56192	MARS1	0	0	0	0	1	0	0	1	2
Q5JRA6	MIA3	0	0	0	0	1	0	0	1	2
P0C0L5	C4B	0	0	0	0	0	1	1	0	2
P11226	MBL2	0	0	0	0	0	1	1	0	2
P27918	CFP	0	0	0	0	0	1	1	0	2
Q04446	GBE1	0	0	0	0	0	1	1	0	2
Q99541	PLIN2	0	0	0	0	0	1	1	0	2
Q9NPY3	CD93	0	0	0	0	0	1	0	1	2
P29350	PTPN6	0	0	0	0	0	0	1	1	2
Q92576	PHF3	0	0	0	0	0	0	1	1	2
Q9H444	CHMP4B	0	0	0	0	0	0	1	1	2
Q9NY93	DDX56	0	0	0	0	0	0	1	1	2
Q9Y4K0	LOXL2	0	0	0	0	0	0	1	1	2
P36915	GNL1	0	0	0	0	0	0	1	1	2

## Sheet: PCCDPs
Uniprot ID	Gene symbol	COAD	HNSC	KIRC	LIHC	LUAD	LUSC	PAAD	UCEC	The number of tumor types
P41222	PTGDS	0	1	0	0	1	0	0	1	3
P11171	EPB41	1	0	0	0	1	0	0	0	2
P49326	FMO5	1	0	0	0	1	0	0	0	2
O95848	NUDT14	0	1	1	0	0	0	0	0	2
P57105	SYNJ2BP	0	1	0	1	0	0	0	0	2
Q05707	COL14A1	0	1	0	0	1	0	0	0	2
Q14353	GAMT	0	1	1	0	0	0	0	0	2
Q8WWM9	CYGB	0	1	0	0	1	0	0	0	2
Q92785	DPF2	0	1	0	0	1	0	0	0	2
Q9HBL0	TNS1	0	1	0	0	1	0	0	0	2
P55083	MFAP4	0	1	0	0	1	0	0	0	2
Q9HD45	TM9SF3	0	1	0	0	0	0	1	0	2
P09038	FGF2	0	1	0	0	1	0	0	0	2
P16219	ACADS	0	1	0	0	0	0	1	0	2
P16885	PLCG2	0	1	0	1	0	0	0	0	2
P48061	CXCL12	0	1	0	0	1	0	0	0	2
P55145	MANF	0	1	0	0	0	0	0	1	2
Q01484	ANK2	0	1	0	0	1	0	0	0	2
Q06278	AOX1	0	1	0	0	1	0	0	0	2
Q96EV8	DTNBP1	0	1	1	0	0	0	0	0	2
O15217	GSTA4	0	0	1	0	1	0	0	0	2
O60262	GNG7	0	0	1	0	1	0	0	0	2
O60551	NMT2	0	0	1	0	1	0	0	0	2
P01909	HLA-DQA1	0	0	1	0	0	1	0	0	2
P05154	SERPINA5	0	0	1	0	1	0	0	0	2
Q9H0R4	HDHD2	0	0	1	1	0	0	0	0	2
Q9Y6A9	SPCS1	0	0	1	0	0	0	0	1	2
P0C870	JMJD7	0	0	0	1	1	0	0	0	2
P29972	AQP1	0	0	0	1	0	0	1	0	2
P37268	FDFT1	0	0	0	1	0	1	0	0	2
Q9NX00	TMEM160	0	0	0	1	1	0	0	0	2
Q9UG56	PISD	0	0	0	1	0	1	0	0	2
P01024	C3	0	0	0	0	1	0	0	1	2
P45381	ASPA	0	0	0	0	1	0	1	0	2
Q5TCQ9	MAGI3	0	0	0	0	1	0	1	0	2
Q71U36	TUBA1A	0	0	0	0	1	0	0	1	2
Q9HB20	PLEKHA3	0	0	0	0	1	0	0	1	2
P01920	HLA-DQB1	0	0	0	0	0	1	1	0	2
Q9UJY5	GGA1	0	0	0	0	0	1	1	0	2
