# Supplementary material for: Integrated Analysis of Proteome and Transcriptome Profiling Reveals Pan-Cancer-Associated Pathways and Molecular Biomarkers
Source: Mol Cell Proteomics. 2025 Jan 28;24(3):100919. doi: 10.1016/j.mcpro.2025.100919 (PMC11907456; doi:10.1016/j.mcpro.2025.100919)
Supplement: Supplementary table 5 [file mmc5.xlsx]

## Sheet: Description
Prognostic risk gene	The prognostic risk genes used for the establishment of prognostic risk stratification models
Cancer type	Abbreviation of tumor type
Gene symbol	Gene symbol
Risk coefficient	The value calculated by LASSO algorithm, which represents the ability for evaluating patient prognosis

## Sheet: Prognostic risk gene
Cancer type	Gene symbol	Risk coefficient
ESCC	DDX39A	0.0351917
ESCC	ECT2	0.0333918
ESCC	ME3	0.0184915
ESCC	CNPY3	0.0134229
ESCC	PCNA	0.0101226
ESCC	MSRA	0.0075958
ESCC	P3H4	-0.00602579
ESCC	FKBP10	-0.0099433
ESCC	SLC16A3	-0.0264818
ESCC	RFC3	-0.0385947
ESCC	SPCS1	-0.0400634
ESCC	FXYD1	-0.0496548
ESCC	GBP5	-0.0501037
ESCC	PBK	-0.0925405
ESCC	CYBRD1	-0.145185
GBM	ACADS	0.0773261
GBM	MSRA	0.052878
GBM	PLOD1	0.0383222
GBM	ALAD	0.0320334
GBM	DYSF	0.0181252
GBM	P3H1	0.0146752
GBM	AOX1	0.0111431
GBM	LPCAT1	0.00831315
GBM	ANLN	0.00661161
GBM	TK1	0.00418572
GBM	MAOB	0.00133066
GBM	UHRF1	0.000729822
GBM	SNRPD2	-0.00197061
GBM	DMD	-0.0362364
GBM	SF3A1	-0.0488666
GBM	TNXB	-0.0691652
HNSC	NME1	0.217371
HNSC	PHF3	0.150671
HNSC	PLCG2	-0.209281
LIHC	XPOT	0.178314
LIHC	ATG9A	0.109238
LIHC	IKBIP	0.0760192
LIHC	MCM3	0.0473123
LIHC	HM13	0.0364048
LIHC	CHMP4B	0.00870693
LIHC	ACADS	-0.0403476
LIHC	CYB5A	-0.0433608
LIHC	ADH1B	-0.0625842
LIHC	SORBS2	-0.0650197
LIHC	FXYD1	-0.385858
LUAD	ANGPTL4	0.46875
LUAD	AGRN	0.256086
LUAD	ADGRG1	0.131516
LUAD	PLOD3	0.117301
LUAD	XPOT	0.109596
LUAD	DHFR	0.0991386
LUAD	TMED3	0.075555
LUAD	DYSF	0.0417117
LUAD	LUC7L	0.0272422
LUAD	ADAM9	0.0258895
LUAD	UBXN7	-0.035124
LUAD	PRIM2	-0.0989789
LUAD	SNRPG	-0.100252
LUAD	NMT2	-0.133064
LUAD	NUP210	-0.283829
LUSC	PLOD3	0.0734648
LUSC	PDE2A	0.0495605
LUSC	GPT	0.0399431
LUSC	ADGRG1	0.034282
LUSC	SLC16A3	0.0339254
LUSC	HM13	0.000546247
LUSC	GAMT	-0.00615539
LUSC	GSTA4	-0.0356843
LUSC	CHEK2	-0.101097
OV	OGN	0.107589
OV	HM13	0.0875923
OV	ATG9A	0.0792632
OV	NOP2	0.0561246
OV	CHMP4B	0.0455948
OV	LDB3	0.0172895
OV	LYVE1	0.0171423
OV	PHF3	0.0166568
OV	CFB	-0.00759946
PAAD	SLC16A3	0.0966441
PAAD	NT5E	0.0882925
PAAD	GBE1	0.0772215
PAAD	XPOT	0.0726621
PAAD	HMGB3	0.0578708
PAAD	PUS7	0.0198499
PAAD	PLIN2	0.0125928
PAAD	WDR12	0.0046828
PAAD	LDHD	-0.00131402
PAAD	SH3BGRL2	-0.00291312
PAAD	MAOB	-0.0297444
PAAD	HSPB6	-0.0426046
PAAD	ARRB1	-0.046106
PAAD	GGA1	-0.0535277
PAAD	GOLM1	-0.0591599
